# Supplementary material for: Extending and improving metagenomic taxonomic profiling with uncharacterized species using MetaPhlAn 4
Source: Nat Biotechnol. 2023 Feb 23;41(11):1633–44. doi: 10.1038/s41587-023-01688-w (PMC10635831; doi:10.1038/s41587-023-01688-w)
Supplement: Supplementary file 3 — Supplementary Tables 1–25. [file 41587_2023_1688_MOESM3_ESM.xlsx]

## Sheet: Description
Table	Description
Supplementary Table 1	SGB clustering results of the 729,195 genomes medium-to-high-quality genomes collected for this study
Supplementary Table 2	Catalog of the metagenomic assembled genomes employed for the database reconstruction (External file)
Supplementary Table 3	Catalog of the metagenomic samples employed in the MAG reconstruction
Supplementary Table 4	Distribution of phyla across SGBs in the genomic database
Supplementary Table 5	Evaluation of the species detection using the CAMI II and SynPhlAn synthetic metagenomes
Supplementary Table 6	Number of species detected by MetaPhlAn 4 in single-isolates datasets at different coverages . Results are expressed in terms of True positives / False positives
Supplementary Table 7	Evaluation of the relative abundance quantification performance using the CAMI II and SynPhlAn synthetic metagenomes
Supplementary Table 8	Differences in the percentage of randomly assigned reads between MetaPhlAn 3 and MetaPhlAn 4
Supplementary Table 9	Evaluation of the species detection using synthetic metagenomes containing kSGBs and uSGBs
Supplementary Table 10	Evaluation of the relative abundance quantification performance using synthetic metagenomes containing kSGBs and uSGBs
Supplementary Table 11	Full list of datasets employed in this study
Supplementary Table 12	Prevalence of SGB shared between all human body sites
Supplementary Table 13	Prevalence of SGBs across different environments
Supplementary Table 14	Prevalence of the human gut SGBs throughout life
Supplementary Table 15	Contemporary human gut metagenomic datasets employed in this study
Supplementary Table 16	Relative abundance of kSGB and uSGBs across age categories
Supplementary Table 17	Metagenomic samples used in the differential abundance analysis of diet-related taxa in the mice microbiome
Supplementary Table 18	Prevalence and relative abundance of the SGBs detected by MetaPhlAn 4 but not recovered from the MAGs in the XiaoL_2015 study
Supplementary Table 19	Results of the differential abundance analysis of diet-related taxa in the mice microbiome. Sex, age-in-days and genetic background were used as fixed effects, and the vendor as grouping variable. Significance was assessed via Wald-test and p-values were Benjamini-Hochberg corrected
Supplementary Table 20	Disease related studies employed for the Lachnospiraceae SGB4894 association analysis
Supplementary Table 21	Comparison between StrainPhlAn 3 and StrainPhlAn 4 multiple sequence alignments. The three most prevalent kSGBs and Lachnospiraceae SGB4894 were assessed
Supplementary Table 22	Ancient human and non-human primates gut metagenomic datasets used for the Lachnospiraceae SGB4894 strain-level analysis
Supplementary Table 23	Differences in the classified fraction of the reads between MetaPhlAn 3 and MetaPhlAn 4
Supplementary Table 24	Partial correlation between uSGBs and the panel of 19 representative cardiometabolic and nutritional markers from PREDICT1. Spearman’s correlations were corrected for age, sex and body mass index. P-values were corrected through the Benjamini-Hochberg procedure
Supplementary Table 25	Metagenomic samples and MAGs selected for the StrainPhlAn evaluation

## Sheet: Supplementary Table 1
Label	ID	Number of reconstructed genomes	Number of reference genomes	List of reconstructed genomes	List of reference genomes	SGB centroid	Unknown	Level of assigned taxonomy	Assigned taxonomy	Assigned taxonomic ID	Number of Alternative taxonomies	List of alternative taxonomies	List of alternative taxonomic IDs
SGB	1	2	0	GCA_001872325,GCA_002790905	-	GCA_001872325	uSGB	Other	k__Bacteria|p__Firmicutes|c__CFGB1|o__OFGB1|f__FGB1|g__GGB1|s__GGB1_SGB1|t__SGB1	2|1239|||||	6	k__Bacteria|p__Firmicutes:5,k__Archaea|p__Nanoarchaeota:1	2|1239:5,2157|192989:1
SGB	2	3	0	GCA_001872185,GCA_002763105,GCA_002792685	-	GCA_002792685	uSGB	Other	k__Archaea|p__Nanoarchaeota|c__CFGB1|o__OFGB1|f__FGB1|g__GGB2|s__GGB2_SGB2|t__SGB2	2157|192989|||||	3	k__Archaea|p__Nanoarchaeota:3	2157|192989:3
SGB	4	1	0	GCA_002763165	-	GCA_002763165	uSGB	Other	k__Bacteria|p__Proteobacteria|c__CFGB2|o__OFGB2|f__FGB2|g__GGB4|s__GGB4_SGB4|t__SGB4	2|1224|||||	17	k__Bacteria|p__Proteobacteria:11,k__Bacteria|p__Cyanobacteria:2,k__Bacteria|p__Tenericutes:1,k__Bacteria|p__Spirochaetes:1,k__Archaea|p__Nanoarchaeota:1,k__Bacteria|p__Bacteroidetes:1	2|1224:11,2|1117:2,2|544448:1,2|203691:1,2157|192989:1,2|976:1
SGB	5	1	0	GCA_002763075	-	GCA_002763075	uSGB	Other	k__Bacteria|p__Firmicutes|c__CFGB3|o__OFGB3|f__FGB3|g__GGB5|s__GGB5_SGB5|t__SGB5	2|1239|||||	4	k__Bacteria|p__Firmicutes:2,k__Bacteria|p__Fusobacteria:1,k__Bacteria|p__Tenericutes:1	2|1239:2,2|32066:1,2|544448:1
SGB	8	1	0	GCA_002779075	-	GCA_002779075	uSGB	Other	k__Archaea|p__Candidatus_Diapherotrites|c__CFGB6|o__OFGB6|f__FGB6|g__GGB8|s__GGB8_SGB8|t__SGB8	2157|743725|||||	1	k__Archaea|p__Candidatus_Diapherotrites:1	2157|743725:1
SGB	17	1	0	GCA_003512705	-	GCA_003512705	uSGB	Other	k__Bacteria|p__Bacteroidetes|c__CFGB13|o__OFGB13|f__FGB13|g__GGB16|s__GGB16_SGB17|t__SGB17	2|976|||||	4	k__Bacteria|p__Bacteroidetes:2,k__Bacteria|p__Candidatus_Buchananbacteria:1,k__Bacteria|p__Candidatus_Omnitrophica:1	2|976:2,2|1817903:1,2|67812:1
SGB	19	5	0	GCA_002503745,GCA_002688315,NayfachS_2020__GEM_3300020423__bin.66,ParksDH_2017__UBA142,ParksDH_2017__UBA492	-	GCA_002503745	uSGB	Other	k__Bacteria|p__Fusobacteria|c__CFGB15|o__OFGB15|f__FGB15|g__GGB18|s__GGB18_SGB19|t__SGB19	2|32066|||||	66	k__Bacteria|p__Fusobacteria:23,k__Bacteria|p__Proteobacteria:20,k__Bacteria|p__Firmicutes:16,k__Bacteria|p__Bacteroidetes:4,k__Bacteria|p__Candidatus_Buchananbacteria:2,k__Bacteria|p__Candidatus_Hydrothermae:1	2|32066:23,2|1224:20,2|1239:16,2|976:4,2|1817903:2,2|1130266:1
SGB	20	1	0	GCA_000830295	-	GCA_000830295	uSGB	Other	k__Bacteria|p__Firmicutes|c__CFGB16|o__OFGB16|f__FGB16|g__GGB19|s__GGB19_SGB20|t__SGB20	2|1239|||||	19	k__Bacteria|p__Firmicutes:18,k__Bacteria|p__Bacteroidetes:1	2|1239:18,2|976:1
SGB	21	2	0	GCA_001829375,GCA_003497555	-	GCA_001829375	uSGB	Other	k__Bacteria|p__Proteobacteria|c__CFGB17|o__OFGB17|f__FGB17|g__GGB20|s__GGB20_SGB21|t__SGB21	2|1224|||||	53	k__Bacteria|p__Proteobacteria:20,k__Bacteria|p__Bacteroidetes:17,k__Bacteria|p__Firmicutes:12,k__Bacteria|p__Fusobacteria:2,k__Archaea|p__Euryarchaeota:2	2|1224:20,2|976:17,2|1239:12,2|32066:2,2157|28890:2
SGB	24	2	0	GCA_002897655,GCA_011050875	-	GCA_011050875	uSGB	Other	k__Bacteria|p__Proteobacteria|c__CFGB20|o__OFGB20|f__FGB20|g__GGB23|s__GGB23_SGB24|t__SGB24	2|1224|||||	5	k__Bacteria|p__Proteobacteria:4,k__Archaea|p__Nanoarchaeota:1	2|1224:4,2157|192989:1
SGB	27	1	0	GCA_002685855	-	GCA_002685855	uSGB	Other	k__Bacteria|p__Proteobacteria|c__CFGB23|o__OFGB23|f__FGB23|g__GGB26|s__GGB26_SGB27|t__SGB27	2|1224|||||	7	k__Bacteria|p__Proteobacteria:4,k__Bacteria|p__Firmicutes:2,k__Bacteria|p__Aquificae:1	2|1224:4,2|1239:2,2|200783:1
SGB	28	1	0	GCA_002688775	-	GCA_002688775	uSGB	Other	k__Bacteria|p__Proteobacteria|c__CFGB24|o__OFGB24|f__FGB24|g__GGB27|s__GGB27_SGB28|t__SGB28	2|1224|||||	21	k__Bacteria|p__Proteobacteria:16,k__Bacteria|p__Spirochaetes:2,k__Archaea|p__Euryarchaeota:1,k__Bacteria|p__Firmicutes:1,k__Bacteria|p__Fusobacteria:1	2|1224:16,2|203691:2,2157|28890:1,2|1239:1,2|32066:1
SGB	29	1	0	GCA_001940655	-	GCA_001940655	uSGB	Other	k__Bacteria|p__Firmicutes|c__CFGB25|o__OFGB25|f__FGB25|g__GGB28|s__GGB28_SGB29|t__SGB29	2|1239|||||	24	k__Bacteria|p__Firmicutes:6,k__Bacteria|p__Fusobacteria:6,k__Bacteria|p__Proteobacteria:5,k__Bacteria|p__Bacteroidetes:3,k__Bacteria|p__Spirochaetes:2,k__Bacteria|p__Chlorobi:1,k__Bacteria|p__Actinobacteria:1	2|1239:6,2|32066:6,2|1224:5,2|976:3,2|203691:2,2|1090:1,2|201174:1
SGB	30	1	0	GCA_003663075	-	GCA_003663075	uSGB	Other	k__Archaea|p__Euryarchaeota|c__CFGB26|o__OFGB26|f__FGB26|g__GGB29|s__GGB29_SGB30|t__SGB30	2157|28890|||||	2	k__Archaea|p__Euryarchaeota:2	2157|28890:2
SGB	57	3	0	GCA_001871475,GCA_002499375,GCA_002762955	-	GCA_002499375	uSGB	Other	k__Bacteria|p__Proteobacteria|c__CFGB30|o__OFGB30|f__FGB30|g__GGB41|s__GGB41_SGB57|t__SGB57	2|1224|||||	16	k__Bacteria|p__Proteobacteria:16	2|1224:16
SGB	58	1	0	GCA_002779065	-	GCA_002779065	uSGB	Other	k__Bacteria|p__Proteobacteria|c__CFGB31|o__OFGB31|f__FGB31|g__GGB42|s__GGB42_SGB58|t__SGB58	2|1224|||||	1	k__Bacteria|p__Proteobacteria:1	2|1224:1
SGB	59	4	0	GCA_001871535,GCA_002778915,GCA_002779685,GCA_002792955	-	GCA_001871535	uSGB	Other	k__Bacteria|p__Proteobacteria|c__CFGB32|o__OFGB32|f__FGB32|g__GGB43|s__GGB43_SGB59|t__SGB59	2|1224|||||	57	k__Bacteria|p__Proteobacteria:36,k__Bacteria|p__Actinobacteria:10,k__Archaea|p__Euryarchaeota:8,k__Archaea|p__Candidatus_Thermoplasmatota:2,k__Bacteria|p__Bacteroidetes:1	2|1224:36,2|201174:10,2157|28890:8,2157|2283796:2,2|976:1
SGB	60	3	0	GCA_001871595,GCA_002507385,ParksDH_2017__UBA97	-	ParksDH_2017__UBA97	uSGB	Other	k__Bacteria|p__Actinobacteria|c__CFGB33|o__OFGB33|f__FGB33|g__GGB44|s__GGB44_SGB60|t__SGB60	2|201174|||||	254	k__Bacteria|p__Actinobacteria:152,k__Bacteria|p__Deinococcus_Thermus:63,k__Bacteria|p__Proteobacteria:20,k__Bacteria|p__Firmicutes:6,k__Archaea|p__Euryarchaeota:3,k__Archaea|p__Crenarchaeota:3,k__Bacteria|p__Cyanobacteria:3,k__Bacteria|p__Planctomycetes:3,k__Bacteria|p__Bacteroidetes:1	2|201174:152,2|1297:63,2|1224:20,2|1239:6,2157|28890:3,2157|28889:3,2|1117:3,2|203682:3,2|976:1
SGB	61	1	0	GCA_002763345	-	GCA_002763345	uSGB	Other	k__Bacteria|p__Actinobacteria|c__CFGB34|o__OFGB34|f__FGB34|g__GGB45|s__GGB45_SGB61|t__SGB61	2|201174|||||	7	k__Bacteria|p__Actinobacteria:6,k__Bacteria|p__Proteobacteria:1	2|201174:6,2|1224:1
SGB	63	7	0	GCA_001871655,GCA_002505035,GCA_002763205,GCA_002763255,GCA_002785255,GCA_002792915,ParksDH_2017__UBA93	-	ParksDH_2017__UBA93	uSGB	Other	k__Bacteria|p__Actinobacteria|c__CFGB35|o__OFGB35|f__FGB35|g__GGB46|s__GGB46_SGB63|t__SGB63	2|201174|||||	343	k__Bacteria|p__Actinobacteria:200,k__Bacteria|p__Proteobacteria:135,k__Archaea|p__Euryarchaeota:7,k__Bacteria|p__Firmicutes:1	2|201174:200,2|1224:135,2157|28890:7,2|1239:1
SGB	64	6	0	GCA_001871605,GCA_002499405,GCA_002763275,GCA_002785565,GCA_002792935,ParksDH_2017__UBA95	-	ParksDH_2017__UBA95	uSGB	Other	k__Bacteria|p__Proteobacteria|c__CFGB35|o__OFGB35|f__FGB35|g__GGB47|s__GGB47_SGB64|t__SGB64	2|1224|||||	583	k__Bacteria|p__Proteobacteria:264,k__Bacteria|p__Actinobacteria:243,k__Bacteria|p__Deinococcus_Thermus:34,k__Bacteria|p__Firmicutes:13,k__Archaea|p__Euryarchaeota:11,k__Archaea|p__Crenarchaeota:8,k__Archaea|p__Candidatus_Thermoplasmatota:6,k__Bacteria|p__Acidobacteria:3,k__Bacteria|p__Planctomycetes:1	2|1224:264,2|201174:243,2|1297:34,2|1239:13,2157|28890:11,2157|28889:8,2157|2283796:6,2|57723:3,2|203682:1
SGB	65	1	0	GCA_001871495	-	GCA_001871495	uSGB	Other	k__Bacteria|p__Proteobacteria|c__CFGB36|o__OFGB36|f__FGB36|g__GGB48|s__GGB48_SGB65|t__SGB65	2|1224|||||	11	k__Bacteria|p__Proteobacteria:7,k__Bacteria|p__Bacteroidetes:4	2|1224:7,2|976:4
SGB	66	1	0	GCA_002778455	-	GCA_002778455	uSGB	Other	k__Bacteria|p__Cyanobacteria|c__CFGB37|o__OFGB37|f__FGB37|g__GGB49|s__GGB49_SGB66|t__SGB66	2|1117|||||	1	k__Bacteria|p__Cyanobacteria:1	2|1117:1
SGB	67	11	0	GCA_001587595,GCA_001587605,GCA_001587635,NayfachS_2020__GEM_3300025677__bin.59,NayfachS_2020__GEM_3300025682__bin.58,NayfachS_2020__GEM_3300025713__bin.61,NayfachS_2020__GEM_3300025724__bin.59,NayfachS_2020__GEM_3300025737__bin.70,NayfachS_2020__GEM_3300025740__bin.62,NayfachS_2020__GEM_3300025772__bin.39,NayfachS_2020__GEM_3300025866__bin.28	-	GCA_001587595	uSGB	Other	k__Bacteria|p__Proteobacteria|c__CFGB38|o__OFGB38|f__FGB38|g__GGB50|s__GGB50_SGB67|t__SGB67	2|1224|||||	459	k__Bacteria|p__Proteobacteria:243,k__Bacteria|p__Firmicutes:83,k__Bacteria|p__Tenericutes:39,k__Bacteria|p__Spirochaetes:31,k__Bacteria|p__Bacteroidetes:19,k__Bacteria|p__Fusobacteria:15,k__Archaea|p__Thaumarchaeota:12,k__Archaea|p__Euryarchaeota:8,k__Bacteria|p__Candidatus_Cloacimonetes:5,k__Bacteria|p__Cyanobacteria:4	2|1224:243,2|1239:83,2|544448:39,2|203691:31,2|976:19,2|32066:15,2157|651137:12,2157|28890:8,2|456828:5,2|1117:4
SGB	68	3	0	GCA_001587575,GCA_001587655,GCA_001587695	-	GCA_001587575	uSGB	Other	k__Bacteria|p__Proteobacteria|c__CFGB38|o__OFGB38|f__FGB38|g__GGB51|s__GGB51_SGB68|t__SGB68	2|1224|||||	43	k__Bacteria|p__Proteobacteria:16,k__Bacteria|p__Bacteroidetes:15,k__Bacteria|p__Firmicutes:9,k__Bacteria|p__Fusobacteria:3	2|1224:16,2|976:15,2|1239:9,2|32066:3
SGB	69	1	0	GCA_001587715	-	GCA_001587715	uSGB	Other	k__Bacteria|p__Proteobacteria|c__CFGB38|o__OFGB38|f__FGB38|g__GGB52|s__GGB52_SGB69|t__SGB69	2|1224|||||	17	k__Bacteria|p__Proteobacteria:8,k__Bacteria|p__Firmicutes:6,k__Bacteria|p__Tenericutes:2,k__Archaea|p__Thaumarchaeota:1	2|1224:8,2|1239:6,2|544448:2,2157|651137:1
SGB	70	1	0	CampanaroS_2020__METABAT_AS27yjCOA_88	-	CampanaroS_2020__METABAT_AS27yjCOA_88	uSGB	Other	k__Bacteria|p__Firmicutes|c__CFGB38|o__OFGB38|f__FGB38|g__GGB53|s__GGB53_SGB70|t__SGB70	2|1239|||||	50	k__Bacteria|p__Firmicutes:32,k__Bacteria|p__Fusobacteria:6,k__Bacteria|p__Proteobacteria:4,k__Bacteria|p__Tenericutes:2,k__Bacteria|p__Spirochaetes:2,k__Bacteria|p__Thermotogae:2,k__Bacteria|p__Cyanobacteria:1,k__Bacteria|p__Bacteroidetes:1	2|1239:32,2|32066:6,2|1224:4,2|544448:2,2|203691:2,2|200918:2,2|1117:1,2|976:1
SGB	71	7	0	GCA_001873985,GCA_002781145,GCA_002781865,GCA_002782805,GCA_002784265,GCA_002789635,GCA_002791855	-	GCA_002789635	uSGB	Other	k__Archaea|p__Euryarchaeota|c__CFGB39|o__OFGB39|f__FGB39|g__GGB54|s__GGB54_SGB71|t__SGB71	2157|28890|||||	10	k__Archaea|p__Euryarchaeota:7,k__Bacteria|p__Proteobacteria:2,k__Archaea|p__Nanoarchaeota:1	2157|28890:7,2|1224:2,2157|192989:1
SGB	72	1	0	GCA_001784635	-	GCA_001784635	uSGB	Other	k__Bacteria|p__Tenericutes|c__CFGB40|o__OFGB40|f__FGB40|g__GGB55|s__GGB55_SGB72|t__SGB72	2|544448|||||	5	k__Bacteria|p__Tenericutes:2,k__Bacteria|p__Actinobacteria:1,k__Bacteria|p__Bacteroidetes:1,k__Bacteria|p__Verrucomicrobia:1	2|544448:2,2|201174:1,2|976:1,2|74201:1
SGB	75	2	0	GCA_002717505,MiGa__TARA_PSW_MAG_00120	-	MiGa__TARA_PSW_MAG_00120	uSGB	Other	k__Bacteria|p__Proteobacteria|c__CFGB41|o__OFGB41|f__FGB41|g__GGB58|s__GGB58_SGB75|t__SGB75	2|1224|||||	30	k__Bacteria|p__Proteobacteria:18,k__Bacteria|p__Actinobacteria:5,k__Bacteria|p__Bacteroidetes:4,k__Bacteria|p__Firmicutes:3	2|1224:18,2|201174:5,2|976:4,2|1239:3
SGB	78	1	0	GCA_001563465	-	GCA_001563465	uSGB	Other	k__Bacteria|p__Actinobacteria|c__CFGB43|o__OFGB43|f__FGB43|g__GGB61|s__GGB61_SGB78|t__SGB78	2|201174|||||	15	k__Bacteria|p__Actinobacteria:9,k__Bacteria|p__Firmicutes:2,k__Archaea|p__Euryarchaeota:1,k__Bacteria|p__Bacteroidetes:1,k__Bacteria|p__Tenericutes:1,k__Bacteria|p__Fusobacteria:1	2|201174:9,2|1239:2,2157|28890:1,2|976:1,2|544448:1,2|32066:1
SGB	79	1	0	GCA_001940705	-	GCA_001940705	uSGB	Other	k__Bacteria|p__Bacteroidetes|c__CFGB43|o__OFGB43|f__FGB43|g__GGB62|s__GGB62_SGB79|t__SGB79	2|976|||||	3	k__Bacteria|p__Proteobacteria:1,k__Bacteria|p__Firmicutes:1,k__Bacteria|p__Bacteroidetes:1	2|1224:1,2|1239:1,2|976:1
SGB	81	2	0	GCA_001918745,GCA_001919175	-	GCA_001918745	uSGB	Other	k__Bacteria|p__Proteobacteria|c__CFGB44|o__OFGB44|f__FGB44|g__GGB64|s__GGB64_SGB81|t__SGB81	2|1224|||||	12	k__Bacteria|p__Proteobacteria:10,k__Bacteria|p__Actinobacteria:1,k__Bacteria|p__Firmicutes:1	2|1224:10,2|201174:1,2|1239:1
SGB	82	1	0	GCA_001918765	-	GCA_001918765	uSGB	Other	k__Bacteria|p__Proteobacteria|c__CFGB44|o__OFGB44|f__FGB44|g__GGB65|s__GGB65_SGB82|t__SGB82	2|1224|||||	13	k__Bacteria|p__Proteobacteria:8,k__Bacteria|p__Firmicutes:4,k__Bacteria|p__Bacteroidetes:1	2|1224:8,2|1239:4,2|976:1
SGB	84	6	0	GCA_005888735,GCA_005888795,OlmMR_2019__14_0903_05_40cm_unknown_497_53_7,OlmMR_2019__14_0929_05_30cm_unknown_3215_53_7,OlmMR_2019__14_1009_05_40cm_unknown_4379_53_10,SharrarAM_2020__Bathyarchaeota_ANG_868	-	GCA_005888735	uSGB	Other	k__Bacteria|p__Firmicutes|c__CFGB44|o__OFGB44|f__FGB44|g__GGB66|s__GGB66_SGB84|t__SGB84	2|1239|||||	44	k__Bacteria|p__Firmicutes:17,k__Bacteria|p__Proteobacteria:9,k__Bacteria|p__Actinobacteria:9,k__Bacteria|p__Cyanobacteria:5,k__Bacteria|p__Acidobacteria:2,k__Bacteria|p__Bacteroidetes:2	2|1239:17,2|1224:9,2|201174:9,2|1117:5,2|57723:2,2|976:2
SGB	85	5	0	GCA_001915065,GCA_001918315,GCA_001920575,GCA_005883755,OlmMR_2019__14_0927_09_40cm_Archaea_6228_53_6	-	GCA_001915065	uSGB	Other	k__Bacteria|p__Actinobacteria|c__CFGB45|o__OFGB45|f__FGB45|g__GGB67|s__GGB67_SGB85|t__SGB85	2|201174|||||	16	k__Bacteria|p__Actinobacteria:5,k__Bacteria|p__Firmicutes:4,k__Bacteria|p__Proteobacteria:3,k__Archaea|p__Euryarchaeota:2,k__Bacteria|p__Verrucomicrobia:1,k__Archaea|p__Crenarchaeota:1	2|201174:5,2|1239:4,2|1224:3,2157|28890:2,2|74201:1,2157|28889:1
SGB	87	1	0	OlmMR_2019__14_0929_05_30cm_unknown_3278_52_7	-	OlmMR_2019__14_0929_05_30cm_unknown_3278_52_7	uSGB	Other	k__Bacteria|p__Actinobacteria|c__CFGB45|o__OFGB45|f__FGB45|g__GGB69|s__GGB69_SGB87|t__SGB87	2|201174|||||	11	k__Bacteria|p__Actinobacteria:5,k__Bacteria|p__Bacteroidetes:3,k__Bacteria|p__Proteobacteria:2,k__Bacteria|p__Firmicutes:1	2|201174:5,2|976:3,2|1224:2,2|1239:1
SGB	89	1	0	GCA_002685155	-	GCA_002685155	uSGB	Other	k__Bacteria|p__Proteobacteria|c__CFGB47|o__OFGB47|f__FGB47|g__GGB71|s__GGB71_SGB89|t__SGB89	2|1224|||||	4	k__Bacteria|p__Proteobacteria:3,k__Bacteria|p__Bacteroidetes:1	2|1224:3,2|976:1
SGB	90	2	0	GCA_002794505,GCA_003696565	-	GCA_002794505	uSGB	Other	k__Bacteria|p__Firmicutes|c__CFGB48|o__OFGB48|f__FGB48|g__GGB72|s__GGB72_SGB90|t__SGB90	2|1239|||||	3	k__Bacteria|p__Firmicutes:3	2|1239:3
SGB	91	1	0	GCA_003697365	-	GCA_003697365	uSGB	Other	k__Bacteria|p__Cyanobacteria|c__CFGB49|o__OFGB49|f__FGB49|g__GGB73|s__GGB73_SGB91|t__SGB91	2|1117|||||	2	k__Bacteria|p__Proteobacteria:1,k__Bacteria|p__Cyanobacteria:1	2|1224:1,2|1117:1
SGB	92	2	0	GCA_002794595,GCA_003695675	-	GCA_002794595	uSGB	Other	k__Bacteria|p__Proteobacteria|c__CFGB50|o__OFGB50|f__FGB50|g__GGB74|s__GGB74_SGB92|t__SGB92	2|1224|||||	65	k__Bacteria|p__Proteobacteria:54,k__Bacteria|p__Actinobacteria:7,k__Bacteria|p__Chloroflexi:2,k__Bacteria|p__Cyanobacteria:2	2|1224:54,2|201174:7,2|200795:2,2|1117:2
SGB	98	1	0	GCA_000993565	-	GCA_000993565	uSGB	Other	k__Bacteria|p__Tenericutes|c__CFGB56|o__OFGB56|f__FGB56|g__GGB80|s__GGB80_SGB98|t__SGB98	2|544448|||||	42	k__Bacteria|p__Tenericutes:19,k__Bacteria|p__Firmicutes:11,k__Bacteria|p__Proteobacteria:7,k__Bacteria|p__Bacteroidetes:2,k__Bacteria|p__Candidatus_Falkowbacteria:2,k__Bacteria|p__Cyanobacteria:1	2|544448:19,2|1239:11,2|1224:7,2|976:2,2|1752728:2,2|1117:1
SGB	110	4	0	GCA_001772815,GCA_001772865,GCA_001772885,GCA_001772935	-	GCA_001772885	uSGB	Other	k__Bacteria|p__Firmicutes|c__CFGB60|o__OFGB60|f__FGB60|g__GGB91|s__GGB91_SGB110|t__SGB110	2|1239|||||	18	k__Bacteria|p__Firmicutes:6,k__Bacteria|p__Fusobacteria:4,k__Bacteria|p__Proteobacteria:4,k__Bacteria|p__Candidatus_Collierbacteria:4	2|1239:6,2|32066:4,2|1224:4,2|1752725:4
SGB	112	4	0	GCA_000997355,GCA_000997495,GCA_000997575,GCA_001772705	-	GCA_000997355	uSGB	Other	k__Bacteria|p__Firmicutes|c__CFGB61|o__OFGB61|f__FGB61|g__GGB93|s__GGB93_SGB112|t__SGB112	2|1239|||||	29	k__Bacteria|p__Firmicutes:8,k__Bacteria|p__Proteobacteria:7,k__Bacteria|p__Bacteroidetes:5,k__Bacteria|p__Candidatus_Moranbacteria:3,k__Bacteria|p__Actinobacteria:3,k__Bacteria|p__Candidatus_Melainabacteria:2,k__Bacteria|p__Thermotogae:1	2|1239:8,2|1224:7,2|976:5,2|1752737:3,2|201174:3,2|1798710:2,2|200918:1
SGB	114	1	0	GCA_001773295	-	GCA_001773295	uSGB	Other	k__Bacteria|p__Fusobacteria|c__CFGB63|o__OFGB63|f__FGB63|g__GGB95|s__GGB95_SGB114|t__SGB114	2|32066|||||	2	k__Bacteria|p__Fusobacteria:1,k__Bacteria|p__Proteobacteria:1	2|32066:1,2|1224:1
SGB	115	6	0	GCA_000995235,GCA_000997875,GCA_000998705,GCA_001000215,MiGa__GW_1619134_GW2011_GWE1_44_51,MiGa__GW_1619140_GW2011_GWF1_44_14	-	GCA_000995235	uSGB	Other	k__Bacteria|p__Bacteroidetes|c__CFGB64|o__OFGB64|f__FGB64|g__GGB96|s__GGB96_SGB115|t__SGB115	2|976|||||	137	k__Bacteria|p__Bacteroidetes:101,k__Bacteria|p__Firmicutes:12,k__Bacteria|p__Fusobacteria:12,k__Bacteria|p__Proteobacteria:6,k__Bacteria|p__Cyanobacteria:6	2|976:101,2|1239:12,2|32066:12,2|1224:6,2|1117:6
SGB	116	2	0	GCA_000997995,GCA_001772745	-	GCA_001772745	uSGB	Other	k__Bacteria|p__Firmicutes|c__CFGB64|o__OFGB64|f__FGB64|g__GGB97|s__GGB97_SGB116|t__SGB116	2|1239|||||	200	k__Bacteria|p__Firmicutes:98,k__Bacteria|p__Proteobacteria:76,k__Bacteria|p__Bacteroidetes:18,k__Bacteria|p__Tenericutes:5,k__Bacteria|p__Nitrospirae:3	2|1239:98,2|1224:76,2|976:18,2|544448:5,2|40117:3
SGB	117	7	0	GCA_001773015,GCA_001773055,GCA_001773065,GCA_001773145,GCA_001773215,GCA_001773225,GCA_001773375	-	GCA_001773065	uSGB	Other	k__Bacteria|p__Firmicutes|c__CFGB65|o__OFGB65|f__FGB65|g__GGB98|s__GGB98_SGB117|t__SGB117	2|1239|||||	14	k__Bacteria|p__Firmicutes:7,k__Bacteria|p__Fusobacteria:7	2|1239:7,2|32066:7
SGB	120	1	0	GCA_001791465	-	GCA_001791465	uSGB	Other	k__Bacteria|p__Firmicutes|c__CFGB68|o__OFGB68|f__FGB68|g__GGB101|s__GGB101_SGB120|t__SGB120	2|1239|||||	9	k__Bacteria|p__Firmicutes:9	2|1239:9
SGB	121	2	0	LeChatelierE_2013__MH0143__bin.50,XieH_2016__YSZC12003_35980__bin.17	-	LeChatelierE_2013__MH0143__bin.50	uSGB	Other	k__Bacteria|p__Firmicutes|c__CFGB69|o__OFGB69|f__FGB69|g__GGB102|s__GGB102_SGB121|t__SGB121	2|1239|||||	15	k__Bacteria|p__Firmicutes:15	2|1239:15
SGB	122	7	0	GCA_002085425,GCA_003647695,GCA_003647715,GCA_003647745,NayfachS_2020__GEM_3300013103__bin.64,NayfachS_2020__GEM_3300014913__bin.25,NayfachS_2020__GEM_3300014914__bin.24	-	NayfachS_2020__GEM_3300014913__bin.25	uSGB	Other	k__Bacteria|p__Firmicutes|c__CFGB70|o__OFGB70|f__FGB70|g__GGB103|s__GGB103_SGB122|t__SGB122	2|1239|||||	8	k__Bacteria|p__Firmicutes:5,k__Bacteria|p__Aquificae:2,k__Bacteria|p__Fibrobacteres:1	2|1239:5,2|200783:2,2|65842:1
SGB	124	5	1	AlmeidaA_2019__ERR1305900__bin.91,AsnicarF_2020__725__bin.51,BackhedF_2015__SID622_M__bin.21,ViscontiA_2019__SID800285__bin.26,VogtmannE_2016__MMRS38954404ST-27-0-0__bin.12	GCA_900756225	BackhedF_2015__SID622_M__bin.21	kSGB	Species	k__Bacteria|p__Firmicutes|c__Clostridia|o__Clostridia_unclassified|f__Clostridia_unclassified|g__Clostridia_unclassified|s__Clostridia_bacterium|t__SGB124	2|1239|186801||||2044939	1	k__Bacteria|p__Firmicutes|c__Clostridia|o__Clostridia_unclassified|f__Clostridia_unclassified|g__Clostridia_unclassified|s__Clostridia_bacterium:1	2|1239|186801||||2044939:1
SGB	125	2	0	AsnicarF_2020__148__bin.38,LeChatelierE_2013__MH0422__bin.67	-	LeChatelierE_2013__MH0422__bin.67	uSGB	Other	k__Bacteria|p__Firmicutes|c__CFGB73|o__OFGB73|f__FGB73|g__GGB106|s__GGB106_SGB125|t__SGB125	2|1239|||||	7	k__Bacteria|p__Firmicutes:7	2|1239:7
SGB	130	9	0	GCA_001889985,GCA_001896515,GCA_002204695,GCA_002503225,ParksDH_2017__UBA267,ParksDH_2017__UBA448,ParksDH_2017__UBA514,ParksDH_2017__UBA524,ParksDH_2017__UBA615	-	ParksDH_2017__UBA267	uSGB	Other	k__Archaea|p__Candidatus_Micrarchaeota|c__CFGB76|o__OFGB76|f__FGB76|g__GGB110|s__GGB110_SGB130|t__SGB130	2157|1801631|||||	14	k__Archaea|p__Candidatus_Micrarchaeota:9,k__Bacteria|p__Proteobacteria:5	2157|1801631:9,2|1224:5
SGB	131	0	1	-	GCA_002214165	GCA_002214165	kSGB	Species	k__Archaea|p__Candidatus_Micrarchaeota|c__Candidatus_Micrarchaeota_unclassified|o__Candidatus_Micrarchaeota_unclassified|f__Candidatus_Micrarchaeota_unclassified|g__Candidatus_Mancarchaeum|s__Candidatus_Mancarchaeum_acidiphilum|t__SGB131	2157|1801631||||2490204|1920749	1	k__Archaea|p__Candidatus_Micrarchaeota|c__Candidatus_Micrarchaeota_unclassified|o__Candidatus_Micrarchaeota_unclassified|f__Candidatus_Micrarchaeota_unclassified|g__Candidatus_Mancarchaeum|s__Candidatus_Mancarchaeum_acidiphilum:1	2157|1801631||||2490204|1920749:1
SGB	133	2	0	GCA_002716645,NayfachS_2020__GEM_3300020477__bin.64	-	GCA_002716645	uSGB	Other	k__Bacteria|p__Proteobacteria|c__CFGB79|o__OFGB79|f__FGB79|g__GGB113|s__GGB113_SGB133|t__SGB133	2|1224|||||	59	k__Bacteria|p__Proteobacteria:56,k__Bacteria|p__Firmicutes:3	2|1224:56,2|1239:3
SGB	135	1	0	GCA_002717565	-	GCA_002717565	uSGB	Other	k__Bacteria|p__Bacteroidetes|c__CFGB79|o__OFGB79|f__FGB79|g__GGB114|s__GGB114_SGB135|t__SGB135	2|976|||||	23	k__Bacteria|p__Bacteroidetes:17,k__Bacteria|p__Proteobacteria:4,k__Bacteria|p__Candidatus_Saccharibacteria:1,k__Bacteria|p__Chloroflexi:1	2|976:17,2|1224:4,2|95818:1,2|200795:1
SGB	136	2	0	GCA_001775965,GCA_001776015	-	GCA_001775965	uSGB	Other	k__Bacteria|p__Deinococcus_Thermus|c__CFGB80|o__OFGB80|f__FGB80|g__GGB115|s__GGB115_SGB136|t__SGB136	2|1297|||||	8	k__Bacteria|p__Deinococcus_Thermus:3,k__Bacteria|p__Proteobacteria:2,k__Archaea|p__Euryarchaeota:1,k__Archaea|p__Crenarchaeota:1,k__Bacteria|p__Actinobacteria:1	2|1297:3,2|1224:2,2157|28890:1,2157|28889:1,2|201174:1
SGB	137	1	0	GCA_001774245	-	GCA_001774245	uSGB	Other	k__Bacteria|p__Actinobacteria|c__CFGB80|o__OFGB80|f__FGB80|g__GGB116|s__GGB116_SGB137|t__SGB137	2|201174|||||	12	k__Bacteria|p__Actinobacteria:6,k__Bacteria|p__candidate_division_WOR_3:3,k__Bacteria|p__Bacteroidetes:2,k__Archaea|p__Euryarchaeota:1	2|201174:6,2|1703755:3,2|976:2,2157|28890:1
SGB	139	1	0	GCA_001593875	-	GCA_001593875	uSGB	Other	k__Bacteria|p__Deinococcus_Thermus|c__CFGB81|o__OFGB81|f__FGB81|g__GGB118|s__GGB118_SGB139|t__SGB139	2|1297|||||	18	k__Bacteria|p__Deinococcus_Thermus:8,k__Bacteria|p__Actinobacteria:6,k__Bacteria|p__Proteobacteria:3,k__Archaea|p__Euryarchaeota:1	2|1297:8,2|201174:6,2|1224:3,2157|28890:1
SGB	141	0	1	-	GCA_000015765	GCA_000015765	kSGB	Species	k__Archaea|p__Euryarchaeota|c__Methanomicrobia|o__Methanomicrobiales|f__Methanocorpusculaceae|g__Methanocorpusculum|s__Methanocorpusculum_labreanum|t__SGB141	2157|28890|224756|2191|88404|2192|83984	1	k__Archaea|p__Euryarchaeota|c__Methanomicrobia|o__Methanomicrobiales|f__Methanocorpusculaceae|g__Methanocorpusculum|s__Methanocorpusculum_labreanum:1	2157|28890|224756|2191|88404|2192|83984:1
SGB	143	0	1	-	GCA_000147875	GCA_000147875	kSGB	Species	k__Archaea|p__Euryarchaeota|c__Methanomicrobia|o__Methanomicrobiales|f__Methanomicrobiaceae|g__Methanolacinia|s__Methanolacinia_petrolearia|t__SGB143	2157|28890|224756|2191|2194|230355|54120	1	k__Archaea|p__Euryarchaeota|c__Methanomicrobia|o__Methanomicrobiales|f__Methanomicrobiaceae|g__Methanolacinia|s__Methanolacinia_petrolearia:1	2157|28890|224756|2191|2194|230355|54120:1
SGB	144	0	1	-	GCA_000243255	GCA_000243255	kSGB	Species	k__Archaea|p__Euryarchaeota|c__Methanomicrobia|o__Methanomicrobiales|f__Methanomicrobiaceae|g__Methanoplanus|s__Methanoplanus_limicola|t__SGB144	2157|28890|224756|2191|2194|2314|2315	1	k__Archaea|p__Euryarchaeota|c__Methanomicrobia|o__Methanomicrobiales|f__Methanomicrobiaceae|g__Methanoplanus|s__Methanoplanus_limicola:1	2157|28890|224756|2191|2194|2314|2315:1
SGB	145	3	1	GCA_001602695,NayfachS_2020__GEM_3300022181__bin.21,ParksDH_2017__UBA81	GCA_000013445	GCA_000013445	kSGB	Species	k__Archaea|p__Euryarchaeota|c__Methanomicrobia|o__Methanomicrobiales|f__Methanospirillaceae|g__Methanospirillum|s__Methanospirillum_hungatei|t__SGB145	2157|28890|224756|2191|196137|2202|2203	1	k__Archaea|p__Euryarchaeota|c__Methanomicrobia|o__Methanomicrobiales|f__Methanospirillaceae|g__Methanospirillum|s__Methanospirillum_hungatei:1	2157|28890|224756|2191|196137|2202|2203:1
SGB	146	1	0	GCA_002839625	-	GCA_002839625	uSGB	Other	k__Archaea|p__Euryarchaeota|c__CFGB85|o__OFGB85|f__FGB85|g__GGB124|s__GGB124_SGB146|t__SGB146	2157|28890|||||	1	k__Archaea|p__Euryarchaeota:1	2157|28890:1
SGB	149	0	1	-	GCA_000017625	GCA_000017625	kSGB	Species	k__Archaea|p__Euryarchaeota|c__Methanomicrobia|o__Methanomicrobiales|f__Methanoregulaceae|g__Methanoregula|s__Methanoregula_boonei|t__SGB149	2157|28890|224756|2191|1198451|395331|358766	1	k__Archaea|p__Euryarchaeota|c__Methanomicrobia|o__Methanomicrobiales|f__Methanoregulaceae|g__Methanoregula|s__Methanoregula_boonei:1	2157|28890|224756|2191|1198451|395331|358766:1
SGB	153	1	0	GCA_002839605	-	GCA_002839605	uSGB	Family	k__Archaea|p__Euryarchaeota|c__Methanomicrobia|o__Methanomicrobiales|f__Methanoregulaceae|g__GGB131|s__GGB131_SGB153|t__SGB153	2157|28890|224756|2191|1198451||	2	k__Archaea|p__Euryarchaeota|c__Methanomicrobia|o__Methanomicrobiales|f__Methanoregulaceae:2	2157|28890|224756|2191|1198451:2
SGB	155	0	1	-	GCA_000327485	GCA_000327485	kSGB	Species	k__Archaea|p__Euryarchaeota|c__Methanomicrobia|o__Methanomicrobiales|f__Methanoregulaceae|g__Methanoregula|s__Methanoregula_formicica|t__SGB155	2157|28890|224756|2191|1198451|395331|882104	1	k__Archaea|p__Euryarchaeota|c__Methanomicrobia|o__Methanomicrobiales|f__Methanoregulaceae|g__Methanoregula|s__Methanoregula_formicica:1	2157|28890|224756|2191|1198451|395331|882104:1
SGB	156	1	0	GCA_002839675	-	GCA_002839675	uSGB	Family	k__Archaea|p__Euryarchaeota|c__Methanomicrobia|o__Methanomicrobiales|f__Methanoregulaceae|g__GGB134|s__GGB134_SGB156|t__SGB156	2157|28890|224756|2191|1198451||	2	k__Archaea|p__Euryarchaeota|c__Methanomicrobia|o__Methanomicrobiales|f__Methanoregulaceae:2	2157|28890|224756|2191|1198451:2
SGB	163	0	1	-	GCA_000021965	GCA_000021965	kSGB	Species	k__Archaea|p__Euryarchaeota|c__Methanomicrobia|o__Methanomicrobiales|f__Methanoregulaceae|g__Methanosphaerula|s__Methanosphaerula_palustris|t__SGB163	2157|28890|224756|2191|1198451|475087|475088	1	k__Archaea|p__Euryarchaeota|c__Methanomicrobia|o__Methanomicrobiales|f__Methanoregulaceae|g__Methanosphaerula|s__Methanosphaerula_palustris:1	2157|28890|224756|2191|1198451|475087|475088:1
SGB	166	2	0	GCA_001508455,GCA_011620885	-	GCA_001508455	uSGB	Family	k__Archaea|p__Euryarchaeota|c__Methanomicrobia|o__Methanomicrobiales|f__Methanomicrobiaceae|g__GGB144|s__GGB144_SGB166|t__SGB166	2157|28890|224756|2191|2194||	8	k__Archaea|p__Euryarchaeota|c__Methanomicrobia|o__Methanomicrobiales|f__Methanomicrobiaceae:8	2157|28890|224756|2191|2194:8
SGB	168	0	1	-	GCA_000275865	GCA_000275865	kSGB	Species	k__Archaea|p__Euryarchaeota|c__Methanomicrobia|o__Methanomicrobiales|f__Methanomicrobiaceae|g__Methanofollis|s__Methanofollis_liminatans|t__SGB168	2157|28890|224756|2191|2194|81416|2201	1	k__Archaea|p__Euryarchaeota|c__Methanomicrobia|o__Methanomicrobiales|f__Methanomicrobiaceae|g__Methanofollis|s__Methanofollis_liminatans:1	2157|28890|224756|2191|2194|81416|2201:1
SGB	170	4	2	CampanaroS_2020__METABAT_AS23ysBPME_211,NayfachS_2020__GEM_3300029824__bin.3,ParksDH_2017__UBA326,ParksDH_2017__UBA413	GCA_000304355,GCA_900036045	ParksDH_2017__UBA413	kSGB	Species	k__Archaea|p__Euryarchaeota|c__Methanomicrobia|o__Methanomicrobiales|f__Methanomicrobiaceae|g__Methanoculleus|s__Methanoculleus_bourgensis|t__SGB170	2157|28890|224756|2191|2194|45989|83986	2	k__Archaea|p__Euryarchaeota|c__Methanomicrobia|o__Methanomicrobiales|f__Methanomicrobiaceae|g__Methanoculleus|s__Methanoculleus_bourgensis:2	2157|28890|224756|2191|2194|45989|83986:2
SGB	176	1	0	GCA_002839645	-	GCA_002839645	uSGB	Genus	k__Archaea|p__Euryarchaeota|c__Methanomicrobia|o__Methanomicrobiales|f__Methanomicrobiaceae|g__Methanoculleus|s__Methanoculleus_SGB176|t__SGB176	2157|28890|224756|2191|2194|45989|	4	k__Archaea|p__Euryarchaeota|c__Methanomicrobia|o__Methanomicrobiales|f__Methanomicrobiaceae|g__Methanoculleus:4	2157|28890|224756|2191|2194|45989:4
SGB	177	0	2	-	GCA_000015825,GCA_000691865	GCA_000015825	kSGB	Species	k__Archaea|p__Euryarchaeota|c__Methanomicrobia|o__Methanomicrobiales|f__Methanomicrobiaceae|g__Methanoculleus|s__Methanoculleus_marisnigri|t__SGB177	2157|28890|224756|2191|2194|45989|2198	2	k__Archaea|p__Euryarchaeota|c__Methanomicrobia|o__Methanomicrobiales|f__Methanomicrobiaceae|g__Methanoculleus|s__Methanoculleus_marisnigri:1,k__Archaea|p__Euryarchaeota|c__Methanomicrobia|o__Methanomicrobiales|f__Methanomicrobiaceae|g__Methanoculleus|s__Methanoculleus_sp_MH98A:1	2157|28890|224756|2191|2194|45989|2198:1,2157|28890|224756|2191|2194|45989|1495314:1
SGB	178	0	1	-	GCA_001017125	GCA_001017125	kSGB	Species	k__Archaea|p__Euryarchaeota|c__Methanomicrobia|o__Methanomicrobiales|f__Methanomicrobiaceae|g__Methanoculleus|s__Methanoculleus_sediminis|t__SGB178	2157|28890|224756|2191|2194|45989|1550566	1	k__Archaea|p__Euryarchaeota|c__Methanomicrobia|o__Methanomicrobiales|f__Methanomicrobiaceae|g__Methanoculleus|s__Methanoculleus_sediminis:1	2157|28890|224756|2191|2194|45989|1550566:1
SGB	179	1	1	CampanaroS_2020__METABAT_AS22ysBPME_199	GCA_900095385	GCA_900095385	kSGB	Species	k__Archaea|p__Euryarchaeota|c__Methanomicrobia|o__Methanomicrobiales|f__Methanomicrobiaceae|g__Methanoculleus|s__Methanoculleus_chikugoensis|t__SGB179	2157|28890|224756|2191|2194|45989|118126	1	k__Archaea|p__Euryarchaeota|c__Methanomicrobia|o__Methanomicrobiales|f__Methanomicrobiaceae|g__Methanoculleus|s__Methanoculleus_chikugoensis:1	2157|28890|224756|2191|2194|45989|118126:1
SGB	180	1	0	GCA_002839575	-	GCA_002839575	uSGB	Genus	k__Archaea|p__Euryarchaeota|c__Methanomicrobia|o__Methanomicrobiales|f__Methanomicrobiaceae|g__Methanoculleus|s__Methanoculleus_SGB180|t__SGB180	2157|28890|224756|2191|2194|45989|	4	k__Archaea|p__Euryarchaeota|c__Methanomicrobia|o__Methanomicrobiales|f__Methanomicrobiaceae|g__Methanoculleus:4	2157|28890|224756|2191|2194|45989:4
SGB	184	0	1	-	GCA_000011005	GCA_000011005	kSGB	Species	k__Archaea|p__Euryarchaeota|c__Methanomicrobia|o__Methanocellales|f__Methanocellaceae|g__Methanocella|s__Methanocella_paludicola|t__SGB184	2157|28890|224756|570264|570265|570266|570267	1	k__Archaea|p__Euryarchaeota|c__Methanomicrobia|o__Methanocellales|f__Methanocellaceae|g__Methanocella|s__Methanocella_paludicola:1	2157|28890|224756|570264|570265|570266|570267:1
SGB	185	0	2	-	GCA_000251105,GCA_902810565	GCA_000251105	kSGB	Species	k__Archaea|p__Euryarchaeota|c__Methanomicrobia|o__Methanocellales|f__Methanocellaceae|g__Methanocella|s__Methanocella_conradii|t__SGB185	2157|28890|224756|570264|570265|570266|1175444	2	k__Archaea|p__Euryarchaeota|c__Methanomicrobia|o__Methanocellales|f__Methanocellaceae|g__Methanocella|s__Methanocella_conradii:2	2157|28890|224756|570264|570265|570266|1175444:2
SGB	186	0	1	-	GCA_000063445	GCA_000063445	kSGB	Species	k__Archaea|p__Euryarchaeota|c__Methanomicrobia|o__Methanocellales|f__Methanocellaceae|g__Methanocella|s__Methanocella_arvoryzae|t__SGB186	2157|28890|224756|570264|570265|570266|1175445	1	k__Archaea|p__Euryarchaeota|c__Methanomicrobia|o__Methanocellales|f__Methanocellaceae|g__Methanocella|s__Methanocella_arvoryzae:1	2157|28890|224756|570264|570265|570266|1175445:1
SGB	187	30	1	CampanaroS_2020__METABAT_AS27yjCOA_157,GCA_001603225,GCA_002067725,GCA_011620785,NayfachS_2020__GEM_2032320001__bin.4,NayfachS_2020__GEM_3300009767__bin.29,NayfachS_2020__GEM_3300009779__bin.77,NayfachS_2020__GEM_3300013290__bin.5,NayfachS_2020__GEM_3300014205__bin.50,NayfachS_2020__GEM_3300015214__bin.118,NayfachS_2020__GEM_3300022181__bin.40,NayfachS_2020__GEM_3300025393__bin.19,NayfachS_2020__…	GCA_000204415	CampanaroS_2020__METABAT_AS27yjCOA_157	kSGB	Species	k__Archaea|p__Euryarchaeota|c__Methanomicrobia|o__Methanosarcinales|f__Methanotrichaceae|g__Methanothrix|s__Methanothrix_soehngenii|t__SGB187	2157|28890|224756|94695|143067|2222|2223	1	k__Archaea|p__Euryarchaeota|c__Methanomicrobia|o__Methanosarcinales|f__Methanotrichaceae|g__Methanothrix|s__Methanothrix_soehngenii:1	2157|28890|224756|94695|143067|2222|2223:1
SGB	191	6	0	GCA_001508615,GCA_001509375,GCA_002496165,NayfachS_2020__GEM_3300015214__bin.60,NayfachS_2020__GEM_3300028603__bin.52,ParksDH_2017__UBA534	-	GCA_002496165	uSGB	Family	k__Archaea|p__Euryarchaeota|c__Methanomicrobia|o__Methanosarcinales|f__Methanotrichaceae|g__GGB157|s__GGB157_SGB191|t__SGB191	2157|28890|224756|94695|143067||	1	k__Archaea|p__Euryarchaeota|c__Methanomicrobia|o__Methanosarcinales|f__Methanotrichaceae:1	2157|28890|224756|94695|143067:1
SGB	194	3	1	GCA_001603195,ParksDH_2017__UBA152,ParksDH_2017__UBA281	GCA_000235565	ParksDH_2017__UBA281	kSGB	Species	k__Archaea|p__Euryarchaeota|c__Methanomicrobia|o__Methanosarcinales|f__Methanotrichaceae|g__Methanothrix|s__Methanosaeta_harundinacea|t__SGB194	2157|28890|224756|94695|143067|2222|301375	1	k__Archaea|p__Euryarchaeota|c__Methanomicrobia|o__Methanosarcinales|f__Methanotrichaceae|g__Methanothrix|s__Methanosaeta_harundinacea:1	2157|28890|224756|94695|143067|2222|301375:1
SGB	196	0	1	-	GCA_000014945	GCA_000014945	kSGB	Species	k__Archaea|p__Euryarchaeota|c__Methanomicrobia|o__Methanosarcinales|f__Methanotrichaceae|g__Methanothrix|s__Methanothrix_thermoacetophila|t__SGB196	2157|28890|224756|94695|143067|2222|2224	1	k__Archaea|p__Euryarchaeota|c__Methanomicrobia|o__Methanosarcinales|f__Methanotrichaceae|g__Methanothrix|s__Methanothrix_thermoacetophila:1	2157|28890|224756|94695|143067|2222|2224:1
SGB	200	2	0	GCA_000416045,GCA_000496235	-	GCA_000416045	uSGB	Other	k__Archaea|p__Euryarchaeota|c__CFGB99|o__OFGB99|f__FGB99|g__GGB164|s__GGB164_SGB200|t__SGB200	2157|28890|||||	47	k__Archaea|p__Euryarchaeota:47	2157|28890:47
SGB	203	5	7	NayfachS_2020__GEM_2051774008__bin.2,NayfachS_2020__GEM_3300000381__bin.2,NayfachS_2020__GEM_3300000412__bin.3,NayfachS_2020__GEM_3300000526__bin.3,NayfachS_2020__GEM_3300026124__bin.6	GCA_000009185,GCA_000237865,GCA_903989495,GCA_903989505,GCA_903989525,GCA_903989535,GCA_903989545	GCA_903989505	kSGB	Species	k__Archaea|p__Euryarchaeota|c__Halobacteria|o__Haloferacales|f__Haloferacaceae|g__Haloquadratum|s__Haloquadratum_walsbyi|t__SGB203	2157|28890|183963|1644055|1644056|293431|293091	7	k__Archaea|p__Euryarchaeota|c__Halobacteria|o__Haloferacales|f__Haloferacaceae|g__Haloquadratum|s__Haloquadratum_walsbyi:7	2157|28890|183963|1644055|1644056|293431|293091:7
SGB	204	1	0	GCA_000415965	-	GCA_000415965	uSGB	Genus	k__Archaea|p__Euryarchaeota|c__Halobacteria|o__Haloferacales|f__Haloferacaceae|g__Haloquadratum|s__Haloquadratum_SGB204|t__SGB204	2157|28890|183963|1644055|1644056|293431|	7	k__Archaea|p__Euryarchaeota|c__Halobacteria|o__Haloferacales|f__Haloferacaceae|g__Haloquadratum:7	2157|28890|183963|1644055|1644056|293431:7
SGB	205	1	0	GCA_000415985	-	GCA_000415985	uSGB	Family	k__Archaea|p__Euryarchaeota|c__Halobacteria|o__Haloferacales|f__Haloferacaceae|g__GGB168|s__GGB168_SGB205|t__SGB205	2157|28890|183963|1644055|1644056||	7	k__Archaea|p__Euryarchaeota|c__Halobacteria|o__Haloferacales|f__Haloferacaceae:7	2157|28890|183963|1644055|1644056:7
SGB	206	1	0	GCA_000416005	-	GCA_000416005	uSGB	Family	k__Archaea|p__Euryarchaeota|c__Halobacteria|o__Haloferacales|f__Haloferacaceae|g__GGB169|s__GGB169_SGB206|t__SGB206	2157|28890|183963|1644055|1644056||	7	k__Archaea|p__Euryarchaeota|c__Halobacteria|o__Haloferacales|f__Haloferacaceae:7	2157|28890|183963|1644055|1644056:7
SGB	207	0	2	-	GCA_001011115,GCA_001305655	GCA_001011115	kSGB	Species	k__Archaea|p__Euryarchaeota|c__Halobacteria|o__Halobacteriales|f__Halobacteriaceae|g__Halanaeroarchaeum|s__Halanaeroarchaeum_sulfurireducens|t__SGB207	2157|28890|183963|2235|2236|1656823|1604004	2	k__Archaea|p__Euryarchaeota|c__Halobacteria|o__Halobacteriales|f__Halobacteriaceae|g__Halanaeroarchaeum|s__Halanaeroarchaeum_sulfurireducens:2	2157|28890|183963|2235|2236|1656823|1604004:2
SGB	208	0	2	-	GCA_001767315,GCA_001886955	GCA_001767315	kSGB	Species	k__Archaea|p__Euryarchaeota|c__Halobacteria|o__Halobacteriales|f__Halobacteriaceae|g__Halodesulfurarchaeum|s__Halodesulfurarchaeum_formicicum|t__SGB208	2157|28890|183963|2235|2236|1980514|1873524	2	k__Archaea|p__Euryarchaeota|c__Halobacteria|o__Halobacteriales|f__Halobacteriaceae|g__Halodesulfurarchaeum|s__Halodesulfurarchaeum_formicicum:2	2157|28890|183963|2235|2236|1980514|1873524:2
SGB	209	1	0	GCA_000416085	-	GCA_000416085	uSGB	Family	k__Archaea|p__Euryarchaeota|c__Halobacteria|o__Haloferacales|f__Halorubraceae|g__GGB172|s__GGB172_SGB209|t__SGB209	2157|28890|183963|1644055|1963271||	390	k__Archaea|p__Euryarchaeota|c__Halobacteria|o__Haloferacales|f__Halorubraceae:96,k__Archaea|p__Euryarchaeota|c__Halobacteria|o__Haloferacales|f__Haloferacaceae:82,k__Archaea|p__Euryarchaeota|c__Halobacteria|o__Natrialbales|f__Natrialbaceae:77,k__Archaea|p__Euryarchaeota|c__Halobacteria|o__Halobacteriales|f__Haloarculaceae:63,k__Archaea|p__Euryarchaeota|c__Halobacteria|o__Halobacteriales|f__Haloba…	2157|28890|183963|1644055|1963271:96,2157|28890|183963|1644055|1644056:82,2157|28890|183963|1644060|1644061:77,2157|28890|183963|2235|1963268:63,2157|28890|183963|2235|2236:57,2157|28890|183963|2235|1963270:9,2157|28890|183963|2235|:4,2157|28890|183963|1644055|:2
SGB	210	0	1	-	GCA_900100385	GCA_900100385	kSGB	Species	k__Archaea|p__Euryarchaeota|c__Halobacteria|o__Halobacteriales|f__Halobacteriaceae|g__Halovenus|s__Halovenus_aranensis|t__SGB210	2157|28890|183963|2235|2236|1377992|890420	1	k__Archaea|p__Euryarchaeota|c__Halobacteria|o__Halobacteriales|f__Halobacteriaceae|g__Halovenus|s__Halovenus_aranensis:1	2157|28890|183963|2235|2236|1377992|890420:1
SGB	211	1	0	GCA_000416105	-	GCA_000416105	uSGB	Family	k__Archaea|p__Euryarchaeota|c__Halobacteria|o__Haloferacales|f__Halorubraceae|g__GGB174|s__GGB174_SGB211|t__SGB211	2157|28890|183963|1644055|1963271||	390	k__Archaea|p__Euryarchaeota|c__Halobacteria|o__Haloferacales|f__Halorubraceae:96,k__Archaea|p__Euryarchaeota|c__Halobacteria|o__Haloferacales|f__Haloferacaceae:82,k__Archaea|p__Euryarchaeota|c__Halobacteria|o__Natrialbales|f__Natrialbaceae:77,k__Archaea|p__Euryarchaeota|c__Halobacteria|o__Halobacteriales|f__Haloarculaceae:63,k__Archaea|p__Euryarchaeota|c__Halobacteria|o__Halobacteriales|f__Haloba…	2157|28890|183963|1644055|1963271:96,2157|28890|183963|1644055|1644056:82,2157|28890|183963|1644060|1644061:77,2157|28890|183963|2235|1963268:63,2157|28890|183963|2235|2236:57,2157|28890|183963|2235|1963270:9,2157|28890|183963|2235|:4,2157|28890|183963|1644055|:2
SGB	212	1	0	GCA_000496195	-	GCA_000496195	uSGB	Family	k__Archaea|p__Euryarchaeota|c__Halobacteria|o__Haloferacales|f__Halorubraceae|g__GGB175|s__GGB175_SGB212|t__SGB212	2157|28890|183963|1644055|1963271||	390	k__Archaea|p__Euryarchaeota|c__Halobacteria|o__Haloferacales|f__Halorubraceae:96,k__Archaea|p__Euryarchaeota|c__Halobacteria|o__Haloferacales|f__Haloferacaceae:82,k__Archaea|p__Euryarchaeota|c__Halobacteria|o__Natrialbales|f__Natrialbaceae:77,k__Archaea|p__Euryarchaeota|c__Halobacteria|o__Halobacteriales|f__Haloarculaceae:63,k__Archaea|p__Euryarchaeota|c__Halobacteria|o__Halobacteriales|f__Haloba…	2157|28890|183963|1644055|1963271:96,2157|28890|183963|1644055|1644056:82,2157|28890|183963|1644060|1644061:77,2157|28890|183963|2235|1963268:63,2157|28890|183963|2235|2236:57,2157|28890|183963|2235|1963270:9,2157|28890|183963|2235|:4,2157|28890|183963|1644055|:2
SGB	213	0	3	-	GCA_000187225,GCA_001723155,GCA_900142335	GCA_900142335	kSGB	Species	k__Archaea|p__Euryarchaeota|c__Halobacteria|o__Halobacteriales|f__Halobacteriaceae|g__Haladaptatus|s__Haladaptatus_paucihalophilus|t__SGB213	2157|28890|183963|2235|2236|367188|367189	3	k__Archaea|p__Euryarchaeota|c__Halobacteria|o__Halobacteriales|f__Halobacteriaceae|g__Haladaptatus|s__Haladaptatus_paucihalophilus:2,k__Archaea|p__Euryarchaeota|c__Halobacteria|o__Halobacteriales|f__Halobacteriaceae|g__Haladaptatus|s__Haladaptatus_sp_W1:1	2157|28890|183963|2235|2236|367188|367189:2,2157|28890|183963|2235|2236|367188|1897478:1
SGB	214	0	1	-	GCA_001625445	GCA_001625445	kSGB	Species	k__Archaea|p__Euryarchaeota|c__Halobacteria|o__Halobacteriales|f__Halobacteriaceae|g__Haladaptatus|s__Haladaptatus_sp_R4|t__SGB214	2157|28890|183963|2235|2236|367188|1679489	1	k__Archaea|p__Euryarchaeota|c__Halobacteria|o__Halobacteriales|f__Halobacteriaceae|g__Haladaptatus|s__Haladaptatus_sp_R4:1	2157|28890|183963|2235|2236|367188|1679489:1
SGB	215	0	1	-	GCA_900156425	GCA_900156425	kSGB	Species	k__Archaea|p__Euryarchaeota|c__Halobacteria|o__Halobacteriales|f__Halobacteriaceae|g__Haladaptatus|s__Haladaptatus_litoreus|t__SGB215	2157|28890|183963|2235|2236|367188|553468	1	k__Archaea|p__Euryarchaeota|c__Halobacteria|o__Halobacteriales|f__Halobacteriaceae|g__Haladaptatus|s__Haladaptatus_litoreus:1	2157|28890|183963|2235|2236|367188|553468:1
SGB	216	3	0	GCA_000416025,GCA_000496215,NayfachS_2020__GEM_2124908030__bin.5	-	GCA_000496215	uSGB	Family	k__Archaea|p__Euryarchaeota|c__Halobacteria|o__Haloferacales|f__Halorubraceae|g__GGB178|s__GGB178_SGB216|t__SGB216	2157|28890|183963|1644055|1963271||	390	k__Archaea|p__Euryarchaeota|c__Halobacteria|o__Haloferacales|f__Halorubraceae:96,k__Archaea|p__Euryarchaeota|c__Halobacteria|o__Haloferacales|f__Haloferacaceae:82,k__Archaea|p__Euryarchaeota|c__Halobacteria|o__Natrialbales|f__Natrialbaceae:77,k__Archaea|p__Euryarchaeota|c__Halobacteria|o__Halobacteriales|f__Haloarculaceae:63,k__Archaea|p__Euryarchaeota|c__Halobacteria|o__Halobacteriales|f__Haloba…	2157|28890|183963|1644055|1963271:96,2157|28890|183963|1644055|1644056:82,2157|28890|183963|1644060|1644061:77,2157|28890|183963|2235|1963268:63,2157|28890|183963|2235|2236:57,2157|28890|183963|2235|1963270:9,2157|28890|183963|2235|:4,2157|28890|183963|1644055|:2
SGB	218	1	1	ZhaoD_2020__EA-15	GCA_000026045	GCA_000026045	kSGB	Species	k__Archaea|p__Euryarchaeota|c__Halobacteria|o__Halobacteriales|f__Haloarculaceae|g__Natronomonas|s__Natronomonas_pharaonis|t__SGB218	2157|28890|183963|2235|1963268|63743|2257	1	k__Archaea|p__Euryarchaeota|c__Halobacteria|o__Halobacteriales|f__Haloarculaceae|g__Natronomonas|s__Natronomonas_pharaonis:1	2157|28890|183963|2235|1963268|63743|2257:1
SGB	219	0	1	-	GCA_000591055	GCA_000591055	kSGB	Species	k__Archaea|p__Euryarchaeota|c__Halobacteria|o__Halobacteriales|f__Haloarculaceae|g__Natronomonas|s__Natronomonas_moolapensis|t__SGB219	2157|28890|183963|2235|1963268|63743|416273	1	k__Archaea|p__Euryarchaeota|c__Halobacteria|o__Halobacteriales|f__Haloarculaceae|g__Natronomonas|s__Natronomonas_moolapensis:1	2157|28890|183963|2235|1963268|63743|416273:1
SGB	220	0	2	-	GCA_000215915,GCA_000470655	GCA_000215915	kSGB	Species	k__Archaea|p__Euryarchaeota|c__Halobacteria|o__Halobacteriales|f__Haloarculaceae|g__Halorhabdus|s__Halorhabdus_tiamatea|t__SGB220	2157|28890|183963|2235|1963268|146825|430914	2	k__Archaea|p__Euryarchaeota|c__Halobacteria|o__Halobacteriales|f__Haloarculaceae|g__Halorhabdus|s__Halorhabdus_tiamatea:2	2157|28890|183963|2235|1963268|146825|430914:2
SGB	221	0	1	-	GCA_000023945	GCA_000023945	kSGB	Species	k__Archaea|p__Euryarchaeota|c__Halobacteria|o__Halobacteriales|f__Haloarculaceae|g__Halorhabdus|s__Halorhabdus_utahensis|t__SGB221	2157|28890|183963|2235|1963268|146825|146826	1	k__Archaea|p__Euryarchaeota|c__Halobacteria|o__Halobacteriales|f__Haloarculaceae|g__Halorhabdus|s__Halorhabdus_utahensis:1	2157|28890|183963|2235|1963268|146825|146826:1
SGB	222	0	1	-	GCA_000336635	GCA_000336635	kSGB	Species	k__Archaea|p__Euryarchaeota|c__Halobacteria|o__Halobacteriales|f__Haloarculaceae|g__Haloarcula|s__Haloarcula_japonica|t__SGB222	2157|28890|183963|2235|1963268|2237|29282	1	k__Archaea|p__Euryarchaeota|c__Halobacteria|o__Halobacteriales|f__Haloarculaceae|g__Haloarcula|s__Haloarcula_japonica:1	2157|28890|183963|2235|1963268|2237|29282:1
SGB	223	0	4	-	GCA_000336895,GCA_012726115,GCA_014647095,GCA_014647415	GCA_000336895	kSGB	Species	k__Archaea|p__Euryarchaeota|c__Halobacteria|o__Halobacteriales|f__Haloarculaceae|g__Haloarcula|s__Haloarcula_argentinensis|t__SGB223	2157|28890|183963|2235|1963268|2237|43776	4	k__Archaea|p__Euryarchaeota|c__Halobacteria|o__Halobacteriales|f__Haloarculaceae|g__Haloarcula|s__Haloarcula_argentinensis:2,k__Archaea|p__Euryarchaeota|c__Halobacteria|o__Halobacteriales|f__Haloarculaceae|g__Haloarcula|s__Haloarcula_salaria:1,k__Archaea|p__Euryarchaeota|c__Halobacteria|o__Halobacteriales|f__Haloarculaceae|g__Haloarcula|s__Haloarcula_sebkhae:1	2157|28890|183963|2235|1963268|2237|43776:2,2157|28890|183963|2235|1963268|2237|575195:1,2157|28890|183963|2235|1963268|2237|932660:1
SGB	224	4	6	NayfachS_2020__GEM_3300026957__bin.5,NayfachS_2020__GEM_3300026962__bin.4,NayfachS_2020__GEM_3300026963__bin.3,NayfachS_2020__GEM_3300026986__bin.5	GCA_000011085,GCA_000337275,GCA_000337755,GCA_003634715,GCA_003992425,GCA_011440255	NayfachS_2020__GEM_3300026986__bin.5	kSGB	Species	k__Archaea|p__Euryarchaeota|c__Halobacteria|o__Halobacteriales|f__Haloarculaceae|g__Haloarcula|s__Haloarcula_californiae|t__SGB224	2157|28890|183963|2235|1963268|2237|244363	6	k__Archaea|p__Euryarchaeota|c__Halobacteria|o__Halobacteriales|f__Haloarculaceae|g__Haloarcula|s__Haloarcula_marismortui:1,k__Archaea|p__Euryarchaeota|c__Halobacteria|o__Halobacteriales|f__Haloarculaceae|g__Haloarcula|s__Haloarcula_sinaiiensis:1,k__Archaea|p__Euryarchaeota|c__Halobacteria|o__Halobacteriales|f__Haloarculaceae|g__Haloarcula|s__Haloarcula_californiae:1,k__Archaea|p__Euryarchaeota|c_…	2157|28890|183963|2235|1963268|2237|2238:1,2157|28890|183963|2235|1963268|2237|35742:1,2157|28890|183963|2235|1963268|2237|244363:1,2157|28890|183963|2235|1963268|2237|182779:1,2157|28890|183963|2235|1963268|2237|575195:1,2157|28890|183963|2235|1963268|2237|2716715:1
SGB	225	0	10	-	GCA_000223905,GCA_000336615,GCA_000504565,GCA_000827835,GCA_001647155,GCA_004150385,GCA_008728975,GCA_008729095,GCA_009741785,GCA_902209435	GCA_000223905	kSGB	Species	k__Archaea|p__Euryarchaeota|c__Halobacteria|o__Halobacteriales|f__Haloarculaceae|g__Haloarcula|s__Haloarcula_hispanica|t__SGB225	2157|28890|183963|2235|1963268|2237|51589	10	k__Archaea|p__Euryarchaeota|c__Halobacteria|o__Halobacteriales|f__Haloarculaceae|g__Haloarcula|s__Haloarcula_hispanica:5,k__Archaea|p__Euryarchaeota|c__Halobacteria|o__Halobacteriales|f__Haloarculaceae|g__Haloarcula|s__Haloarcula_amylolytica:1,k__Archaea|p__Euryarchaeota|c__Halobacteria|o__Halobacteriales|f__Haloarculaceae|g__Haloarcula|s__Haloarcula_sp_CBA1115:1,k__Archaea|p__Euryarchaeota|c__Ha…	2157|28890|183963|2235|1963268|2237|51589:5,2157|28890|183963|2235|1963268|2237|396317:1,2157|28890|183963|2235|1963268|2237|1592728:1,2157|28890|183963|2235|1963268|2237|1622207:1,2157|28890|183963|2235|1963268|2237|1853686:1,2157|28890|183963|2235|1963268|2237|2668069:1
SGB	226	0	2	-	GCA_000337775,GCA_900106715	GCA_000337775	kSGB	Species	k__Archaea|p__Euryarchaeota|c__Halobacteria|o__Halobacteriales|f__Haloarculaceae|g__Haloarcula|s__Haloarcula_vallismortis|t__SGB226	2157|28890|183963|2235|1963268|2237|28442	2	k__Archaea|p__Euryarchaeota|c__Halobacteria|o__Halobacteriales|f__Haloarculaceae|g__Haloarcula|s__Haloarcula_vallismortis:2	2157|28890|183963|2235|1963268|2237|28442:2
SGB	227	0	2	-	GCA_001280425,GCA_012726155	GCA_001280425	kSGB	Species	k__Archaea|p__Euryarchaeota|c__Halobacteria|o__Halobacteriales|f__Haloarculaceae|g__Haloarcula|s__Haloarcula_rubripromontorii|t__SGB227	2157|28890|183963|2235|1963268|2237|1705562	2	k__Archaea|p__Euryarchaeota|c__Halobacteria|o__Halobacteriales|f__Haloarculaceae|g__Haloarcula|s__Haloarcula_rubripromontorii:2	2157|28890|183963|2235|1963268|2237|1705562:2
SGB	228	0	1	-	GCA_900102305	GCA_900102305	kSGB	Species	k__Archaea|p__Euryarchaeota|c__Halobacteria|o__Halobacteriales|f__Haloarculaceae|g__Halorientalis|s__Halorientalis_regularis|t__SGB228	2157|28890|183963|2235|1963268|1073987|660518	1	k__Archaea|p__Euryarchaeota|c__Halobacteria|o__Halobacteriales|f__Haloarculaceae|g__Halorientalis|s__Halorientalis_regularis:1	2157|28890|183963|2235|1963268|1073987|660518:1
SGB	229	0	1	-	GCA_900110215	GCA_900110215	kSGB	Species	k__Archaea|p__Euryarchaeota|c__Halobacteria|o__Halobacteriales|f__Haloarculaceae|g__Halorientalis|s__Halorientalis_persicus|t__SGB229	2157|28890|183963|2235|1963268|1073987|1367881	1	k__Archaea|p__Euryarchaeota|c__Halobacteria|o__Halobacteriales|f__Haloarculaceae|g__Halorientalis|s__Halorientalis_persicus:1	2157|28890|183963|2235|1963268|1073987|1367881:1
SGB	230	0	1	-	GCA_001989615	GCA_001989615	kSGB	Species	k__Archaea|p__Euryarchaeota|c__Halobacteria|o__Halobacteriales|f__Haloarculaceae|g__Halorientalis|s__Halorientalis_sp_IM1011|t__SGB230	2157|28890|183963|2235|1963268|1073987|1932360	1	k__Archaea|p__Euryarchaeota|c__Halobacteria|o__Halobacteriales|f__Haloarculaceae|g__Halorientalis|s__Halorientalis_sp_IM1011:1	2157|28890|183963|2235|1963268|1073987|1932360:1
SGB	231	0	3	-	GCA_000023965,GCA_000379085,GCA_009217585	GCA_000023965	kSGB	Species	k__Archaea|p__Euryarchaeota|c__Halobacteria|o__Halobacteriales|f__Haloarculaceae|g__Halomicrobium|s__Halomicrobium_katesii|t__SGB231	2157|28890|183963|2235|1963268|203135|437163	3	k__Archaea|p__Euryarchaeota|c__Halobacteria|o__Halobacteriales|f__Haloarculaceae|g__Halomicrobium|s__Halomicrobium_mukohataei:1,k__Archaea|p__Euryarchaeota|c__Halobacteria|o__Halobacteriales|f__Haloarculaceae|g__Halomicrobium|s__Halomicrobium_katesii:1,k__Archaea|p__Euryarchaeota|c__Halobacteria|o__Halobacteriales|f__Haloarculaceae|g__Halomicrobium|s__Halomicrobium_sp_ZPS1:1	2157|28890|183963|2235|1963268|203135|57705:1,2157|28890|183963|2235|1963268|203135|437163:1,2157|28890|183963|2235|1963268|203135|2790029:1
SGB	232	0	1	-	GCA_900114435	GCA_900114435	kSGB	Species	k__Archaea|p__Euryarchaeota|c__Halobacteria|o__Halobacteriales|f__Haloarculaceae|g__Halomicrobium|s__Halomicrobium_zhouii|t__SGB232	2157|28890|183963|2235|1963268|203135|767519	1	k__Archaea|p__Euryarchaeota|c__Halobacteria|o__Halobacteriales|f__Haloarculaceae|g__Halomicrobium|s__Halomicrobium_zhouii:1	2157|28890|183963|2235|1963268|203135|767519:1
SGB	233	0	1	-	GCA_000337455	GCA_000337455	kSGB	Species	k__Archaea|p__Euryarchaeota|c__Halobacteria|o__Halobacteriales|f__Haloarculaceae|g__Halosimplex|s__Halosimplex_carlsbadense|t__SGB233	2157|28890|183963|2235|1963268|171163|171164	1	k__Archaea|p__Euryarchaeota|c__Halobacteria|o__Halobacteriales|f__Haloarculaceae|g__Halosimplex|s__Halosimplex_carlsbadense:1	2157|28890|183963|2235|1963268|171163|171164:1
SGB	234	19	2	NayfachS_2020__GEM_2140918017__bin.5,NayfachS_2020__GEM_2140918027__bin.4,NayfachS_2020__GEM_3300011181__bin.5,NayfachS_2020__GEM_3300011185__bin.12,NayfachS_2020__GEM_3300012025__bin.7,NayfachS_2020__GEM_3300012027__bin.4,NayfachS_2020__GEM_3300012028__bin.6,NayfachS_2020__GEM_3300012103__bin.7,NayfachS_2020__GEM_3300012110__bin.5,NayfachS_2020__GEM_3300012111__bin.5,NayfachS_2020__GEM_330001211…	GCA_002788215,GCA_900109065	NayfachS_2020__GEM_2140918027__bin.4	kSGB	Species	k__Archaea|p__Euryarchaeota|c__Halobacteria|o__Haloferacales|f__Halorubraceae|g__Halohasta|s__Halohasta_litchfieldiae|t__SGB234	2157|28890|183963|1644055|1963271|1450140|1073996	2	k__Archaea|p__Euryarchaeota|c__Halobacteria|o__Haloferacales|f__Halorubraceae|g__Halohasta|s__Halohasta_litchfieldiae:2	2157|28890|183963|1644055|1963271|1450140|1073996:2
SGB	235	33	1	NayfachS_2020__GEM_2140918017__bin.3,NayfachS_2020__GEM_2140918027__bin.1,NayfachS_2020__GEM_3300011169__bin.2,NayfachS_2020__GEM_3300011170__bin.1,NayfachS_2020__GEM_3300011171__bin.6,NayfachS_2020__GEM_3300011177__bin.7,NayfachS_2020__GEM_3300011185__bin.10,NayfachS_2020__GEM_3300012025__bin.8,NayfachS_2020__GEM_3300012026__bin.2,NayfachS_2020__GEM_3300012027__bin.2,NayfachS_2020__GEM_330001202…	GCA_000224475	NayfachS_2020__GEM_3300012115__bin.3	kSGB	Species	k__Archaea|p__Euryarchaeota|c__Halobacteria|o__Haloferacales|f__Haloferacales_unclassified|g__Haloferacales_unclassified|s__halophilic_archaeon_DL31|t__SGB235	2157|28890|183963|1644055|||756883	1	k__Archaea|p__Euryarchaeota|c__Halobacteria|o__Haloferacales|f__Haloferacales_unclassified|g__Haloferacales_unclassified|s__halophilic_archaeon_DL31:1	2157|28890|183963|1644055|||756883:1
SGB	236	0	1	-	GCA_000230955	GCA_000230955	kSGB	Species	k__Archaea|p__Euryarchaeota|c__Halobacteria|o__Halobacteriales|f__Halobacteriaceae|g__Halobacterium|s__Halobacterium_sp_DL1|t__SGB236	2157|28890|183963|2235|2236|2239|751944	1	k__Archaea|p__Euryarchaeota|c__Halobacteria|o__Halobacteriales|f__Halobacteriaceae|g__Halobacterium|s__Halobacterium_sp_DL1:1	2157|28890|183963|2235|2236|2239|751944:1
SGB	237	0	2	-	GCA_000336955,GCA_900109695	GCA_000336955	kSGB	Species	k__Archaea|p__Euryarchaeota|c__Halobacteria|o__Haloferacales|f__Haloferacaceae|g__Haloferax|s__Haloferax_larsenii|t__SGB237	2157|28890|183963|1644055|1644056|2251|302484	2	k__Archaea|p__Euryarchaeota|c__Halobacteria|o__Haloferacales|f__Haloferacaceae|g__Haloferax|s__Haloferax_larsenii:2	2157|28890|183963|1644055|1644056|2251|302484:2
SGB	238	0	1	-	GCA_000336755	GCA_000336755	kSGB	Species	k__Archaea|p__Euryarchaeota|c__Halobacteria|o__Haloferacales|f__Haloferacaceae|g__Haloferax|s__Haloferax_elongans|t__SGB238	2157|28890|183963|1644055|1644056|2251|403191	1	k__Archaea|p__Euryarchaeota|c__Halobacteria|o__Haloferacales|f__Haloferacaceae|g__Haloferax|s__Haloferax_elongans:1	2157|28890|183963|1644055|1644056|2251|403191:1
SGB	239	0	3	-	GCA_000306765,GCA_000337295,GCA_000685635	GCA_000337295	kSGB	Species	k__Archaea|p__Euryarchaeota|c__Halobacteria|o__Haloferacales|f__Haloferacaceae|g__Haloferax|s__Haloferax_mediterranei|t__SGB239	2157|28890|183963|1644055|1644056|2251|2252	3	k__Archaea|p__Euryarchaeota|c__Halobacteria|o__Haloferacales|f__Haloferacaceae|g__Haloferax|s__Haloferax_mediterranei:3	2157|28890|183963|1644055|1644056|2251|2252:3
SGB	240	0	13	-	GCA_000336775,GCA_000336815,GCA_000723845,GCA_001190965,GCA_001469875,GCA_001482285,GCA_003382985,GCA_003383025,GCA_003383085,GCA_003383095,GCA_003383195,GCA_003586325,GCA_014969745	GCA_003383085	kSGB	Species	k__Archaea|p__Euryarchaeota|c__Halobacteria|o__Haloferacales|f__Haloferacaceae|g__Haloferax|s__Haloferax_gibbonsii|t__SGB240	2157|28890|183963|1644055|1644056|2251|35746	13	k__Archaea|p__Euryarchaeota|c__Halobacteria|o__Haloferacales|f__Haloferacaceae|g__Haloferax|s__Haloferax_gibbonsii:3,k__Archaea|p__Euryarchaeota|c__Halobacteria|o__Haloferacales|f__Haloferacaceae|g__Haloferax|s__Haloferax_prahovense:2,k__Archaea|p__Euryarchaeota|c__Halobacteria|o__Haloferacales|f__Haloferacaceae|g__Haloferax|s__Haloferax_marisrubri:1,k__Archaea|p__Euryarchaeota|c__Halobacteria|o_…	2157|28890|183963|1644055|1644056|2251|35746:3,2157|28890|183963|1644055|1644056|2251|381852:2,2157|28890|183963|1644055|1644056|2251|1544719:1,2157|28890|183963|1644055|1644056|2251|1526048:1,2157|28890|183963|1644055|1644056|2251|2077201:1,2157|28890|183963|1644055|1644056|2251|2077206:1,2157|28890|183963|1644055|1644056|2251|2077202:1,2157|28890|183963|1644055|1644056|2251|2077203:1,2157|28890…
SGB	241	0	17	-	GCA_000025685,GCA_000328285,GCA_000336735,GCA_000336795,GCA_000336835,GCA_000336855,GCA_000336975,GCA_000337315,GCA_003383005,GCA_003383015,GCA_003383065,GCA_003665865,GCA_003665905,GCA_007714225,GCA_010692905,GCA_012726105,GCA_014530665	GCA_003665865	kSGB	Species	k__Archaea|p__Euryarchaeota|c__Halobacteria|o__Haloferacales|f__Haloferacaceae|g__Haloferax|s__Haloferax_alexandrinus|t__SGB241	2157|28890|183963|1644055|1644056|2251|114529	17	k__Archaea|p__Euryarchaeota|c__Halobacteria|o__Haloferacales|f__Haloferacaceae|g__Haloferax|s__Haloferax_volcanii:3,k__Archaea|p__Euryarchaeota|c__Halobacteria|o__Haloferacales|f__Haloferacaceae|g__Haloferax|s__Haloferax_alexandrinus:3,k__Archaea|p__Euryarchaeota|c__Halobacteria|o__Haloferacales|f__Haloferacaceae|g__Haloferax|s__Haloferax_sp_BAB_2207:1,k__Archaea|p__Euryarchaeota|c__Halobacteria|…	2157|28890|183963|1644055|1644056|2251|2246:3,2157|28890|183963|1644055|1644056|2251|114529:3,2157|28890|183963|1644055|1644056|2251|1296625:1,2157|28890|183963|1644055|1644056|2251|2254:1,2157|28890|183963|1644055|1644056|2251|1227463:1,2157|28890|183963|1644055|1644056|2251|1227464:1,2157|28890|183963|1644055|1644056|2251|1227462:1,2157|28890|183963|1644055|1644056|2251|2077200:1,2157|28890|183…
SGB	242	0	5	-	GCA_000337795,GCA_000337835,GCA_001368915,GCA_014635105,GCA_902410085	GCA_014635105	kSGB	Species	k__Archaea|p__Euryarchaeota|c__Halobacteria|o__Haloferacales|f__Haloferacaceae|g__Haloferax|s__Haloferax_sulfurifontis|t__SGB242	2157|28890|183963|1644055|1644056|2251|255616	5	k__Archaea|p__Euryarchaeota|c__Halobacteria|o__Haloferacales|f__Haloferacaceae|g__Haloferax|s__Haloferax_sulfurifontis:2,k__Archaea|p__Euryarchaeota|c__Halobacteria|o__Haloferacales|f__Haloferacaceae|g__Haloferax|s__Haloferax_denitrificans:1,k__Archaea|p__Euryarchaeota|c__Halobacteria|o__Haloferacales|f__Haloferacaceae|g__Haloferax|s__Haloferax_massiliensis:1,k__Archaea|p__Euryarchaeota|c__Haloba…	2157|28890|183963|1644055|1644056|2251|255616:2,2157|28890|183963|1644055|1644056|2251|35745:1,2157|28890|183963|1644055|1644056|2251|1476858:1,2157|28890|183963|1644055|1644056|2251|2600597:1
SGB	243	0	1	-	GCA_001469865	GCA_001469865	kSGB	Species	k__Archaea|p__Euryarchaeota|c__Halobacteria|o__Haloferacales|f__Haloferacaceae|g__Haloferax|s__Haloferax_profundi|t__SGB243	2157|28890|183963|1644055|1644056|2251|1544718	1	k__Archaea|p__Euryarchaeota|c__Halobacteria|o__Haloferacales|f__Haloferacaceae|g__Haloferax|s__Haloferax_profundi:1	2157|28890|183963|1644055|1644056|2251|1544718:1
SGB	244	0	2	-	GCA_003351065,GCA_900100875	GCA_900100875	kSGB	Species	k__Archaea|p__Euryarchaeota|c__Halobacteria|o__Haloferacales|f__Haloferacaceae|g__Halopelagius|s__Halopelagius_longus|t__SGB244	2157|28890|183963|1644055|1644056|1008195|1236180	2	k__Archaea|p__Euryarchaeota|c__Halobacteria|o__Haloferacales|f__Haloferacaceae|g__Halopelagius|s__Halopelagius_longus:2	2157|28890|183963|1644055|1644056|1008195|1236180:2
SGB	245	0	1	-	GCA_900113245	GCA_900113245	kSGB	Species	k__Archaea|p__Euryarchaeota|c__Halobacteria|o__Haloferacales|f__Haloferacaceae|g__Halopelagius|s__Halopelagius_inordinatus|t__SGB245	2157|28890|183963|1644055|1644056|1008195|553467	1	k__Archaea|p__Euryarchaeota|c__Halobacteria|o__Haloferacales|f__Haloferacaceae|g__Halopelagius|s__Halopelagius_inordinatus:1	2157|28890|183963|1644055|1644056|1008195|553467:1
SGB	246	0	5	-	GCA_000172995,GCA_000337855,GCA_004150395,GCA_010692885,GCA_011765365	GCA_000172995	kSGB	Species	k__Archaea|p__Euryarchaeota|c__Halobacteria|o__Haloferacales|f__Haloferacaceae|g__Halogeometricum|s__Halogeometricum_borinquense|t__SGB246	2157|28890|183963|1644055|1644056|60846|60847	5	k__Archaea|p__Euryarchaeota|c__Halobacteria|o__Haloferacales|f__Haloferacaceae|g__Halogeometricum|s__Halogeometricum_borinquense:5	2157|28890|183963|1644055|1644056|60846|60847:5
SGB	247	0	1	-	GCA_000337095	GCA_000337095	kSGB	Species	k__Archaea|p__Euryarchaeota|c__Halobacteria|o__Haloferacales|f__Haloferacaceae|g__Halogeometricum|s__Halogeometricum_pallidum|t__SGB247	2157|28890|183963|1644055|1644056|60846|411361	1	k__Archaea|p__Euryarchaeota|c__Halobacteria|o__Haloferacales|f__Haloferacaceae|g__Halogeometricum|s__Halogeometricum_pallidum:1	2157|28890|183963|1644055|1644056|60846|411361:1
SGB	248	0	2	-	GCA_009741955,GCA_900112175	GCA_900112175	kSGB	Species	k__Archaea|p__Euryarchaeota|c__Halobacteria|o__Haloferacales|f__Haloferacaceae|g__Halogeometricum|s__Halogeometricum_rufum|t__SGB248	2157|28890|183963|1644055|1644056|60846|553469	2	k__Archaea|p__Euryarchaeota|c__Halobacteria|o__Haloferacales|f__Haloferacaceae|g__Halogeometricum|s__Halogeometricum_sp_CBA1124:1,k__Archaea|p__Euryarchaeota|c__Halobacteria|o__Haloferacales|f__Haloferacaceae|g__Halogeometricum|s__Halogeometricum_rufum:1	2157|28890|183963|1644055|1644056|60846|2668071:1,2157|28890|183963|1644055|1644056|60846|553469:1
SGB	249	0	2	-	GCA_000283335,GCA_900114455	GCA_000283335	kSGB	Species	k__Archaea|p__Euryarchaeota|c__Halobacteria|o__Haloferacales|f__Haloferacaceae|g__Halogranum|s__Halogranum_rubrum|t__SGB249	2157|28890|183963|1644055|1644056|695982|553466	2	k__Archaea|p__Euryarchaeota|c__Halobacteria|o__Haloferacales|f__Haloferacaceae|g__Halogranum|s__Halogranum_salarium:1,k__Archaea|p__Euryarchaeota|c__Halobacteria|o__Haloferacales|f__Haloferacaceae|g__Halogranum|s__Halogranum_rubrum:1	2157|28890|183963|1644055|1644056|695982|693851:1,2157|28890|183963|1644055|1644056|695982|553466:1
SGB	250	0	1	-	GCA_900110465	GCA_900110465	kSGB	Species	k__Archaea|p__Euryarchaeota|c__Halobacteria|o__Haloferacales|f__Haloferacaceae|g__Halogranum|s__Halogranum_amylolyticum|t__SGB250	2157|28890|183963|1644055|1644056|695982|660520	1	k__Archaea|p__Euryarchaeota|c__Halobacteria|o__Haloferacales|f__Haloferacaceae|g__Halogranum|s__Halogranum_amylolyticum:1	2157|28890|183963|1644055|1644056|695982|660520:1
SGB	251	0	1	-	GCA_900103715	GCA_900103715	kSGB	Species	k__Archaea|p__Euryarchaeota|c__Halobacteria|o__Haloferacales|f__Haloferacaceae|g__Halogranum|s__Halogranum_gelatinilyticum|t__SGB251	2157|28890|183963|1644055|1644056|695982|660521	1	k__Archaea|p__Euryarchaeota|c__Halobacteria|o__Haloferacales|f__Haloferacaceae|g__Halogranum|s__Halogranum_gelatinilyticum:1	2157|28890|183963|1644055|1644056|695982|660521:1
SGB	252	0	1	-	GCA_001469955	GCA_001469955	kSGB	Species	k__Archaea|p__Euryarchaeota|c__Halobacteria|o__Haloferacales|f__Haloferacaceae|g__Haloprofundus|s__Haloprofundus_marisrubri|t__SGB252	2157|28890|183963|1644055|1644056|1911573|1514971	1	k__Archaea|p__Euryarchaeota|c__Halobacteria|o__Haloferacales|f__Haloferacaceae|g__Haloprofundus|s__Haloprofundus_marisrubri:1	2157|28890|183963|1644055|1644056|1911573|1514971:1
SGB	253	0	1	-	GCA_002906575	GCA_002906575	kSGB	Species	k__Archaea|p__Euryarchaeota|c__Halobacteria|o__Haloferacales|f__Halorubraceae|g__Salinigranum|s__Salinigranum_rubrum|t__SGB253	2157|28890|183963|1644055|1963271|1644057|755307	1	k__Archaea|p__Euryarchaeota|c__Halobacteria|o__Haloferacales|f__Halorubraceae|g__Salinigranum|s__Salinigranum_rubrum:1	2157|28890|183963|1644055|1963271|1644057|755307:1
SGB	254	1	1	NayfachS_2020__GEM_3300026964__bin.4	GCA_900107665	GCA_900107665	kSGB	Species	k__Archaea|p__Euryarchaeota|c__Halobacteria|o__Haloferacales|f__Haloferacaceae|g__Haloplanus|s__Haloplanus_vescus|t__SGB254	2157|28890|183963|1644055|1644056|376170|555874	1	k__Archaea|p__Euryarchaeota|c__Halobacteria|o__Haloferacales|f__Haloferacaceae|g__Haloplanus|s__Haloplanus_vescus:1	2157|28890|183963|1644055|1644056|376170|555874:1
SGB	255	0	1	-	GCA_000403645	GCA_000403645	kSGB	Species	k__Archaea|p__Euryarchaeota|c__Halobacteria|o__Natrialbales|f__Natrialbaceae|g__Salinarchaeum|s__Salinarchaeum_sp_Harcht_Bsk1|t__SGB255	2157|28890|183963|1644060|1644061|1269201|1333523	1	k__Archaea|p__Euryarchaeota|c__Halobacteria|o__Natrialbales|f__Natrialbaceae|g__Salinarchaeum|s__Salinarchaeum_sp_Harcht_Bsk1:1	2157|28890|183963|1644060|1644061|1269201|1333523:1
SGB	256	0	1	-	GCA_900215575	GCA_900215575	kSGB	Species	k__Archaea|p__Euryarchaeota|c__Halobacteria|o__Halobacteriales|f__Halobacteriaceae|g__Natronoarchaeum|s__Natronoarchaeum_philippinense|t__SGB256	2157|28890|183963|2235|2236|926359|558529	1	k__Archaea|p__Euryarchaeota|c__Halobacteria|o__Halobacteriales|f__Halobacteriaceae|g__Natronoarchaeum|s__Natronoarchaeum_philippinense:1	2157|28890|183963|2235|2236|926359|558529:1
SGB	257	0	4	-	GCA_000006805,GCA_000069025,GCA_008124605,GCA_014202515	GCA_000006805	kSGB	Species	k__Archaea|p__Euryarchaeota|c__Halobacteria|o__Halobacteriales|f__Halobacteriaceae|g__Halobacterium|s__Halobacterium_salinarum|t__SGB257	2157|28890|183963|2235|2236|2239|2242	4	k__Archaea|p__Euryarchaeota|c__Halobacteria|o__Halobacteriales|f__Halobacteriaceae|g__Halobacterium|s__Halobacterium_salinarum:4	2157|28890|183963|2235|2236|2239|2242:4
SGB	258	0	8	-	GCA_001488575,GCA_900003505,GCA_900003515,GCA_900003525,GCA_900003565,GCA_900003575,GCA_900004275,GCA_900005775	GCA_900003525	kSGB	Species	k__Archaea|p__Euryarchaeota|c__Halobacteria|o__Halobacteriales|f__Halobacteriaceae|g__Halobacterium|s__Halobacterium_hubeiense|t__SGB258	2157|28890|183963|2235|2236|2239|1407499	8	k__Archaea|p__Euryarchaeota|c__Halobacteria|o__Halobacteriales|f__Halobacteriaceae|g__Halobacterium|s__Halobacterium_hubeiense:8	2157|28890|183963|2235|2236|2239|1407499:8
SGB	259	0	1	-	GCA_900110535	GCA_900110535	kSGB	Species	k__Archaea|p__Euryarchaeota|c__Halobacteria|o__Halobacteriales|f__Halobacteriaceae|g__Halobacterium|s__Halobacterium_jilantaiense|t__SGB259	2157|28890|183963|2235|2236|2239|355548	1	k__Archaea|p__Euryarchaeota|c__Halobacteria|o__Halobacteriales|f__Halobacteriaceae|g__Halobacterium|s__Halobacterium_jilantaiense:1	2157|28890|183963|2235|2236|2239|355548:1
SGB	260	0	2	-	GCA_000400975,GCA_000474235	GCA_000474235	kSGB	Species	k__Archaea|p__Euryarchaeota|c__Halobacteria|o__Halobacteriales|f__Halobacteriaceae|g__Halarchaeum|s__Halarchaeum_acidiphilum|t__SGB260	2157|28890|183963|2235|2236|744724|489138	2	k__Archaea|p__Euryarchaeota|c__Halobacteria|o__Halobacteriales|f__Halobacteriaceae|g__Halarchaeum|s__Halarchaeum_acidiphilum:2	2157|28890|183963|2235|2236|744724|489138:2
SGB	261	0	1	-	GCA_900107195	GCA_900107195	kSGB	Species	k__Archaea|p__Euryarchaeota|c__Halobacteria|o__Haloferacales|f__Haloferacaceae|g__Halobellus|s__Halobellus_clavatus|t__SGB261	2157|28890|183963|1644055|1644056|1073986|660517	1	k__Archaea|p__Euryarchaeota|c__Halobacteria|o__Haloferacales|f__Haloferacaceae|g__Halobellus|s__Halobellus_clavatus:1	2157|28890|183963|1644055|1644056|1073986|660517:1
SGB	262	0	1	-	GCA_900108165	GCA_900108165	kSGB	Species	k__Archaea|p__Euryarchaeota|c__Halobacteria|o__Haloferacales|f__Haloferacaceae|g__Halobellus|s__Halobellus_limi|t__SGB262	2157|28890|183963|1644055|1644056|1073986|699433	1	k__Archaea|p__Euryarchaeota|c__Halobacteria|o__Haloferacales|f__Haloferacaceae|g__Halobellus|s__Halobellus_limi:1	2157|28890|183963|1644055|1644056|1073986|699433:1
SGB	263	0	1	-	GCA_000495475	GCA_000495475	kSGB	Species	k__Archaea|p__Euryarchaeota|c__Halobacteria|o__Haloferacales|f__Halorubraceae|g__Candidatus_Halobonum|s__Candidatus_Halobonum_tyrrellensis|t__SGB263	2157|28890|183963|1644055|1963271|1431544|1431545	1	k__Archaea|p__Euryarchaeota|c__Halobacteria|o__Haloferacales|f__Halorubraceae|g__Candidatus_Halobonum|s__Candidatus_Halobonum_tyrrellensis:1	2157|28890|183963|1644055|1963271|1431544|1431545:1
SGB	264	0	1	-	GCA_900129775	GCA_900129775	kSGB	Species	k__Archaea|p__Euryarchaeota|c__Halobacteria|o__Haloferacales|f__Halorubraceae|g__Halobaculum|s__Halobaculum_gomorrense|t__SGB264	2157|28890|183963|1644055|1963271|43927|43928	1	k__Archaea|p__Euryarchaeota|c__Halobacteria|o__Haloferacales|f__Halorubraceae|g__Halobaculum|s__Halobaculum_gomorrense:1	2157|28890|183963|1644055|1963271|43927|43928:1
SGB	265	0	1	-	GCA_001307315	GCA_001307315	kSGB	Species	k__Archaea|p__Euryarchaeota|c__Halobacteria|o__Haloferacales|f__Halorubraceae|g__Halolamina|s__Halolamina_pelagica|t__SGB265	2157|28890|183963|1644055|1963271|1075397|699431	1	k__Archaea|p__Euryarchaeota|c__Halobacteria|o__Haloferacales|f__Halorubraceae|g__Halolamina|s__Halolamina_pelagica:1	2157|28890|183963|1644055|1963271|1075397|699431:1
SGB	266	0	1	-	GCA_900115675	GCA_900115675	kSGB	Species	k__Archaea|p__Euryarchaeota|c__Halobacteria|o__Haloferacales|f__Halorubraceae|g__Halolamina|s__Halolamina_pelagica|t__SGB266	2157|28890|183963|1644055|1963271|1075397|699431	1	k__Archaea|p__Euryarchaeota|c__Halobacteria|o__Haloferacales|f__Halorubraceae|g__Halolamina|s__Halolamina_pelagica:1	2157|28890|183963|1644055|1963271|1075397|699431:1
SGB	267	0	1	-	GCA_002025255	GCA_002025255	kSGB	Species	k__Archaea|p__Euryarchaeota|c__Halobacteria|o__Haloferacales|f__Halorubraceae|g__Halolamina|s__Halolamina_sp_CBA1230|t__SGB267	2157|28890|183963|1644055|1963271|1075397|1853690	1	k__Archaea|p__Euryarchaeota|c__Halobacteria|o__Haloferacales|f__Halorubraceae|g__Halolamina|s__Halolamina_sp_CBA1230:1	2157|28890|183963|1644055|1963271|1075397|1853690:1
SGB	268	0	2	-	GCA_000447865,GCA_900107205	GCA_900107205	kSGB	Species	k__Archaea|p__Euryarchaeota|c__Halobacteria|o__Haloferacales|f__Halorubraceae|g__Halopenitus|s__Halopenitus_persicus|t__SGB268	2157|28890|183963|1644055|1963271|1209988|1048396	2	k__Archaea|p__Euryarchaeota|c__Halobacteria|o__Halobacteriales|f__Halobacteriales_unclassified|g__Halobacteriales_unclassified|s__haloarchaeon_3A1_DGR:1,k__Archaea|p__Euryarchaeota|c__Halobacteria|o__Haloferacales|f__Halorubraceae|g__Halopenitus|s__Halopenitus_persicus:1	2157|28890|183963|2235|||1071085:1,2157|28890|183963|1644055|1963271|1209988|1048396:1
SGB	269	0	1	-	GCA_900108505	GCA_900108505	kSGB	Species	k__Archaea|p__Euryarchaeota|c__Halobacteria|o__Haloferacales|f__Halorubraceae|g__Halopenitus|s__Halopenitus_malekzadehii|t__SGB269	2157|28890|183963|1644055|1963271|1209988|1267564	1	k__Archaea|p__Euryarchaeota|c__Halobacteria|o__Haloferacales|f__Halorubraceae|g__Halopenitus|s__Halopenitus_malekzadehii:1	2157|28890|183963|1644055|1963271|1209988|1267564:1
SGB	270	0	2	-	GCA_000337075,GCA_000337415	GCA_000337075	kSGB	Species	k__Archaea|p__Euryarchaeota|c__Halobacteria|o__Haloferacales|f__Halorubraceae|g__Halorubrum|s__Halorubrum_hochstenium|t__SGB270	2157|28890|183963|1644055|1963271|56688|1227480	2	k__Archaea|p__Euryarchaeota|c__Halobacteria|o__Haloferacales|f__Halorubraceae|g__Halorubrum|s__Halorubrum_hochstenium:1,k__Archaea|p__Euryarchaeota|c__Halobacteria|o__Haloferacales|f__Halorubraceae|g__Halorubrum|s__Halorubrum_tebenquichense:1	2157|28890|183963|1644055|1963271|56688|1227480:1,2157|28890|183963|1644055|1963271|56688|119434:1
SGB	271	0	1	-	GCA_000513435	GCA_000513435	kSGB	Species	k__Archaea|p__Euryarchaeota|c__Halobacteria|o__Haloferacales|f__Halorubraceae|g__Halorubrum|s__Halorubrum_sp_AJ67|t__SGB271	2157|28890|183963|1644055|1963271|56688|1173487	1	k__Archaea|p__Euryarchaeota|c__Halobacteria|o__Haloferacales|f__Halorubraceae|g__Halorubrum|s__Halorubrum_sp_AJ67:1	2157|28890|183963|1644055|1963271|56688|1173487:1
SGB	272	0	15	-	GCA_002114285,GCA_002135045,GCA_002252725,GCA_002252805,GCA_002252815,GCA_002252835,GCA_002252865,GCA_002252875,GCA_002727095,GCA_004126515,GCA_005435025,GCA_005435035,GCA_005435095,GCA_005435235,GCA_900188075	GCA_002252875	kSGB	Species	k__Archaea|p__Euryarchaeota|c__Halobacteria|o__Haloferacales|f__Halorubraceae|g__Halorubrum|s__Halorubrum_ezzemoulense|t__SGB272	2157|28890|183963|1644055|1963271|56688|337243	15	k__Archaea|p__Euryarchaeota|c__Halobacteria|o__Haloferacales|f__Halorubraceae|g__Halorubrum|s__Halorubrum_ezzemoulense:8,k__Archaea|p__Euryarchaeota|c__Halobacteria|o__Haloferacales|f__Halorubraceae|g__Halorubrum|s__Halorubrum_sp_SD683:1,k__Archaea|p__Euryarchaeota|c__Halobacteria|o__Haloferacales|f__Halorubraceae|g__Halorubrum|s__Halorubrum_sp_C191:1,k__Archaea|p__Euryarchaeota|c__Halobacteria|o…	2157|28890|183963|1644055|1963271|56688|337243:8,2157|28890|183963|1644055|1963271|56688|1855873:1,2157|28890|183963|1644055|1963271|56688|1383842:1,2157|28890|183963|1644055|1963271|56688|2518116:1,2157|28890|183963|1644055|1963271|56688|2518117:1,2157|28890|183963|1644055|1963271|56688|2518115:1,2157|28890|183963|1644055|1963271|56688|2518113:1,2157|28890|183963|1644055|1963271|56688|335819:1
SGB	273	0	1	-	GCA_000337035	GCA_000337035	kSGB	Species	k__Archaea|p__Euryarchaeota|c__Halobacteria|o__Haloferacales|f__Halorubraceae|g__Halorubrum|s__Halorubrum_coriense|t__SGB273	2157|28890|183963|1644055|1963271|56688|64713	1	k__Archaea|p__Euryarchaeota|c__Halobacteria|o__Haloferacales|f__Halorubraceae|g__Halorubrum|s__Halorubrum_coriense:1	2157|28890|183963|1644055|1963271|56688|64713:1
SGB	274	0	9	-	GCA_000337015,GCA_000337055,GCA_000337335,GCA_000337395,GCA_000337435,GCA_002252935,GCA_002727105,GCA_009856205,GCA_009856455	GCA_000337335	kSGB	Species	k__Archaea|p__Euryarchaeota|c__Halobacteria|o__Haloferacales|f__Halorubraceae|g__Halorubrum|s__Halorubrum_distributum|t__SGB274	2157|28890|183963|1644055|1963271|56688|29283	9	k__Archaea|p__Euryarchaeota|c__Halobacteria|o__Haloferacales|f__Halorubraceae|g__Halorubrum|s__Halorubrum_distributum:3,k__Archaea|p__Euryarchaeota|c__Halobacteria|o__Haloferacales|f__Halorubraceae|g__Halorubrum|s__Halorubrum_terrestre:3,k__Archaea|p__Euryarchaeota|c__Halobacteria|o__Haloferacales|f__Halorubraceae|g__Halorubrum|s__Halorubrum_arcis:1,k__Archaea|p__Euryarchaeota|c__Halobacteria|o__…	2157|28890|183963|1644055|1963271|56688|29283:3,2157|28890|183963|1644055|1963271|56688|267368:3,2157|28890|183963|1644055|1963271|56688|368454:1,2157|28890|183963|1644055|1963271|56688|409316:1,2157|28890|183963|1644055|1963271|56688|1483399:1
SGB	275	0	7	-	GCA_001280455,GCA_003665955,GCA_003666025,GCA_005435055,GCA_005435135,GCA_005435225,GCA_013267195	GCA_005435225	kSGB	Species	k__Archaea|p__Euryarchaeota|c__Halobacteria|o__Haloferacales|f__Halorubraceae|g__Halorubrum|s__Halorubrum_tropicale|t__SGB275	2157|28890|183963|1644055|1963271|56688|1765655	7	k__Archaea|p__Euryarchaeota|c__Halobacteria|o__Haloferacales|f__Halorubraceae|g__Halorubrum|s__Halorubrum_tropicale:1,k__Archaea|p__Euryarchaeota|c__Halobacteria|o__Haloferacales|f__Halorubraceae|g__Halorubrum|s__Halorubrum_sp_Atlit_28R:1,k__Archaea|p__Euryarchaeota|c__Halobacteria|o__Haloferacales|f__Halorubraceae|g__Halorubrum|s__Halorubrum_sp_Atlit_8R:1,k__Archaea|p__Euryarchaeota|c__Halobacte…	2157|28890|183963|1644055|1963271|56688|1765655:1,2157|28890|183963|1644055|1963271|56688|2282129:1,2157|28890|183963|1644055|1963271|56688|2282126:1,2157|28890|183963|1644055|1963271|56688|2518119:1,2157|28890|183963|1644055|1963271|56688|2518114:1,2157|28890|183963|1644055|1963271|56688|1855858:1,2157|28890|183963|1644055|1963271|56688|2739057:1
SGB	276	0	2	-	GCA_005435195,GCA_900111935	GCA_900111935	kSGB	Species	k__Archaea|p__Euryarchaeota|c__Halobacteria|o__Haloferacales|f__Halorubraceae|g__Halorubrum|s__Halorubrum_sodomense|t__SGB276	2157|28890|183963|1644055|1963271|56688|35743	2	k__Archaea|p__Euryarchaeota|c__Halobacteria|o__Haloferacales|f__Halorubraceae|g__Halorubrum|s__Halorubrum_sp_SP3:1,k__Archaea|p__Euryarchaeota|c__Halobacteria|o__Haloferacales|f__Halorubraceae|g__Halorubrum|s__Halorubrum_sodomense:1	2157|28890|183963|1644055|1963271|56688|1537265:1,2157|28890|183963|1644055|1963271|56688|35743:1
SGB	277	0	2	-	GCA_000336875,GCA_005435175	GCA_000336875	kSGB	Species	k__Archaea|p__Euryarchaeota|c__Halobacteria|o__Haloferacales|f__Halorubraceae|g__Halorubrum|s__Halorubrum_californiense|t__SGB277	2157|28890|183963|1644055|1963271|56688|416585	2	k__Archaea|p__Euryarchaeota|c__Halobacteria|o__Haloferacales|f__Halorubraceae|g__Halorubrum|s__Halorubrum_californiense:1,k__Archaea|p__Euryarchaeota|c__Halobacteria|o__Haloferacales|f__Halorubraceae|g__Halorubrum|s__Halorubrum_sp_GN11GM_10_3_MGM:1	2157|28890|183963|1644055|1963271|56688|416585:1,2157|28890|183963|1644055|1963271|56688|2518111:1
SGB	278	0	5	-	GCA_002252745,GCA_002252755,GCA_002252895,GCA_002252925,GCA_002252965	GCA_002252895	kSGB	Species	k__Archaea|p__Euryarchaeota|c__Halobacteria|o__Haloferacales|f__Halorubraceae|g__Halorubrum|s__Halorubrum_sp_Ea1|t__SGB278	2157|28890|183963|1644055|1963271|56688|1480718	5	k__Archaea|p__Euryarchaeota|c__Halobacteria|o__Haloferacales|f__Halorubraceae|g__Halorubrum|s__Halorubrum_sp_Ib24:1,k__Archaea|p__Euryarchaeota|c__Halobacteria|o__Haloferacales|f__Halorubraceae|g__Halorubrum|s__Halorubrum_sp_Hd13:1,k__Archaea|p__Euryarchaeota|c__Halobacteria|o__Haloferacales|f__Halorubraceae|g__Halorubrum|s__Halorubrum_sp_Eb13:1,k__Archaea|p__Euryarchaeota|c__Halobacteria|o__Halo…	2157|28890|183963|1644055|1963271|56688|1383850:1,2157|28890|183963|1644055|1963271|56688|1480728:1,2157|28890|183963|1644055|1963271|56688|1383843:1,2157|28890|183963|1644055|1963271|56688|1383841:1,2157|28890|183963|1644055|1963271|56688|1480718:1
SGB	279	0	1	-	GCA_000337355	GCA_000337355	kSGB	Species	k__Archaea|p__Euryarchaeota|c__Halobacteria|o__Haloferacales|f__Halorubraceae|g__Halorubrum|s__Halorubrum_kocurii|t__SGB279	2157|28890|183963|1644055|1963271|56688|478441	1	k__Archaea|p__Euryarchaeota|c__Halobacteria|o__Haloferacales|f__Halorubraceae|g__Halorubrum|s__Halorubrum_kocurii:1	2157|28890|183963|1644055|1963271|56688|478441:1
SGB	280	0	1	-	GCA_000337375	GCA_000337375	kSGB	Species	k__Archaea|p__Euryarchaeota|c__Halobacteria|o__Haloferacales|f__Halorubraceae|g__Halorubrum|s__Halorubrum_lipolyticum|t__SGB280	2157|28890|183963|1644055|1963271|56688|368624	1	k__Archaea|p__Euryarchaeota|c__Halobacteria|o__Haloferacales|f__Halorubraceae|g__Halorubrum|s__Halorubrum_lipolyticum:1	2157|28890|183963|1644055|1963271|56688|368624:1
SGB	281	2	1	NayfachS_2020__GEM_3300026986__bin.7,NayfachS_2020__GEM_3300026989__bin.7	GCA_000337915	NayfachS_2020__GEM_3300026989__bin.7	kSGB	Species	k__Archaea|p__Euryarchaeota|c__Halobacteria|o__Haloferacales|f__Halorubraceae|g__Halorubrum|s__Halorubrum_saccharovorum|t__SGB281	2157|28890|183963|1644055|1963271|56688|2248	1	k__Archaea|p__Euryarchaeota|c__Halobacteria|o__Haloferacales|f__Halorubraceae|g__Halorubrum|s__Halorubrum_saccharovorum:1	2157|28890|183963|1644055|1963271|56688|2248:1
SGB	282	0	1	-	GCA_002286985	GCA_002286985	kSGB	Species	k__Archaea|p__Euryarchaeota|c__Halobacteria|o__Haloferacales|f__Halorubraceae|g__Halorubrum|s__Halorubrum_sp_WN019|t__SGB282	2157|28890|183963|1644055|1963271|56688|2032630	1	k__Archaea|p__Euryarchaeota|c__Halobacteria|o__Haloferacales|f__Halorubraceae|g__Halorubrum|s__Halorubrum_sp_WN019:1	2157|28890|183963|1644055|1963271|56688|2032630:1
SGB	283	0	2	-	GCA_000700025,GCA_000739595	GCA_000700025	kSGB	Species	k__Archaea|p__Euryarchaeota|c__Halobacteria|o__Haloferacales|f__Halorubraceae|g__Halorubrum|s__Halorubrum_halophilum|t__SGB283	2157|28890|183963|1644055|1963271|56688|413816	2	k__Archaea|p__Euryarchaeota|c__Halobacteria|o__Haloferacales|f__Halorubraceae|g__Halorubrum|s__Halorubrum_saccharovorum:1,k__Archaea|p__Euryarchaeota|c__Halobacteria|o__Haloferacales|f__Halorubraceae|g__Halorubrum|s__Halorubrum_halophilum:1	2157|28890|183963|1644055|1963271|56688|2248:1,2157|28890|183963|1644055|1963271|56688|413816:1
SGB	284	0	1	-	GCA_002727125	GCA_002727125	kSGB	Species	k__Archaea|p__Euryarchaeota|c__Halobacteria|o__Haloferacales|f__Halorubraceae|g__Halorubrum|s__Halorubrum_persicum|t__SGB284	2157|28890|183963|1644055|1963271|56688|1383844	1	k__Archaea|p__Euryarchaeota|c__Halobacteria|o__Haloferacales|f__Halorubraceae|g__Halorubrum|s__Halorubrum_persicum:1	2157|28890|183963|1644055|1963271|56688|1383844:1
SGB	285	41	3	NayfachS_2020__GEM_2140918017__bin.4,NayfachS_2020__GEM_2140918027__bin.3,NayfachS_2020__GEM_3300011169__bin.1,NayfachS_2020__GEM_3300011170__bin.2,NayfachS_2020__GEM_3300011171__bin.5,NayfachS_2020__GEM_3300011177__bin.6,NayfachS_2020__GEM_3300011179__bin.4,NayfachS_2020__GEM_3300011181__bin.4,NayfachS_2020__GEM_3300011185__bin.9,NayfachS_2020__GEM_3300011187__bin.9,NayfachS_2020__GEM_3300012025…	GCA_000022205,GCA_002215285,GCA_002215305	NayfachS_2020__GEM_3300012121__bin.4	kSGB	Species	k__Archaea|p__Euryarchaeota|c__Halobacteria|o__Haloferacales|f__Halorubraceae|g__Halorubrum|s__Halorubrum_lacusprofundi|t__SGB285	2157|28890|183963|1644055|1963271|56688|2247	3	k__Archaea|p__Euryarchaeota|c__Halobacteria|o__Haloferacales|f__Halorubraceae|g__Halorubrum|s__Halorubrum_lacusprofundi:3	2157|28890|183963|1644055|1963271|56688|2247:3
SGB	286	0	1	-	GCA_000336995	GCA_000336995	kSGB	Species	k__Archaea|p__Euryarchaeota|c__Halobacteria|o__Haloferacales|f__Halorubraceae|g__Halorubrum|s__Halorubrum_aidingense|t__SGB286	2157|28890|183963|1644055|1963271|56688|368623	1	k__Archaea|p__Euryarchaeota|c__Halobacteria|o__Haloferacales|f__Halorubraceae|g__Halorubrum|s__Halorubrum_aidingense:1	2157|28890|183963|1644055|1963271|56688|368623:1
SGB	287	0	1	-	GCA_002252985	GCA_002252985	kSGB	Species	k__Archaea|p__Euryarchaeota|c__Halobacteria|o__Haloferacales|f__Halorubraceae|g__Halorubrum|s__Halorubrum_halodurans|t__SGB287	2157|28890|183963|1644055|1963271|56688|1383851	1	k__Archaea|p__Euryarchaeota|c__Halobacteria|o__Haloferacales|f__Halorubraceae|g__Halorubrum|s__Halorubrum_halodurans:1	2157|28890|183963|1644055|1963271|56688|1383851:1
SGB	288	1	0	GCA_000496175	-	GCA_000496175	uSGB	Family	k__Archaea|p__Euryarchaeota|c__Halobacteria|o__Haloferacales|f__Halorubraceae|g__GGB215|s__GGB215_SGB288|t__SGB288	2157|28890|183963|1644055|1963271||	390	k__Archaea|p__Euryarchaeota|c__Halobacteria|o__Haloferacales|f__Halorubraceae:96,k__Archaea|p__Euryarchaeota|c__Halobacteria|o__Haloferacales|f__Haloferacaceae:82,k__Archaea|p__Euryarchaeota|c__Halobacteria|o__Natrialbales|f__Natrialbaceae:77,k__Archaea|p__Euryarchaeota|c__Halobacteria|o__Halobacteriales|f__Haloarculaceae:63,k__Archaea|p__Euryarchaeota|c__Halobacteria|o__Halobacteriales|f__Haloba…	2157|28890|183963|1644055|1963271:96,2157|28890|183963|1644055|1644056:82,2157|28890|183963|1644060|1644061:77,2157|28890|183963|2235|1963268:63,2157|28890|183963|2235|2236:57,2157|28890|183963|2235|1963270:9,2157|28890|183963|2235|:4,2157|28890|183963|1644055|:2
SGB	289	0	1	-	GCA_900188065	GCA_900188065	kSGB	Species	k__Archaea|p__Euryarchaeota|c__Halobacteria|o__Haloferacales|f__Halorubraceae|g__Halorubrum|s__Halorubrum_vacuolatum|t__SGB289	2157|28890|183963|1644055|1963271|56688|63740	1	k__Archaea|p__Euryarchaeota|c__Halobacteria|o__Haloferacales|f__Halorubraceae|g__Halorubrum|s__Halorubrum_vacuolatum:1	2157|28890|183963|1644055|1963271|56688|63740:1
SGB	290	0	1	-	GCA_900103505	GCA_900103505	kSGB	Species	k__Archaea|p__Euryarchaeota|c__Halobacteria|o__Halobacteriales|f__Halobacteriaceae|g__Haloarchaeobius|s__Haloarchaeobius_iranensis|t__SGB290	2157|28890|183963|2235|2236|1269031|996166	1	k__Archaea|p__Euryarchaeota|c__Halobacteria|o__Halobacteriales|f__Halobacteriaceae|g__Haloarchaeobius|s__Haloarchaeobius_iranensis:1	2157|28890|183963|2235|2236|1269031|996166:1
SGB	291	0	1	-	GCA_000328525	GCA_000328525	kSGB	Species	k__Archaea|p__Euryarchaeota|c__Halobacteria|o__Natrialbales|f__Natrialbaceae|g__Halovivax|s__Halovivax_ruber|t__SGB291	2157|28890|183963|1644060|1644061|332951|387341	1	k__Archaea|p__Euryarchaeota|c__Halobacteria|o__Natrialbales|f__Natrialbaceae|g__Halovivax|s__Halovivax_ruber:1	2157|28890|183963|1644060|1644061|332951|387341:1
SGB	292	0	1	-	GCA_000337515	GCA_000337515	kSGB	Species	k__Archaea|p__Euryarchaeota|c__Halobacteria|o__Natrialbales|f__Natrialbaceae|g__Halovivax|s__Halovivax_asiaticus|t__SGB292	2157|28890|183963|1644060|1644061|332951|332953	1	k__Archaea|p__Euryarchaeota|c__Halobacteria|o__Natrialbales|f__Natrialbaceae|g__Halovivax|s__Halovivax_asiaticus:1	2157|28890|183963|1644060|1644061|332951|332953:1
SGB	293	0	1	-	GCA_000691505	GCA_000691505	kSGB	Species	k__Archaea|p__Euryarchaeota|c__Halobacteria|o__Natrialbales|f__Natrialbaceae|g__Halostagnicola|s__Halostagnicola_sp_A56|t__SGB293	2157|28890|183963|1644060|1644061|353799|1495067	1	k__Archaea|p__Euryarchaeota|c__Halobacteria|o__Natrialbales|f__Natrialbaceae|g__Halostagnicola|s__Halostagnicola_sp_A56:1	2157|28890|183963|1644060|1644061|353799|1495067:1
SGB	294	0	1	-	GCA_900116205	GCA_900116205	kSGB	Species	k__Archaea|p__Euryarchaeota|c__Halobacteria|o__Natrialbales|f__Natrialbaceae|g__Halostagnicola|s__Halostagnicola_kamekurae|t__SGB294	2157|28890|183963|1644060|1644061|353799|619731	1	k__Archaea|p__Euryarchaeota|c__Halobacteria|o__Natrialbales|f__Natrialbaceae|g__Halostagnicola|s__Halostagnicola_kamekurae:1	2157|28890|183963|1644060|1644061|353799|619731:1
SGB	295	0	1	-	GCA_000517625	GCA_000517625	kSGB	Species	k__Archaea|p__Euryarchaeota|c__Halobacteria|o__Natrialbales|f__Natrialbaceae|g__Halostagnicola|s__Halostagnicola_larsenii|t__SGB295	2157|28890|183963|1644060|1644061|353799|353800	1	k__Archaea|p__Euryarchaeota|c__Halobacteria|o__Natrialbales|f__Natrialbaceae|g__Halostagnicola|s__Halostagnicola_larsenii:1	2157|28890|183963|1644060|1644061|353799|353800:1
SGB	296	0	2	-	GCA_000337535,GCA_000337595	GCA_000337535	kSGB	Species	k__Archaea|p__Euryarchaeota|c__Halobacteria|o__Natrialbales|f__Natrialbaceae|g__Natrialba|s__Natrialba_aegyptia|t__SGB296	2157|28890|183963|1644060|1644061|63742|129789	2	k__Archaea|p__Euryarchaeota|c__Halobacteria|o__Natrialbales|f__Natrialbaceae|g__Natrialba|s__Natrialba_aegyptia:1,k__Archaea|p__Euryarchaeota|c__Halobacteria|o__Natrialbales|f__Natrialbaceae|g__Natrialba|s__Natrialba_taiwanensis:1	2157|28890|183963|1644060|1644061|63742|129789:1,2157|28890|183963|1644060|1644061|63742|160846:1
SGB	297	0	1	-	GCA_000337555	GCA_000337555	kSGB	Species	k__Archaea|p__Euryarchaeota|c__Halobacteria|o__Natrialbales|f__Natrialbaceae|g__Natrialba|s__Natrialba_asiatica|t__SGB297	2157|28890|183963|1644060|1644061|63742|64602	1	k__Archaea|p__Euryarchaeota|c__Halobacteria|o__Natrialbales|f__Natrialbaceae|g__Natrialba|s__Natrialba_asiatica:1	2157|28890|183963|1644060|1644061|63742|64602:1
SGB	298	0	2	-	GCA_000025625,GCA_000337875	GCA_000025625	kSGB	Species	k__Archaea|p__Euryarchaeota|c__Halobacteria|o__Natrialbales|f__Natrialbaceae|g__Natrialba|s__Natrialba_magadii|t__SGB298	2157|28890|183963|1644060|1644061|63742|13769	2	k__Archaea|p__Euryarchaeota|c__Halobacteria|o__Natrialbales|f__Natrialbaceae|g__Natrialba|s__Natrialba_magadii:2	2157|28890|183963|1644060|1644061|63742|13769:2
SGB	299	0	1	-	GCA_000337575	GCA_000337575	kSGB	Species	k__Archaea|p__Euryarchaeota|c__Halobacteria|o__Natrialbales|f__Natrialbaceae|g__Natrialba|s__Natrialba_hulunbeirensis|t__SGB299	2157|28890|183963|1644060|1644061|63742|123783	1	k__Archaea|p__Euryarchaeota|c__Halobacteria|o__Natrialbales|f__Natrialbaceae|g__Natrialba|s__Natrialba_hulunbeirensis:1	2157|28890|183963|1644060|1644061|63742|123783:1
SGB	300	0	1	-	GCA_001861355	GCA_001861355	kSGB	Species	k__Archaea|p__Euryarchaeota|c__Halobacteria|o__Natrialbales|f__Natrialbaceae|g__Natrialba|s__Natrialba_sp_SSL1|t__SGB300	2157|28890|183963|1644060|1644061|63742|1869245	1	k__Archaea|p__Euryarchaeota|c__Halobacteria|o__Natrialbales|f__Natrialbaceae|g__Natrialba|s__Natrialba_sp_SSL1:1	2157|28890|183963|1644060|1644061|63742|1869245:1
SGB	301	0	1	-	GCA_000337135	GCA_000337135	kSGB	Species	k__Archaea|p__Euryarchaeota|c__Halobacteria|o__Natrialbales|f__Natrialbaceae|g__Natrialba|s__Natrialba_chahannaoensis|t__SGB301	2157|28890|183963|1644060|1644061|63742|68911	1	k__Archaea|p__Euryarchaeota|c__Halobacteria|o__Natrialbales|f__Natrialbaceae|g__Natrialba|s__Natrialba_chahannaoensis:1	2157|28890|183963|1644060|1644061|63742|68911:1
SGB	302	0	2	-	GCA_001971705,GCA_900156445	GCA_001971705	kSGB	Species	k__Archaea|p__Euryarchaeota|c__Halobacteria|o__Natrialbales|f__Natrialbaceae|g__Haloterrigena|s__Haloterrigena_daqingensis|t__SGB302	2157|28890|183963|1644060|1644061|121871|588898	2	k__Archaea|p__Euryarchaeota|c__Halobacteria|o__Natrialbales|f__Natrialbaceae|g__Haloterrigena|s__Haloterrigena_daqingensis:2	2157|28890|183963|1644060|1644061|121871|588898:2
SGB	303	0	1	-	GCA_900108095	GCA_900108095	kSGB	Species	k__Archaea|p__Euryarchaeota|c__Halobacteria|o__Natrialbales|f__Natrialbaceae|g__Natronorubrum|s__Natronorubrum_sediminis|t__SGB303	2157|28890|183963|1644060|1644061|134813|640943	1	k__Archaea|p__Euryarchaeota|c__Halobacteria|o__Natrialbales|f__Natrialbaceae|g__Natronorubrum|s__Natronorubrum_sediminis:1	2157|28890|183963|1644060|1644061|134813|640943:1
SGB	304	0	3	-	GCA_000226975,GCA_000336655,GCA_900112205	GCA_000226975	kSGB	Species	k__Archaea|p__Euryarchaeota|c__Halobacteria|o__Natrialbales|f__Natrialbaceae|g__Halobiforma|s__Halobiforma_lacisalsi|t__SGB304	2157|28890|183963|1644060|1644061|203193|229731	3	k__Archaea|p__Euryarchaeota|c__Halobacteria|o__Natrialbales|f__Natrialbaceae|g__Halobiforma|s__Halobiforma_lacisalsi:2,k__Archaea|p__Euryarchaeota|c__Halobacteria|o__Natrialbales|f__Natrialbaceae|g__Halobiforma|s__Halobiforma_haloterrestris:1	2157|28890|183963|1644060|1644061|203193|229731:2,2157|28890|183963|1644060|1644061|203193|148448:1
SGB	305	0	4	-	GCA_000230715,GCA_000337655,GCA_002855455,GCA_900114025	GCA_900114025	kSGB	Species	k__Archaea|p__Euryarchaeota|c__Halobacteria|o__Natrialbales|f__Natrialbaceae|g__Natronobacterium|s__Natronobacterium_gregoryi|t__SGB305	2157|28890|183963|1644060|1644061|2256|44930	4	k__Archaea|p__Euryarchaeota|c__Halobacteria|o__Natrialbales|f__Natrialbaceae|g__Natronobacterium|s__Natronobacterium_gregoryi:4	2157|28890|183963|1644060|1644061|2256|44930:4
SGB	306	0	1	-	GCA_900104065	GCA_900104065	kSGB	Species	k__Archaea|p__Euryarchaeota|c__Halobacteria|o__Natrialbales|f__Natrialbaceae|g__Natronobacterium|s__Natronobacterium_texcoconense|t__SGB306	2157|28890|183963|1644060|1644061|2256|1095778	1	k__Archaea|p__Euryarchaeota|c__Halobacteria|o__Natrialbales|f__Natrialbaceae|g__Natronobacterium|s__Natronobacterium_texcoconense:1	2157|28890|183963|1644060|1644061|2256|1095778:1
SGB	307	0	1	-	GCA_000337895	GCA_000337895	kSGB	Species	k__Archaea|p__Euryarchaeota|c__Halobacteria|o__Natrialbales|f__Natrialbaceae|g__Halobiforma|s__Halobiforma_nitratireducens|t__SGB307	2157|28890|183963|1644060|1644061|203193|130048	1	k__Archaea|p__Euryarchaeota|c__Halobacteria|o__Natrialbales|f__Natrialbaceae|g__Halobiforma|s__Halobiforma_nitratireducens:1	2157|28890|183963|1644060|1644061|203193|130048:1
SGB	308	0	1	-	GCA_000328685	GCA_000328685	kSGB	Species	k__Archaea|p__Euryarchaeota|c__Halobacteria|o__Natrialbales|f__Natrialbaceae|g__Natronococcus|s__Natronococcus_occultus|t__SGB308	2157|28890|183963|1644060|1644061|29287|29288	1	k__Archaea|p__Euryarchaeota|c__Halobacteria|o__Natrialbales|f__Natrialbaceae|g__Natronococcus|s__Natronococcus_occultus:1	2157|28890|183963|1644060|1644061|29287|29288:1
SGB	309	0	1	-	GCA_000337675	GCA_000337675	kSGB	Species	k__Archaea|p__Euryarchaeota|c__Halobacteria|o__Natrialbales|f__Natrialbaceae|g__Natronococcus|s__Natronococcus_amylolyticus|t__SGB309	2157|28890|183963|1644060|1644061|29287|44470	1	k__Archaea|p__Euryarchaeota|c__Halobacteria|o__Natrialbales|f__Natrialbaceae|g__Natronococcus|s__Natronococcus_amylolyticus:1	2157|28890|183963|1644060|1644061|29287|44470:1
SGB	310	0	2	-	GCA_000337695,GCA_012163165	GCA_000337695	kSGB	Species	k__Archaea|p__Euryarchaeota|c__Halobacteria|o__Natrialbales|f__Natrialbaceae|g__Natronococcus|s__Natronococcus_jeotgali|t__SGB310	2157|28890|183963|1644060|1644061|29287|413812	2	k__Archaea|p__Euryarchaeota|c__Halobacteria|o__Natrialbales|f__Natrialbaceae|g__Natronococcus|s__Natronococcus_jeotgali:1,k__Archaea|p__Euryarchaeota|c__Halobacteria|o__Natrialbales|f__Natrialbaceae|g__Natronococcus|s__Natronococcus_sp_JC468:1	2157|28890|183963|1644060|1644061|29287|413812:1,2157|28890|183963|1644060|1644061|29287|1961921:1
SGB	311	0	1	-	GCA_000337715	GCA_000337715	kSGB	Species	k__Archaea|p__Euryarchaeota|c__Halobacteria|o__Natrialbales|f__Natrialbaceae|g__Natronorubrum|s__Natronorubrum_bangense|t__SGB311	2157|28890|183963|1644060|1644061|134813|61858	1	k__Archaea|p__Euryarchaeota|c__Halobacteria|o__Natrialbales|f__Natrialbaceae|g__Natronorubrum|s__Natronorubrum_bangense:1	2157|28890|183963|1644060|1644061|134813|61858:1
SGB	312	0	1	-	GCA_000337735	GCA_000337735	kSGB	Species	k__Archaea|p__Euryarchaeota|c__Halobacteria|o__Natrialbales|f__Natrialbaceae|g__Natronorubrum|s__Natronorubrum_sulfidifaciens|t__SGB312	2157|28890|183963|1644060|1644061|134813|388259	1	k__Archaea|p__Euryarchaeota|c__Halobacteria|o__Natrialbales|f__Natrialbaceae|g__Natronorubrum|s__Natronorubrum_sulfidifaciens:1	2157|28890|183963|1644060|1644061|134813|388259:1
SGB	313	0	1	-	GCA_900156475	GCA_900156475	kSGB	Species	k__Archaea|p__Euryarchaeota|c__Halobacteria|o__Natrialbales|f__Natrialbaceae|g__Natronorubrum|s__Natronorubrum_thiooxidans|t__SGB313	2157|28890|183963|1644060|1644061|134813|308853	1	k__Archaea|p__Euryarchaeota|c__Halobacteria|o__Natrialbales|f__Natrialbaceae|g__Natronorubrum|s__Natronorubrum_thiooxidans:1	2157|28890|183963|1644060|1644061|134813|308853:1
SGB	314	0	1	-	GCA_000337475	GCA_000337475	kSGB	Species	k__Archaea|p__Euryarchaeota|c__Halobacteria|o__Natrialbales|f__Natrialbaceae|g__Haloterrigena|s__Haloterrigena_limicola|t__SGB314	2157|28890|183963|1644060|1644061|121871|370323	1	k__Archaea|p__Euryarchaeota|c__Halobacteria|o__Natrialbales|f__Natrialbaceae|g__Haloterrigena|s__Haloterrigena_limicola:1	2157|28890|183963|1644060|1644061|121871|370323:1
SGB	315	0	2	-	GCA_900101245,GCA_900111485	GCA_900111485	kSGB	Species	k__Archaea|p__Euryarchaeota|c__Halobacteria|o__Natrialbales|f__Natrialbaceae|g__Haloterrigena|s__Haloterrigena_hispanica|t__SGB315	2157|28890|183963|1644060|1644061|121871|392421	2	k__Archaea|p__Euryarchaeota|c__Halobacteria|o__Natrialbales|f__Natrialbaceae|g__Haloterrigena|s__Haloterrigena_hispanica:2	2157|28890|183963|1644060|1644061|121871|392421:2
SGB	316	0	1	-	GCA_000337195	GCA_000337195	kSGB	Species	k__Archaea|p__Euryarchaeota|c__Halobacteria|o__Natrialbales|f__Natrialbaceae|g__Natrinema|s__Natrinema_versiforme|t__SGB316	2157|28890|183963|1644060|1644061|88723|88724	1	k__Archaea|p__Euryarchaeota|c__Halobacteria|o__Natrialbales|f__Natrialbaceae|g__Natrinema|s__Natrinema_versiforme:1	2157|28890|183963|1644060|1644061|88723|88724:1
SGB	317	6	1	NayfachS_2020__GEM_3300012111__bin.1,NayfachS_2020__GEM_3300012115__bin.1,NayfachS_2020__GEM_3300025342__bin.2,NayfachS_2020__GEM_3300025351__bin.2,NayfachS_2020__GEM_3300025352__bin.1,NayfachS_2020__GEM_3300025361__bin.2	GCA_002572525	NayfachS_2020__GEM_3300025351__bin.2	kSGB	Species	k__Archaea|p__Euryarchaeota|c__Halobacteria|o__Natrialbales|f__Natrialbaceae|g__Natrinema|s__Natrinema_sp_CBA1119|t__SGB317	2157|28890|183963|1644060|1644061|88723|1608465	1	k__Archaea|p__Euryarchaeota|c__Halobacteria|o__Natrialbales|f__Natrialbaceae|g__Natrinema|s__Natrinema_sp_CBA1119:1	2157|28890|183963|1644060|1644061|88723|1608465:1
SGB	318	0	1	-	GCA_002494345	GCA_002494345	kSGB	Species	k__Archaea|p__Euryarchaeota|c__Halobacteria|o__Natrialbales|f__Natrialbaceae|g__Natrinema|s__Natrinema_ejinorense|t__SGB318	2157|28890|183963|1644060|1644061|88723|373386	1	k__Archaea|p__Euryarchaeota|c__Halobacteria|o__Natrialbales|f__Natrialbaceae|g__Natrinema|s__Natrinema_ejinorense:1	2157|28890|183963|1644060|1644061|88723|373386:1
SGB	319	0	1	-	GCA_900110865	GCA_900110865	kSGB	Species	k__Archaea|p__Euryarchaeota|c__Halobacteria|o__Natrialbales|f__Natrialbaceae|g__Natrinema|s__Natrinema_salaciae|t__SGB319	2157|28890|183963|1644060|1644061|88723|1186196	1	k__Archaea|p__Euryarchaeota|c__Halobacteria|o__Natrialbales|f__Natrialbaceae|g__Natrinema|s__Natrinema_salaciae:1	2157|28890|183963|1644060|1644061|88723|1186196:1
SGB	320	0	3	-	GCA_000281695,GCA_000337175,GCA_000493245	GCA_000281695	kSGB	Species	k__Archaea|p__Euryarchaeota|c__Halobacteria|o__Natrialbales|f__Natrialbaceae|g__Natrinema|s__Natrinema_gari|t__SGB320	2157|28890|183963|1644060|1644061|88723|419186	3	k__Archaea|p__Euryarchaeota|c__Halobacteria|o__Natrialbales|f__Natrialbaceae|g__Natrinema|s__Natrinema_sp_J7_2:1,k__Archaea|p__Euryarchaeota|c__Halobacteria|o__Natrialbales|f__Natrialbaceae|g__Natrinema|s__Natrinema_gari:1,k__Archaea|p__Euryarchaeota|c__Halobacteria|o__Natrialbales|f__Natrialbaceae|g__Natrinema|s__Natrinema_sp_J7_1:1	2157|28890|183963|1644060|1644061|88723|406552:1,2157|28890|183963|1644060|1644061|88723|419186:1,2157|28890|183963|1644060|1644061|88723|1172566:1
SGB	321	0	2	-	GCA_000337155,GCA_004209855	GCA_000337155	kSGB	Species	k__Archaea|p__Euryarchaeota|c__Halobacteria|o__Natrialbales|f__Natrialbaceae|g__Natrinema|s__Natrinema_altunense|t__SGB321	2157|28890|183963|1644060|1644061|88723|222984	2	k__Archaea|p__Euryarchaeota|c__Halobacteria|o__Natrialbales|f__Natrialbaceae|g__Natrinema|s__Natrinema_altunense:2	2157|28890|183963|1644060|1644061|88723|222984:2
SGB	322	0	2	-	GCA_000337615,GCA_005890195	GCA_000337615	kSGB	Species	k__Archaea|p__Euryarchaeota|c__Halobacteria|o__Natrialbales|f__Natrialbaceae|g__Natrinema|s__Natrinema_pallidum|t__SGB322	2157|28890|183963|1644060|1644061|88723|69527	2	k__Archaea|p__Euryarchaeota|c__Halobacteria|o__Natrialbales|f__Natrialbaceae|g__Natrinema|s__Natrinema_pallidum:2	2157|28890|183963|1644060|1644061|88723|69527:2
SGB	323	0	4	-	GCA_000230735,GCA_000337115,GCA_000337635,GCA_000710605	GCA_000230735	kSGB	Species	k__Archaea|p__Euryarchaeota|c__Halobacteria|o__Natrialbales|f__Natrialbaceae|g__Natrinema|s__Natrinema_pellirubrum|t__SGB323	2157|28890|183963|1644060|1644061|88723|69525	4	k__Archaea|p__Euryarchaeota|c__Halobacteria|o__Natrialbales|f__Natrialbaceae|g__Natrinema|s__Natrinema_pellirubrum:2,k__Archaea|p__Euryarchaeota|c__Halobacteria|o__Natrialbales|f__Natrialbaceae|g__Haloterrigena|s__Haloterrigena_thermotolerans:1,k__Archaea|p__Euryarchaeota|c__Halobacteria|o__Natrialbales|f__Natrialbaceae|g__Haloterrigena|s__Haloterrigena_jeotgali:1	2157|28890|183963|1644060|1644061|88723|69525:2,2157|28890|183963|1644060|1644061|121871|121872:1,2157|28890|183963|1644060|1644061|121871|413811:1
SGB	324	0	1	-	GCA_000690595	GCA_000690595	kSGB	Species	k__Archaea|p__Euryarchaeota|c__Halobacteria|o__Natrialbales|f__Natrialbaceae|g__Haloterrigena|s__Haloterrigena_mahii|t__SGB324	2157|28890|183963|1644060|1644061|121871|1416969	1	k__Archaea|p__Euryarchaeota|c__Halobacteria|o__Natrialbales|f__Natrialbaceae|g__Haloterrigena|s__Haloterrigena_mahii:1	2157|28890|183963|1644060|1644061|121871|1416969:1
SGB	325	0	1	-	GCA_001953745	GCA_001953745	kSGB	Species	k__Archaea|p__Euryarchaeota|c__Halobacteria|o__Natrialbales|f__Natrialbaceae|g__Haloterrigena|s__Haloterrigena_saccharevitans|t__SGB325	2157|28890|183963|1644060|1644061|121871|301967	1	k__Archaea|p__Euryarchaeota|c__Halobacteria|o__Natrialbales|f__Natrialbaceae|g__Haloterrigena|s__Haloterrigena_saccharevitans:1	2157|28890|183963|1644060|1644061|121871|301967:1
SGB	326	0	1	-	GCA_900110455	GCA_900110455	kSGB	Species	k__Archaea|p__Euryarchaeota|c__Halobacteria|o__Natrialbales|f__Natrialbaceae|g__Halopiger|s__Halopiger_salifodinae|t__SGB326	2157|28890|183963|1644060|1644061|387342|1202768	1	k__Archaea|p__Euryarchaeota|c__Halobacteria|o__Natrialbales|f__Natrialbaceae|g__Halopiger|s__Halopiger_salifodinae:1	2157|28890|183963|1644060|1644061|387342|1202768:1
SGB	327	0	1	-	GCA_000337235	GCA_000337235	kSGB	Species	k__Archaea|p__Euryarchaeota|c__Halobacteria|o__Natrialbales|f__Natrialbaceae|g__Natronorubrum|s__Natronorubrum_tibetense|t__SGB327	2157|28890|183963|1644060|1644061|134813|63128	1	k__Archaea|p__Euryarchaeota|c__Halobacteria|o__Natrialbales|f__Natrialbaceae|g__Natronorubrum|s__Natronorubrum_tibetense:1	2157|28890|183963|1644060|1644061|134813|63128:1
SGB	328	0	1	-	GCA_900100335	GCA_900100335	kSGB	Species	k__Archaea|p__Euryarchaeota|c__Halobacteria|o__Natrialbales|f__Natrialbaceae|g__Natronorubrum|s__Natronorubrum_texcoconense|t__SGB328	2157|28890|183963|1644060|1644061|134813|1095776	1	k__Archaea|p__Euryarchaeota|c__Halobacteria|o__Natrialbales|f__Natrialbaceae|g__Natronorubrum|s__Natronorubrum_texcoconense:1	2157|28890|183963|1644060|1644061|134813|1095776:1
SGB	329	0	1	-	GCA_000025325	GCA_000025325	kSGB	Species	k__Archaea|p__Euryarchaeota|c__Halobacteria|o__Natrialbales|f__Natrialbaceae|g__Haloterrigena|s__Haloterrigena_turkmenica|t__SGB329	2157|28890|183963|1644060|1644061|121871|62320	1	k__Archaea|p__Euryarchaeota|c__Halobacteria|o__Natrialbales|f__Natrialbaceae|g__Haloterrigena|s__Haloterrigena_turkmenica:1	2157|28890|183963|1644060|1644061|121871|62320:1
SGB	330	0	4	-	GCA_000337495,GCA_003977755,GCA_013342135,GCA_013342145	GCA_013342135	kSGB	Species	k__Archaea|p__Euryarchaeota|c__Halobacteria|o__Natrialbales|f__Natrialbaceae|g__Haloterrigena|s__Haloterrigena_salifodinae|t__SGB330	2157|28890|183963|1644060|1644061|121871|2675099	4	k__Archaea|p__Euryarchaeota|c__Halobacteria|o__Natrialbales|f__Natrialbaceae|g__Haloterrigena|s__Haloterrigena_salina:1,k__Archaea|p__Euryarchaeota|c__Halobacteria|o__Natrialbales|f__Natrialbaceae|g__Haloterrigena|s__Haloterrigena_salifodinae:1,k__Archaea|p__Euryarchaeota|c__Halobacteria|o__Natrialbales|f__Natrialbaceae|g__Haloterrigena|s__Haloterrigena_sp_SYSU_A121_1:1,k__Archaea|p__Euryarchaeot…	2157|28890|183963|1644060|1644061|121871|504937:1,2157|28890|183963|1644060|1644061|121871|2675099:1,2157|28890|183963|1644060|1644061|121871|2496101:1,2157|28890|183963|1644060|1644061|121871|2741724:1
SGB	331	0	1	-	GCA_000337215	GCA_000337215	kSGB	Species	k__Archaea|p__Euryarchaeota|c__Halobacteria|o__Natrialbales|f__Natrialbaceae|g__Natronolimnohabitans|s__Natronolimnohabitans_innermongolicus|t__SGB331	2157|28890|183963|1644060|1644061|2765403|253107	1	k__Archaea|p__Euryarchaeota|c__Halobacteria|o__Natrialbales|f__Natrialbaceae|g__Natronolimnohabitans|s__Natronolimnohabitans_innermongolicus:1	2157|28890|183963|1644060|1644061|2765403|253107:1
SGB	332	0	1	-	GCA_000217715	GCA_000217715	kSGB	Species	k__Archaea|p__Euryarchaeota|c__Halobacteria|o__Natrialbales|f__Natrialbaceae|g__Halopiger|s__Halopiger_xanaduensis|t__SGB332	2157|28890|183963|1644060|1644061|387342|387343	1	k__Archaea|p__Euryarchaeota|c__Halobacteria|o__Natrialbales|f__Natrialbaceae|g__Halopiger|s__Halopiger_xanaduensis:1	2157|28890|183963|1644060|1644061|387342|387343:1
SGB	333	0	1	-	GCA_002177135	GCA_002177135	kSGB	Species	k__Archaea|p__Euryarchaeota|c__Halobacteria|o__Natrialbales|f__Natrialbaceae|g__Natronolimnobius|s__Natronolimnobius_baerhuensis|t__SGB333	2157|28890|183963|1644060|1644061|253106|253108	1	k__Archaea|p__Euryarchaeota|c__Halobacteria|o__Natrialbales|f__Natrialbaceae|g__Natronolimnobius|s__Natronolimnobius_baerhuensis:1	2157|28890|183963|1644060|1644061|253106|253108:1
SGB	334	0	2	-	GCA_000196895,GCA_000337255	GCA_000196895	kSGB	Species	k__Archaea|p__Euryarchaeota|c__Halobacteria|o__Halobacteriales|f__Halobacteriaceae|g__Halalkalicoccus|s__Halalkalicoccus_jeotgali|t__SGB334	2157|28890|183963|2235|2236|332246|413810	2	k__Archaea|p__Euryarchaeota|c__Halobacteria|o__Halobacteriales|f__Halobacteriaceae|g__Halalkalicoccus|s__Halalkalicoccus_jeotgali:2	2157|28890|183963|2235|2236|332246|413810:2
SGB	335	0	1	-	GCA_001593955	GCA_001593955	kSGB	Species	k__Archaea|p__Euryarchaeota|c__Halobacteria|o__Halobacteriales|f__Halobacteriaceae|g__Halalkalicoccus|s__Halalkalicoccus_paucihalophilus|t__SGB335	2157|28890|183963|2235|2236|332246|1008153	1	k__Archaea|p__Euryarchaeota|c__Halobacteria|o__Halobacteriales|f__Halobacteriaceae|g__Halalkalicoccus|s__Halalkalicoccus_paucihalophilus:1	2157|28890|183963|2235|2236|332246|1008153:1
SGB	336	0	1	-	GCA_000336695	GCA_000336695	kSGB	Species	k__Archaea|p__Euryarchaeota|c__Halobacteria|o__Halobacteriales|f__Halococcaceae|g__Halococcus|s__Halococcus_morrhuae|t__SGB336	2157|28890|183963|2235|1963270|2249|2250	1	k__Archaea|p__Euryarchaeota|c__Halobacteria|o__Halobacteriales|f__Halococcaceae|g__Halococcus|s__Halococcus_morrhuae:1	2157|28890|183963|2235|1963270|2249|2250:1
SGB	337	0	1	-	GCA_000336715	GCA_000336715	kSGB	Species	k__Archaea|p__Euryarchaeota|c__Halobacteria|o__Halobacteriales|f__Halococcaceae|g__Halococcus|s__Halococcus_thailandensis|t__SGB337	2157|28890|183963|2235|1963270|2249|335952	1	k__Archaea|p__Euryarchaeota|c__Halobacteria|o__Halobacteriales|f__Halococcaceae|g__Halococcus|s__Halococcus_thailandensis:1	2157|28890|183963|2235|1963270|2249|335952:1
SGB	338	0	1	-	GCA_000336915	GCA_000336915	kSGB	Species	k__Archaea|p__Euryarchaeota|c__Halobacteria|o__Halobacteriales|f__Halococcaceae|g__Halococcus|s__Halococcus_saccharolyticus|t__SGB338	2157|28890|183963|2235|1963270|2249|62319	1	k__Archaea|p__Euryarchaeota|c__Halobacteria|o__Halobacteriales|f__Halococcaceae|g__Halococcus|s__Halococcus_saccharolyticus:1	2157|28890|183963|2235|1963270|2249|62319:1
SGB	339	0	1	-	GCA_000336935	GCA_000336935	kSGB	Species	k__Archaea|p__Euryarchaeota|c__Halobacteria|o__Halobacteriales|f__Halococcaceae|g__Halococcus|s__Halococcus_salifodinae|t__SGB339	2157|28890|183963|2235|1963270|2249|36738	1	k__Archaea|p__Euryarchaeota|c__Halobacteria|o__Halobacteriales|f__Halococcaceae|g__Halococcus|s__Halococcus_salifodinae:1	2157|28890|183963|2235|1963270|2249|36738:1
SGB	340	0	1	-	GCA_000336675	GCA_000336675	kSGB	Species	k__Archaea|p__Euryarchaeota|c__Halobacteria|o__Halobacteriales|f__Halococcaceae|g__Halococcus|s__Halococcus_hamelinensis|t__SGB340	2157|28890|183963|2235|1963270|2249|332168	1	k__Archaea|p__Euryarchaeota|c__Halobacteria|o__Halobacteriales|f__Halococcaceae|g__Halococcus|s__Halococcus_hamelinensis:1	2157|28890|183963|2235|1963270|2249|332168:1
SGB	344	2	0	GCA_002505185,ParksDH_2017__UBA567	-	GCA_002505185	uSGB	Family	k__Archaea|p__Candidatus_Thermoplasmatota|c__Thermoplasmata|o__Thermoplasmatales|f__Ferroplasmaceae|g__GGB242|s__GGB242_SGB344|t__SGB344	2157|2283796|183967|2301|90142||	3	k__Archaea|p__Candidatus_Thermoplasmatota|c__Thermoplasmata|o__Thermoplasmatales|f__Ferroplasmaceae:3	2157|2283796|183967|2301|90142:3
SGB	345	0	3	-	GCA_000152265,GCA_002078355,GCA_013133875	GCA_002078355	kSGB	Species	k__Archaea|p__Candidatus_Thermoplasmatota|c__Thermoplasmata|o__Thermoplasmatales|f__Ferroplasmaceae|g__Ferroplasma|s__Ferroplasma_acidiphilum|t__SGB345	2157|2283796|183967|2301|90142|74968|74969	3	k__Archaea|p__Candidatus_Thermoplasmatota|c__Thermoplasmata|o__Thermoplasmatales|f__Ferroplasmaceae|g__Ferroplasma|s__Ferroplasma_acidiphilum:2,k__Archaea|p__Candidatus_Thermoplasmatota|c__Thermoplasmata|o__Thermoplasmatales|f__Ferroplasmaceae|g__Ferroplasma|s__Ferroplasma_acidarmanus:1	2157|2283796|183967|2301|90142|74968|74969:2,2157|2283796|183967|2301|90142|74968|97393:1
SGB	346	0	5	-	GCA_000949015,GCA_001316225,GCA_001399695,GCA_001402935,GCA_001402945	GCA_001402935	kSGB	Species	k__Archaea|p__Candidatus_Thermoplasmatota|c__Thermoplasmata|o__Thermoplasmatales|f__Ferroplasmaceae|g__Acidiplasma|s__Acidiplasma_aeolicum|t__SGB346	2157|2283796|183967|2301|90142|507753|507754	5	k__Archaea|p__Candidatus_Thermoplasmatota|c__Thermoplasmata|o__Thermoplasmatales|f__Ferroplasmaceae|g__Acidiplasma|s__Acidiplasma_cupricumulans:2,k__Archaea|p__Candidatus_Thermoplasmatota|c__Thermoplasmata|o__Thermoplasmatales|f__Ferroplasmaceae|g__Acidiplasma|s__Acidiplasma_aeolicum:2,k__Archaea|p__Candidatus_Thermoplasmatota|c__Thermoplasmata|o__Thermoplasmatales|f__Ferroplasmaceae|g__Acidiplas…	2157|2283796|183967|2301|90142|507753|312540:2,2157|2283796|183967|2301|90142|507753|507754:2,2157|2283796|183967|2301|90142|507753|1293648:1
SGB	347	0	2	-	GCA_000008265,GCA_900176435	GCA_000008265	kSGB	Species	k__Archaea|p__Candidatus_Thermoplasmatota|c__Thermoplasmata|o__Thermoplasmatales|f__Picrophilaceae|g__Picrophilus|s__Picrophilus_oshimae|t__SGB347	2157|2283796|183967|2301|46630|46631|46632	2	k__Archaea|p__Candidatus_Thermoplasmatota|c__Thermoplasmata|o__Thermoplasmatales|f__Picrophilaceae|g__Picrophilus|s__Picrophilus_torridus:1,k__Archaea|p__Candidatus_Thermoplasmatota|c__Thermoplasmata|o__Thermoplasmatales|f__Picrophilaceae|g__Picrophilus|s__Picrophilus_oshimae:1	2157|2283796|183967|2301|46630|46631|82076:1,2157|2283796|183967|2301|46630|46631|46632:1
SGB	348	18	2	GCA_001856845,GCA_002204655,ParksDH_2017__UBA262,ParksDH_2017__UBA268,ParksDH_2017__UBA444,ParksDH_2017__UBA505,ParksDH_2017__UBA508,ParksDH_2017__UBA511,ParksDH_2017__UBA516,ParksDH_2017__UBA520,ParksDH_2017__UBA564,ParksDH_2017__UBA566,ParksDH_2017__UBA570,ParksDH_2017__UBA572,ParksDH_2017__UBA577,ParksDH_2017__UBA579,ParksDH_2017__UBA611,ParksDH_2017__UBA616	GCA_900083515,GCA_900090055	ParksDH_2017__UBA570	kSGB	Species	k__Archaea|p__Candidatus_Thermoplasmatota|c__Thermoplasmata|o__Thermoplasmatales|f__Cuniculiplasmataceae|g__Cuniculiplasma|s__Cuniculiplasma_divulgatum|t__SGB348	2157|2283796|183967|2301|1747776|1747777|1673428	2	k__Archaea|p__Candidatus_Thermoplasmatota|c__Thermoplasmata|o__Thermoplasmatales|f__Cuniculiplasmataceae|g__Cuniculiplasma|s__Cuniculiplasma_divulgatum:2	2157|2283796|183967|2301|1747776|1747777|1673428:2
SGB	349	20	0	GCA_000447225,GCA_002498845,GCA_002505615,GCA_002506955,ParksDH_2017__UBA263,ParksDH_2017__UBA269,ParksDH_2017__UBA445,ParksDH_2017__UBA504,ParksDH_2017__UBA509,ParksDH_2017__UBA512,ParksDH_2017__UBA517,ParksDH_2017__UBA521,ParksDH_2017__UBA565,ParksDH_2017__UBA568,ParksDH_2017__UBA571,ParksDH_2017__UBA574,ParksDH_2017__UBA578,ParksDH_2017__UBA580,ParksDH_2017__UBA612,ParksDH_2017__UBA617	-	ParksDH_2017__UBA263	uSGB	Other	k__Archaea|p__Candidatus_Thermoplasmatota|c__CFGB107|o__OFGB107|f__FGB107|g__GGB247|s__GGB247_SGB349|t__SGB349	2157|2283796|||||	60	k__Archaea|p__Candidatus_Thermoplasmatota:56,k__Archaea|p__Candidatus_Micrarchaeota:4	2157|2283796:56,2157|1801631:4
SGB	352	0	1	-	GCA_000011185	GCA_000011185	kSGB	Species	k__Archaea|p__Candidatus_Thermoplasmatota|c__Thermoplasmata|o__Thermoplasmatales|f__Thermoplasmataceae|g__Thermoplasma|s__Thermoplasma_volcanium|t__SGB352	2157|2283796|183967|2301|46659|2302|50339	1	k__Archaea|p__Candidatus_Thermoplasmatota|c__Thermoplasmata|o__Thermoplasmatales|f__Thermoplasmataceae|g__Thermoplasma|s__Thermoplasma_volcanium:1	2157|2283796|183967|2301|46659|2302|50339:1
SGB	353	1	0	GCA_001856825	-	GCA_001856825	uSGB	Family	k__Archaea|p__Candidatus_Thermoplasmatota|c__Thermoplasmata|o__Thermoplasmatales|f__Thermoplasmataceae|g__GGB251|s__GGB251_SGB353|t__SGB353	2157|2283796|183967|2301|46659||	2	k__Archaea|p__Candidatus_Thermoplasmatota|c__Thermoplasmata|o__Thermoplasmatales|f__Thermoplasmataceae:2	2157|2283796|183967|2301|46659:2
SGB	354	0	1	-	GCA_000195915	GCA_000195915	kSGB	Species	k__Archaea|p__Candidatus_Thermoplasmatota|c__Thermoplasmata|o__Thermoplasmatales|f__Thermoplasmataceae|g__Thermoplasma|s__Thermoplasma_acidophilum|t__SGB354	2157|2283796|183967|2301|46659|2302|2303	1	k__Archaea|p__Candidatus_Thermoplasmatota|c__Thermoplasmata|o__Thermoplasmatales|f__Thermoplasmataceae|g__Thermoplasma|s__Thermoplasma_acidophilum:1	2157|2283796|183967|2301|46659|2302|2303:1
SGB	355	1	0	GCA_002204705	-	GCA_002204705	uSGB	Other	k__Archaea|p__Candidatus_Thermoplasmatota|c__CFGB109|o__OFGB109|f__FGB109|g__GGB253|s__GGB253_SGB355|t__SGB355	2157|2283796|||||	5	k__Archaea|p__Candidatus_Thermoplasmatota:5	2157|2283796:5
SGB	356	5	0	GCA_000496135,GCA_002496995,GCA_002499105,ParksDH_2017__UBA270,ParksDH_2017__UBA576	-	ParksDH_2017__UBA576	uSGB	Other	k__Archaea|p__Candidatus_Thermoplasmatota|c__CFGB110|o__OFGB110|f__FGB110|g__GGB254|s__GGB254_SGB356|t__SGB356	2157|2283796|||||	8	k__Archaea|p__Candidatus_Thermoplasmatota:8	2157|2283796:8
SGB	360	4	0	GCA_001872765,GCA_002762865,GCA_002780105,GCA_002792055	-	GCA_002780105	uSGB	Other	k__Bacteria|p__Proteobacteria|c__CFGB113|o__OFGB113|f__FGB113|g__GGB258|s__GGB258_SGB360|t__SGB360	2|1224|||||	48	k__Bacteria|p__Proteobacteria:31,k__Bacteria|p__Tenericutes:7,k__Bacteria|p__Fusobacteria:5,k__Bacteria|p__Firmicutes:2,k__Archaea|p__Euryarchaeota:2,k__Bacteria|p__Cyanobacteria:1	2|1224:31,2|544448:7,2|32066:5,2|1239:2,2157|28890:2,2|1117:1
SGB	361	1	0	GCA_002778895	-	GCA_002778895	uSGB	Other	k__Bacteria|p__Fusobacteria|c__CFGB113|o__OFGB113|f__FGB113|g__GGB259|s__GGB259_SGB361|t__SGB361	2|32066|||||	6	k__Bacteria|p__Fusobacteria:5,k__Archaea|p__Euryarchaeota:1	2|32066:5,2157|28890:1
SGB	362	6	0	AsnicarF_2020__135__bin.49,CosteaPI_2017__mickey1-11-0-0__bin.19,CosteaPI_2017__mickey1-11-30-0__bin.49,KimCY_2020__KIJ_genome_24089,KimCY_2020__KIJ_genome_8759,LeChatelierE_2013__MH0318__bin.77	-	CosteaPI_2017__mickey1-11-0-0__bin.19	uSGB	Family	k__Archaea|p__Candidatus_Thermoplasmatota|c__Thermoplasmata|o__Methanomassiliicoccales|f__Methanomassiliicoccaceae|g__GGB260|s__GGB260_SGB362|t__SGB362	2157|2283796|183967|1235850|1577788||	1	k__Archaea|p__Candidatus_Thermoplasmatota|c__Thermoplasmata|o__Methanomassiliicoccales|f__Methanomassiliicoccaceae:1	2157|2283796|183967|1235850|1577788:1
SGB	363	29	1	AsnicarF_2020__1013__bin.33,AsnicarF_2020__1068__bin.5,AsnicarF_2020__1230__bin.101,AsnicarF_2020__1231__bin.78,AsnicarF_2020__1253__bin.33,AsnicarF_2020__1280__bin.22,AsnicarF_2020__1320__bin.60,AsnicarF_2020__1324__bin.127,AsnicarF_2020__1567__bin.25,AsnicarF_2020__493__bin.115,AsnicarF_2020__616__bin.129,AsnicarF_2020__758__bin.84,AsnicarF_2020__781__bin.107,Bengtsson-PalmeJ_2015__TRAVELRES11_…	GCA_000404225	LiJ_2014__MH0309__bin.27	kSGB	Species	k__Archaea|p__Candidatus_Thermoplasmatota|c__Thermoplasmata|o__Methanomassiliicoccales|f__Methanomassiliicoccaceae|g__Methanomassiliicoccus|s__Candidatus_Methanomassiliicoccus_intestinalis|t__SGB363	2157|2283796|183967|1235850|1577788|1080709|1406512	1	k__Archaea|p__Candidatus_Thermoplasmatota|c__Thermoplasmata|o__Methanomassiliicoccales|f__Methanomassiliicoccaceae|g__Methanomassiliicoccus|s__Candidatus_Methanomassiliicoccus_intestinalis:1	2157|2283796|183967|1235850|1577788|1080709|1406512:1
SGB	364	1	0	ZeeviD_2015__PNP_Main_133__bin.32	-	ZeeviD_2015__PNP_Main_133__bin.32	uSGB	Genus	k__Archaea|p__Candidatus_Thermoplasmatota|c__Thermoplasmata|o__Methanomassiliicoccales|f__Methanomassiliicoccaceae|g__Methanomassiliicoccus|s__Methanomassiliicoccus_SGB364|t__SGB364	2157|2283796|183967|1235850|1577788|1080709|	1	k__Archaea|p__Candidatus_Thermoplasmatota|c__Thermoplasmata|o__Methanomassiliicoccales|f__Methanomassiliicoccaceae|g__Methanomassiliicoccus:1	2157|2283796|183967|1235850|1577788|1080709:1
SGB	368	1	0	GCA_001421185	-	GCA_001421185	uSGB	Other	k__Bacteria|p__Firmicutes|c__CFGB116|o__OFGB116|f__FGB116|g__GGB264|s__GGB264_SGB368|t__SGB368	2|1239|||||	1	k__Bacteria|p__Firmicutes:1	2|1239:1
SGB	372	27	1	BritoIL_2016__M1.44.ST__bin.63,CM_tanzania2__C16-20252-TZ__bin.1,CM_tanzania2__C16-20400-TZ__bin.34,CM_tanzania__C16-20071-TZ__bin.63,CosteaPI_2017__mickey2-11-0-0__bin.42,CosteaPI_2017__mickey2-11-30-0__bin.66,CosteaPI_2017__mickey2-11-7-0__bin.2,LiX_2018__SAMEA104315420__bin.54,LiX_2018__SAMEA104315421__bin.50,LiX_2018__SAMEA104315422__bin.74,LiX_2018__SAMEA104315424__bin.69,LiX_2018__SAMEA1043…	GCA_900769185	LiX_2018__SAMEA104315424__bin.69	kSGB	Species	k__Archaea|p__Candidatus_Thermoplasmatota|c__Thermoplasmata|o__Methanomassiliicoccales|f__Methanomassiliicoccales_unclassified|g__Methanomassiliicoccales_unclassified|s__Methanomassiliicoccales_archaeon|t__SGB372	2157|2283796|183967|1235850|||1906667	1	k__Archaea|p__Candidatus_Thermoplasmatota|c__Thermoplasmata|o__Methanomassiliicoccales|f__Methanomassiliicoccales_unclassified|g__Methanomassiliicoccales_unclassified|s__Methanomassiliicoccales_archaeon:1	2157|2283796|183967|1235850|||1906667:1
SGB	376	46	1	BritoIL_2016__M1.16.ST__bin.89,BritoIL_2016__M1.27.ST__bin.21,BritoIL_2016__M1.44.ST__bin.97,BritoIL_2016__M2.49.ST__bin.103,BritoIL_2016__W1.1.ST__bin.57,BritoIL_2016__W1.27.ST__bin.6,BritoIL_2016__W1.33.ST__bin.66,BritoIL_2016__W2.19.ST__bin.1,BritoIL_2016__W2.35.ST__bin.68,BritoIL_2016__W2.39.ST__bin.42,BritoIL_2016__W2.61.ST__bin.39,BritoIL_2016__W2.7.ST__bin.42,BritoIL_2016__W3.22.ST__bin.12…	GCA_900768585	BritoIL_2016__W2.61.ST__bin.39	kSGB	Species	k__Archaea|p__Candidatus_Thermoplasmatota|c__Thermoplasmata|o__Methanomassiliicoccales|f__Methanomassiliicoccales_unclassified|g__Methanomassiliicoccales_unclassified|s__Methanomassiliicoccales_archaeon|t__SGB376	2157|2283796|183967|1235850|||1906667	1	k__Archaea|p__Candidatus_Thermoplasmatota|c__Thermoplasmata|o__Methanomassiliicoccales|f__Methanomassiliicoccales_unclassified|g__Methanomassiliicoccales_unclassified|s__Methanomassiliicoccales_archaeon:1	2157|2283796|183967|1235850|||1906667:1
SGB	378	1	0	ZeeviD_2015__PNP_Main_320__bin.59	-	ZeeviD_2015__PNP_Main_320__bin.59	uSGB	Family	k__Archaea|p__Euryarchaeota|c__Methanomicrobia|o__Methanomicrobiales|f__Methanomicrobiales_unclassified|g__GGB271|s__GGB271_SGB378|t__SGB378	2157|28890|224756|2191|||	11	k__Archaea|p__Euryarchaeota|c__Methanomicrobia|o__Methanomicrobiales|f__Methanomicrobiales_unclassified:4,k__Archaea|p__Candidatus_Thermoplasmatota|c__Thermoplasmata|o__Methanomassiliicoccales|f__Candidatus_Methanomethylophilaceae:2,k__Archaea|p__Candidatus_Thermoplasmatota|c__Thermoplasmata|o__Methanomassiliicoccales|f__Methanomassiliicoccales_unclassified:2,k__Archaea|p__Candidatus_Thermoplasma…	2157|28890|224756|2191|:4,2157|2283796|183967|1235850|2517203:2,2157|2283796|183967|1235850|:2,2157|2283796|183967|2301|:1,2157|2283796|183967||:1,2157|2283796|183967|1235850|1577788:1
SGB	380	20	0	AsnicarF_2020__1171__bin.74,AsnicarF_2020__1312__bin.74,AsnicarF_2020__1385__bin.116,AsnicarF_2020__1400__bin.102,AsnicarF_2020__15__bin.24,AsnicarF_2020__735__bin.59,CM_argentina__ARG_M6__bin.91,ChengpingW_2017__AS78raw__bin.14,KimCY_2020__KIJ_genome_17709,KimCY_2020__KIJ_genome_26986,LeChatelierE_2013__MH0415__bin.20,LeChatelierE_2013__MH0430__bin.27,ViscontiA_2019__SID811472__bin.27,WirbelJ_20…	-	XieH_2016__YSZC12003_35561__bin.51	uSGB	Genus	k__Archaea|p__Candidatus_Thermoplasmatota|c__Thermoplasmata|o__Methanomassiliicoccales|f__Methanomassiliicoccaceae|g__Methanomassiliicoccaceae_unclassified|s__Methanomassiliicoccaceae_unclassified_SGB380|t__SGB380	2157|2283796|183967|1235850|1577788||	1	k__Archaea|p__Candidatus_Thermoplasmatota|c__Thermoplasmata|o__Methanomassiliicoccales|f__Methanomassiliicoccaceae|g__Methanomassiliicoccaceae_unclassified:1	2157|2283796|183967|1235850|1577788|:1
SGB	381	4	1	LeChatelierE_2013__MH0405__bin.23,VogtmannE_2016__MMRS88581325ST-27-0-0__bin.5,ZeeviD_2015__PNP_Validation_7__bin.1,ZellerG_2014__CCMD25511638ST-21-0__bin.55	GCA_009911715	VogtmannE_2016__MMRS88581325ST-27-0-0__bin.5	kSGB	Species	k__Archaea|p__Candidatus_Thermoplasmatota|c__Thermoplasmata|o__Methanomassiliicoccales|f__Methanomassiliicoccaceae|g__Methanomassiliicoccaceae_unclassified|s__Methanomassiliicoccaceae_archaeon_DOK|t__SGB381	2157|2283796|183967|1235850|1577788||1535962	1	k__Archaea|p__Candidatus_Thermoplasmatota|c__Thermoplasmata|o__Methanomassiliicoccales|f__Methanomassiliicoccaceae|g__Methanomassiliicoccaceae_unclassified|s__Methanomassiliicoccaceae_archaeon_DOK:1	2157|2283796|183967|1235850|1577788||1535962:1
SGB	382	1	0	ZellerG_2014__CCIS38765456ST-20-0__bin.14	-	ZellerG_2014__CCIS38765456ST-20-0__bin.14	uSGB	Genus	k__Archaea|p__Candidatus_Thermoplasmatota|c__Thermoplasmata|o__Methanomassiliicoccales|f__Methanomassiliicoccaceae|g__Methanomassiliicoccaceae_unclassified|s__Methanomassiliicoccaceae_unclassified_SGB382|t__SGB382	2157|2283796|183967|1235850|1577788||	1	k__Archaea|p__Candidatus_Thermoplasmatota|c__Thermoplasmata|o__Methanomassiliicoccales|f__Methanomassiliicoccaceae|g__Methanomassiliicoccaceae_unclassified:1	2157|2283796|183967|1235850|1577788|:1
SGB	384	2	1	BritoIL_2016__W1.5.ST__bin.1,NayfachS_2019__SRS476164__bin.6	GCA_900767505	BritoIL_2016__W1.5.ST__bin.1	kSGB	Species	k__Archaea|p__Candidatus_Thermoplasmatota|c__Thermoplasmata|o__Methanomassiliicoccales|f__Methanomassiliicoccales_unclassified|g__Methanomassiliicoccales_unclassified|s__Methanomassiliicoccales_archaeon|t__SGB384	2157|2283796|183967|1235850|||1906667	1	k__Archaea|p__Candidatus_Thermoplasmatota|c__Thermoplasmata|o__Methanomassiliicoccales|f__Methanomassiliicoccales_unclassified|g__Methanomassiliicoccales_unclassified|s__Methanomassiliicoccales_archaeon:1	2157|2283796|183967|1235850|||1906667:1
SGB	385	27	1	BackhedF_2015__SID385_M__bin.37,CM_Neuroblastoma__NB_M_CTR2__bin.35,CM_ethiopia__CM_D10_M0_18__bin.147,CM_ethiopia__CM_D43_I1_18__bin.2,CM_guinea__GUI_0210127__bin.17,CosteaPI_2017__mickey2-11-0-0__bin.63,CosteaPI_2017__mickey2-11-30-0__bin.69,CosteaPI_2017__mickey2-11-7-0__bin.9,GCA_000437835,LeChatelierE_2013__MH0012__bin.24,LeChatelierE_2013__MH0409__bin.22,LeChatelierE_2013__MH0442__bin.15,Le…	GCA_000300255	NielsenHB_2014__MH0012__bin.36	kSGB	Species	k__Archaea|p__Candidatus_Thermoplasmatota|c__Thermoplasmata|o__Methanomassiliicoccales|f__Candidatus_Methanomethylophilaceae|g__Candidatus_Methanomethylophilus|s__Candidatus_Methanomethylophilus_alvus|t__SGB385	2157|2283796|183967|1235850|2517203|1291539|1291540	1	k__Archaea|p__Candidatus_Thermoplasmatota|c__Thermoplasmata|o__Methanomassiliicoccales|f__Candidatus_Methanomethylophilaceae|g__Candidatus_Methanomethylophilus|s__Candidatus_Methanomethylophilus_alvus:1	2157|2283796|183967|1235850|2517203|1291539|1291540:1
SGB	387	21	1	AndersonLC_2020__RMAG685,StewartRD_2018__10572_0005_idba__bin.8,StewartRD_2018__10674_0004_idba__bin.23,StewartRD_2018__10674_0018_idba__bin.81,StewartRD_2018__10674_min2k__bin.3179,StewartRD_2018__10676_0018_idba__bin.103,StewartRD_2018__10676_0025_idba__bin.75,StewartRD_2018__10676_0047_idba__bin.141,StewartRD_2018__10676_0048_idba__bin.103,StewartRD_2018__10676_min2k__bin.100,StewartRD_2018__1…	GCA_001481295	StewartRD_2018__10678_min2k__bin.3224	kSGB	Species	k__Archaea|p__Candidatus_Thermoplasmatota|c__Thermoplasmata|o__Methanomassiliicoccales|f__Candidatus_Methanomethylophilaceae|g__Candidatus_Methanomethylophilus|s__Candidatus_Methanomethylophilus_sp_1R26|t__SGB387	2157|2283796|183967|1235850|2517203|1291539|1769296	1	k__Archaea|p__Candidatus_Thermoplasmatota|c__Thermoplasmata|o__Methanomassiliicoccales|f__Candidatus_Methanomethylophilaceae|g__Candidatus_Methanomethylophilus|s__Candidatus_Methanomethylophilus_sp_1R26:1	2157|2283796|183967|1235850|2517203|1291539|1769296:1
SGB	388	0	1	-	GCA_000350305	GCA_000350305	kSGB	Species	k__Archaea|p__Candidatus_Thermoplasmatota|c__Thermoplasmata|o__Thermoplasmatales|f__Thermoplasmatales_unclassified|g__Thermoplasmatales_unclassified|s__Thermoplasmatales_archaeon_BRNA1|t__SGB388	2157|2283796|183967|2301|||1054217	1	k__Archaea|p__Candidatus_Thermoplasmatota|c__Thermoplasmata|o__Thermoplasmatales|f__Thermoplasmatales_unclassified|g__Thermoplasmatales_unclassified|s__Thermoplasmatales_archaeon_BRNA1:1	2157|2283796|183967|2301|||1054217:1
SGB	389	3	2	NayfachS_2020__GEM_3300021255__bin.97,NayfachS_2020__GEM_3300026549__bin.83,StewartRD_2018__10677_0055_idba__bin.50	GCA_001560915,GCA_902794865	StewartRD_2018__10677_0055_idba__bin.50	kSGB	Species	k__Archaea|p__Euryarchaeota|c__Methanomicrobia|o__Methanomicrobiales|f__Methanomicrobiales_unclassified|g__Methanomicrobiales_unclassified|s__methanogenic_archaeon|t__SGB389	2157|28890|224756|2191|||1903525	2	k__Archaea|p__Candidatus_Thermoplasmatota|c__Thermoplasmata|o__Thermoplasmata_unclassified|f__Thermoplasmata_unclassified|g__Thermoplasmata_unclassified|s__methanogenic_archaeon_ISO4_H5:1,k__Archaea|p__Euryarchaeota|c__Methanomicrobia|o__Methanomicrobiales|f__Methanomicrobiales_unclassified|g__Methanomicrobiales_unclassified|s__methanogenic_archaeon:1	2157|2283796|183967||||1495144:1,2157|28890|224756|2191|||1903525:1
SGB	394	14	0	GCA_001421175,ParksDH_2017__UBA298,ParksDH_2017__UBA314,ParksDH_2017__UBA319,ParksDH_2017__UBA329,ParksDH_2017__UBA343,ParksDH_2017__UBA359,ParksDH_2017__UBA371,ParksDH_2017__UBA387,ParksDH_2017__UBA400,ParksDH_2017__UBA407,ParksDH_2017__UBA415,ParksDH_2017__UBA422,ParksDH_2017__UBA75	-	ParksDH_2017__UBA319	uSGB	Family	k__Archaea|p__Candidatus_Thermoplasmatota|c__Thermoplasmata|o__Methanomassiliicoccales|f__Methanomassiliicoccaceae|g__GGB284|s__GGB284_SGB394|t__SGB394	2157|2283796|183967|1235850|1577788||	1	k__Archaea|p__Candidatus_Thermoplasmatota|c__Thermoplasmata|o__Methanomassiliicoccales|f__Methanomassiliicoccaceae:1	2157|2283796|183967|1235850|1577788:1
SGB	396	3	1	CubP5-PRJNA405783_bin.14,GCA_009782125,NayfachS_2020__GEM_3300027984__bin.39	GCA_000800805	GCA_009782125	kSGB	Species	k__Archaea|p__Candidatus_Thermoplasmatota|c__Thermoplasmata|o__Methanomassiliicoccales|f__Methanomassiliicoccaceae|g__Candidatus_Methanoplasma|s__Candidatus_Methanoplasma_termitum|t__SGB396	2157|2283796|183967|1235850|1577788|1607807|1577791	1	k__Archaea|p__Candidatus_Thermoplasmatota|c__Thermoplasmata|o__Methanomassiliicoccales|f__Methanomassiliicoccaceae|g__Candidatus_Methanoplasma|s__Candidatus_Methanoplasma_termitum:1	2157|2283796|183967|1235850|1577788|1607807|1577791:1
SGB	402	3	0	DuncanA_2020__NP1_M_39P,GCA_002701965,GCA_002706825	-	GCA_002701965	uSGB	Family	k__Bacteria|p__Proteobacteria|c__Gammaproteobacteria|o__Gammaproteobacteria_unclassified|f__Gammaproteobacteria_unclassified|g__GGB290|s__GGB290_SGB402|t__SGB402	2|1224|1236||||	3	k__Bacteria|p__Proteobacteria|c__Gammaproteobacteria|o__Gammaproteobacteria_unclassified|f__Gammaproteobacteria_unclassified:3	2|1224|1236||:3
SGB	404	1	1	GCA_002727775	GCA_902628445	GCA_002727775	kSGB	Species	k__Bacteria|p__Proteobacteria|c__Gammaproteobacteria|o__Gammaproteobacteria_unclassified|f__Gammaproteobacteria_unclassified|g__Gammaproteobacteria_unclassified|s__K189A_clade_bacterium|t__SGB404	2|1224|1236||||2315472	1	k__Bacteria|p__Proteobacteria|c__Gammaproteobacteria|o__Gammaproteobacteria_unclassified|f__Gammaproteobacteria_unclassified|g__Gammaproteobacteria_unclassified|s__K189A_clade_bacterium:1	2|1224|1236||||2315472:1
SGB	419	2	0	GCA_002457595,GCA_902512625	-	GCA_002457595	uSGB	Other	k__Bacteria|p__Firmicutes|c__CFGB125|o__OFGB125|f__FGB125|g__GGB302|s__GGB302_SGB419|t__SGB419	2|1239|||||	26	k__Bacteria|p__Firmicutes:22,k__Bacteria|p__Proteobacteria:3,k__Bacteria|p__Bacteroidetes:1	2|1239:22,2|1224:3,2|976:1
SGB	428	1	0	GCA_002697065	-	GCA_002697065	uSGB	Other	k__Bacteria|p__Cyanobacteria|c__CFGB126|o__OFGB126|f__FGB126|g__GGB308|s__GGB308_SGB428|t__SGB428	2|1117|||||	1	k__Bacteria|p__Cyanobacteria:1	2|1117:1
SGB	430	3	0	GCA_002683155,GCA_902575105,NayfachS_2020__GEM_3300026270__bin.10	-	GCA_902575105	uSGB	Other	k__Bacteria|p__Actinobacteria|c__CFGB126|o__OFGB126|f__FGB126|g__GGB310|s__GGB310_SGB430|t__SGB430	2|201174|||||	40	k__Bacteria|p__Actinobacteria:13,k__Bacteria|p__Cyanobacteria:10,k__Bacteria|p__Proteobacteria:9,k__Archaea|p__Candidatus_Thermoplasmatota:5,k__Archaea|p__Euryarchaeota:3	2|201174:13,2|1117:10,2|1224:9,2157|2283796:5,2157|28890:3
SGB	431	1	0	GCA_002723045	-	GCA_002723045	uSGB	Other	k__Bacteria|p__Proteobacteria|c__CFGB126|o__OFGB126|f__FGB126|g__GGB311|s__GGB311_SGB431|t__SGB431	2|1224|||||	1	k__Bacteria|p__Proteobacteria:1	2|1224:1
SGB	432	4	0	GCA_002686775,GCA_003672885,MiGa__TARA_PSW_MAG_00075,ParksDH_2017__UBA52	-	ParksDH_2017__UBA52	uSGB	Other	k__Bacteria|p__Firmicutes|c__CFGB127|o__OFGB127|f__FGB127|g__GGB312|s__GGB312_SGB432|t__SGB432	2|1239|||||	122	k__Bacteria|p__Firmicutes:44,k__Bacteria|p__Proteobacteria:35,k__Bacteria|p__Bacteroidetes:17,k__Bacteria|p__Actinobacteria:15,k__Bacteria|p__Tenericutes:3,k__Bacteria|p__Cyanobacteria:2,k__Archaea|p__Candidatus_Thermoplasmatota:2,k__Archaea|p__Nanoarchaeota:1,k__Archaea|p__Candidatus_Diapherotrites:1,k__Bacteria|p__Candidatus_Gracilibacteria:1,k__Bacteria|p__Chlamydiae:1	2|1239:44,2|1224:35,2|976:17,2|201174:15,2|544448:3,2|1117:2,2157|2283796:2,2157|192989:1,2157|743725:1,2|363464:1,2|204428:1
SGB	435	2	0	GCA_002693485,GCA_002712645	-	GCA_002693485	uSGB	Other	k__Bacteria|p__Actinobacteria|c__CFGB127|o__OFGB127|f__FGB127|g__GGB312|s__GGB312_SGB435|t__SGB435	2|201174|||||	5	k__Bacteria|p__Actinobacteria:4,k__Bacteria|p__Planctomycetes:1	2|201174:4,2|203682:1
SGB	440	1	0	GCA_002719635	-	GCA_002719635	uSGB	Other	k__Bacteria|p__Proteobacteria|c__CFGB128|o__OFGB128|f__FGB128|g__GGB315|s__GGB315_SGB440|t__SGB440	2|1224|||||	2	k__Archaea|p__Candidatus_Thermoplasmatota:1,k__Bacteria|p__Proteobacteria:1	2157|2283796:1,2|1224:1
SGB	442	9	0	GCA_002697685,GCA_002711985,GCA_002718995,GCA_902531675,GCA_902532085,GCA_902534365,MiGa__TARA_ANW_MAG_00046,MiGa__TARA_PSE_MAG_00064,ParksDH_2017__UBA249	-	GCA_002718995	uSGB	Other	k__Bacteria|p__Proteobacteria|c__CFGB128|o__OFGB128|f__FGB128|g__GGB316|s__GGB316_SGB442|t__SGB442	2|1224|||||	146	k__Bacteria|p__Proteobacteria:126,k__Archaea|p__Candidatus_Thermoplasmatota:11,k__Bacteria|p__Actinobacteria:5,k__Bacteria|p__Firmicutes:2,k__Bacteria|p__Bacteroidetes:1,k__Archaea|p__Euryarchaeota:1	2|1224:126,2157|2283796:11,2|201174:5,2|1239:2,2|976:1,2157|28890:1
SGB	446	6	0	GCA_002169555,GCA_002506825,GCA_002704585,MiGa__TARA_ANW_MAG_00033,NayfachS_2020__GEM_3300020431__bin.41,ParksDH_2017__UBA103	-	GCA_002506825	uSGB	Other	k__Bacteria|p__Tenericutes|c__CFGB128|o__OFGB128|f__FGB128|g__GGB319|s__GGB319_SGB446|t__SGB446	2|544448|||||	78	k__Bacteria|p__Tenericutes:54,k__Bacteria|p__Firmicutes:6,k__Bacteria|p__Spirochaetes:6,k__Bacteria|p__Actinobacteria:4,k__Bacteria|p__Fusobacteria:4,k__Archaea|p__Candidatus_Thermoplasmatota:2,k__Archaea|p__Euryarchaeota:2	2|544448:54,2|1239:6,2|203691:6,2|201174:4,2|32066:4,2157|2283796:2,2157|28890:2
SGB	450	4	0	GCA_002502095,GCA_002698405,GCA_003672415,ParksDH_2017__UBA62	-	ParksDH_2017__UBA62	uSGB	Other	k__Bacteria|p__Proteobacteria|c__CFGB128|o__OFGB128|f__FGB128|g__GGB320|s__GGB320_SGB450|t__SGB450	2|1224|||||	9	k__Bacteria|p__Proteobacteria:5,k__Archaea|p__Euryarchaeota:2,k__Bacteria|p__Fusobacteria:1,k__Archaea|p__Candidatus_Thermoplasmatota:1	2|1224:5,2157|28890:2,2|32066:1,2157|2283796:1
SGB	452	10	0	GCA_002497315,GCA_002702715,GCA_002719555,GCA_002730095,GCA_003672385,MiGa__TARA_ANW_MAG_00043,NayfachS_2020__GEM_3300026258__bin.19,NayfachS_2020__GEM_3300026270__bin.12,NayfachS_2020__GEM_3300026292__bin.24,ParksDH_2017__UBA560	-	NayfachS_2020__GEM_3300026258__bin.19	uSGB	Other	k__Bacteria|p__Firmicutes|c__CFGB128|o__OFGB128|f__FGB128|g__GGB321|s__GGB321_SGB452|t__SGB452	2|1239|||||	99	k__Bacteria|p__Firmicutes:36,k__Bacteria|p__Actinobacteria:31,k__Archaea|p__Candidatus_Thermoplasmatota:20,k__Bacteria|p__Proteobacteria:6,k__Archaea|p__Crenarchaeota:5,k__Bacteria|p__Bacteroidetes:1	2|1239:36,2|201174:31,2157|2283796:20,2|1224:6,2157|28889:5,2|976:1
SGB	460	2	0	GCA_002728155,MiGa__TARA_PSW_MAG_00073	-	GCA_002728155	uSGB	Other	k__Bacteria|p__Firmicutes|c__CFGB128|o__OFGB128|f__FGB128|g__GGB327|s__GGB327_SGB460|t__SGB460	2|1239|||||	17	k__Bacteria|p__Firmicutes:4,k__Bacteria|p__Proteobacteria:4,k__Bacteria|p__Nitrospirae:2,k__Bacteria|p__Actinobacteria:2,k__Archaea|p__Euryarchaeota:2,k__Bacteria|p__Deinococcus_Thermus:1,k__Archaea|p__Candidatus_Thermoplasmatota:1,k__Bacteria|p__Bacteroidetes:1	2|1239:4,2|1224:4,2|40117:2,2|201174:2,2157|28890:2,2|1297:1,2157|2283796:1,2|976:1
SGB	461	1	0	GCA_002457605	-	GCA_002457605	uSGB	Other	k__Bacteria|p__Firmicutes|c__CFGB128|o__OFGB128|f__FGB128|g__GGB328|s__GGB328_SGB461|t__SGB461	2|1239|||||	5	k__Bacteria|p__Firmicutes:3,k__Bacteria|p__Proteobacteria:2	2|1239:3,2|1224:2
SGB	469	10	0	GCA_002168355,GCA_002496435,GCA_002498985,GCA_002702155,GCA_002703125,KrugerK_2019__ERZ817231,KrugerK_2019__ERZ817232,NayfachS_2020__GEM_3300025890__bin.66,ParksDH_2017__UBA257,ParksDH_2017__UBA30	-	ParksDH_2017__UBA257	uSGB	Other	k__Bacteria|p__Proteobacteria|c__CFGB129|o__OFGB129|f__FGB129|g__GGB333|s__GGB333_SGB469|t__SGB469	2|1224|||||	166	k__Bacteria|p__Proteobacteria:104,k__Bacteria|p__Firmicutes:19,k__Bacteria|p__Bacteroidetes:13,k__Bacteria|p__Spirochaetes:8,k__Bacteria|p__Tenericutes:7,k__Bacteria|p__Cyanobacteria:6,k__Archaea|p__Euryarchaeota:3,k__Bacteria|p__Synergistetes:3,k__Bacteria|p__Fusobacteria:2,k__Archaea|p__Crenarchaeota:1	2|1224:104,2|1239:19,2|976:13,2|203691:8,2|544448:7,2|1117:6,2157|28890:3,2|508458:3,2|32066:2,2157|28889:1
SGB	472	2	0	GCA_002697175,GCA_902593945	-	GCA_002697175	uSGB	Other	k__Bacteria|p__Firmicutes|c__CFGB129|o__OFGB129|f__FGB129|g__GGB335|s__GGB335_SGB472|t__SGB472	2|1239|||||	37	k__Bacteria|p__Firmicutes:16,k__Bacteria|p__Fusobacteria:11,k__Bacteria|p__Tenericutes:4,k__Bacteria|p__Proteobacteria:4,k__Archaea|p__Thaumarchaeota:1,k__Bacteria|p__Bacteroidetes:1	2|1239:16,2|32066:11,2|544448:4,2|1224:4,2157|651137:1,2|976:1
SGB	485	2	0	GCA_002168385,GCA_002701145	-	GCA_002168385	uSGB	Other	k__Bacteria|p__Proteobacteria|c__CFGB135|o__OFGB135|f__FGB135|g__GGB346|s__GGB346_SGB485|t__SGB485	2|1224|||||	61	k__Bacteria|p__Proteobacteria:30,k__Bacteria|p__Bacteroidetes:19,k__Bacteria|p__Firmicutes:5,k__Bacteria|p__Actinobacteria:3,k__Bacteria|p__Fusobacteria:3,k__Archaea|p__Euryarchaeota:1	2|1224:30,2|976:19,2|1239:5,2|201174:3,2|32066:3,2157|28890:1
SGB	515	3	0	GCA_002689105,GCA_003602395,GCA_003672355	-	GCA_002689105	uSGB	Other	k__Bacteria|p__Proteobacteria|c__CFGB143|o__OFGB143|f__FGB143|g__GGB373|s__GGB373_SGB515|t__SGB515	2|1224|||||	26	k__Bacteria|p__Proteobacteria:16,k__Bacteria|p__Firmicutes:5,k__Bacteria|p__Actinobacteria:4,k__Bacteria|p__Cyanobacteria:1	2|1224:16,2|1239:5,2|201174:4,2|1117:1
SGB	517	1	0	GCA_002686495	-	GCA_002686495	uSGB	Other	k__Bacteria|p__Proteobacteria|c__CFGB143|o__OFGB143|f__FGB143|g__GGB375|s__GGB375_SGB517|t__SGB517	2|1224|||||	1	k__Bacteria|p__Proteobacteria:1	2|1224:1
SGB	521	1	0	GCA_002793635	-	GCA_002793635	uSGB	Other	k__Bacteria|p__Candidatus_Yanofskybacteria|c__CFGB144|o__OFGB144|f__FGB144|g__GGB379|s__GGB379_SGB521|t__SGB521	2|1752733|||||	1	k__Bacteria|p__Candidatus_Yanofskybacteria:1	2|1752733:1
SGB	523	3	0	GCA_002456095,GCA_002716625,ParksDH_2017__UBA6626	-	ParksDH_2017__UBA6626	uSGB	Family	k__Bacteria|p__Bacteroidetes|c__Cytophagia|o__Cytophagales|f__Roseivirgaceae|g__GGB381|s__GGB381_SGB523|t__SGB523	2|976|768503|768507|2762306||	1	k__Bacteria|p__Bacteroidetes|c__Cytophagia|o__Cytophagales|f__Roseivirgaceae:1	2|976|768503|768507|2762306:1
SGB	529	2	0	GCA_001508005,GCA_003510095	-	GCA_001508005	uSGB	Other	k__Bacteria|p__Firmicutes|c__CFGB152|o__OFGB152|f__FGB152|g__GGB387|s__GGB387_SGB529|t__SGB529	2|1239|||||	116	k__Bacteria|p__Firmicutes:111,k__Bacteria|p__Proteobacteria:2,k__Bacteria|p__Fusobacteria:1,k__Bacteria|p__Thermodesulfobacteria:1,k__Bacteria|p__Bacteroidetes:1	2|1239:111,2|1224:2,2|32066:1,2|200940:1,2|976:1
SGB	531	0	1	-	GCA_000174415	GCA_000174415	kSGB	Species	k__Bacteria|p__Firmicutes|c__Clostridia|o__Clostridiales|f__Syntrophomonadaceae|g__Dethiobacter|s__Dethiobacter_alkaliphilus|t__SGB531	2|1239|186801|186802|68298|427925|427926	1	k__Bacteria|p__Firmicutes|c__Clostridia|o__Clostridiales|f__Syntrophomonadaceae|g__Dethiobacter|s__Dethiobacter_alkaliphilus:1	2|1239|186801|186802|68298|427925|427926:1
SGB	536	1	0	GCA_001795115	-	GCA_001795115	uSGB	Other	k__Bacteria|p__Proteobacteria|c__CFGB159|o__OFGB159|f__FGB159|g__GGB394|s__GGB394_SGB536|t__SGB536	2|1224|||||	100	k__Bacteria|p__Proteobacteria:49,k__Bacteria|p__Actinobacteria:29,k__Bacteria|p__Firmicutes:12,k__Bacteria|p__Bacteroidetes:5,k__Bacteria|p__Cyanobacteria:2,k__Bacteria|p__Synergistetes:1,k__Bacteria|p__Planctomycetes:1,k__Bacteria|p__Candidatus_Atribacteria:1	2|1224:49,2|201174:29,2|1239:12,2|976:5,2|1117:2,2|508458:1,2|203682:1,2|67818:1
SGB	537	3	0	GCA_002692445,GCA_004213955,GCA_902603375	-	GCA_004213955	uSGB	Other	k__Bacteria|p__Proteobacteria|c__CFGB160|o__OFGB160|f__FGB160|g__GGB395|s__GGB395_SGB537|t__SGB537	2|1224|||||	3	k__Bacteria|p__Proteobacteria:3	2|1224:3
SGB	541	1	0	GCA_000200715	-	GCA_000200715	uSGB	Other	k__Archaea|p__Thaumarchaeota|c__CFGB164|o__OFGB164|f__FGB164|g__GGB399|s__GGB399_SGB541|t__SGB541	2157|651137|||||	1	k__Archaea|p__Thaumarchaeota:1	2157|651137:1
SGB	544	22	2	GCA_012928565,GCA_902567315,GCA_902588995,GCA_902591065,GCA_902592435,NayfachS_2020__GEM_3300006318__bin.12,NayfachS_2020__GEM_3300006343__bin.3,NayfachS_2020__GEM_3300020249__bin.8,NayfachS_2020__GEM_3300020250__bin.9,NayfachS_2020__GEM_3300020259__bin.8,NayfachS_2020__GEM_3300020279__bin.14,NayfachS_2020__GEM_3300020308__bin.3,NayfachS_2020__GEM_3300020310__bin.12,NayfachS_2020__GEM_3300020311_…	GCA_000812185,GCA_003045125	NayfachS_2020__GEM_3300020308__bin.3	kSGB	Species	k__Archaea|p__Thaumarchaeota|c__Thaumarchaeota_unclassified|o__Thaumarchaeota_unclassified|f__Thaumarchaeota_unclassified|g__Candidatus_Nitrosopelagicus|s__Candidatus_Nitrosopelagicus_brevis|t__SGB544	2157|651137||||1593364|1410606	2	k__Archaea|p__Thaumarchaeota|c__Thaumarchaeota_unclassified|o__Thaumarchaeota_unclassified|f__Thaumarchaeota_unclassified|g__Candidatus_Nitrosopelagicus|s__Candidatus_Nitrosopelagicus_brevis:2	2157|651137||||1593364|1410606:2
SGB	545	1	0	GCA_002697825	-	GCA_002697825	uSGB	Genus	k__Archaea|p__Thaumarchaeota|c__Thaumarchaeota_unclassified|o__Thaumarchaeota_unclassified|f__Thaumarchaeota_unclassified|g__Candidatus_Nitrosopelagicus|s__Candidatus_Nitrosopelagicus_SGB545|t__SGB545	2157|651137||||1593364|	2	k__Archaea|p__Thaumarchaeota|c__Thaumarchaeota_unclassified|o__Thaumarchaeota_unclassified|f__Thaumarchaeota_unclassified|g__Candidatus_Nitrosopelagicus:2	2157|651137||||1593364:2
SGB	547	0	1	-	GCA_000723185	GCA_000723185	kSGB	Species	k__Archaea|p__Thaumarchaeota|c__Thaumarchaeota_unclassified|o__Thaumarchaeota_unclassified|f__Thaumarchaeota_unclassified|g__Candidatus_Nitrosotenuis|s__Candidatus_Nitrosotenuis_uzonensis|t__SGB547	2157|651137||||1825023|1407055	1	k__Archaea|p__Thaumarchaeota|c__Thaumarchaeota_unclassified|o__Thaumarchaeota_unclassified|f__Thaumarchaeota_unclassified|g__Candidatus_Nitrosotenuis|s__Candidatus_Nitrosotenuis_uzonensis:1	2157|651137||||1825023|1407055:1
SGB	548	0	1	-	GCA_900065925	GCA_900065925	kSGB	Species	k__Archaea|p__Thaumarchaeota|c__Thaumarchaeota_unclassified|o__Thaumarchaeota_unclassified|f__Thaumarchaeota_unclassified|g__Candidatus_Nitrosotalea|s__Candidatus_Nitrosotalea_devanaterra|t__SGB548	2157|651137||||1078904|1078905	1	k__Archaea|p__Thaumarchaeota|c__Thaumarchaeota_unclassified|o__Thaumarchaeota_unclassified|f__Thaumarchaeota_unclassified|g__Candidatus_Nitrosotalea|s__Candidatus_Nitrosotalea_devanaterra:1	2157|651137||||1078904|1078905:1
SGB	549	0	1	-	GCA_900177045	GCA_900177045	kSGB	Species	k__Archaea|p__Thaumarchaeota|c__Thaumarchaeota_unclassified|o__Thaumarchaeota_unclassified|f__Thaumarchaeota_unclassified|g__Candidatus_Nitrosotalea|s__Candidatus_Nitrosotalea_okcheonensis|t__SGB549	2157|651137||||1078904|1903276	1	k__Archaea|p__Thaumarchaeota|c__Thaumarchaeota_unclassified|o__Thaumarchaeota_unclassified|f__Thaumarchaeota_unclassified|g__Candidatus_Nitrosotalea|s__Candidatus_Nitrosotalea_okcheonensis:1	2157|651137||||1078904|1903276:1
SGB	550	0	1	-	GCA_900143675	GCA_900143675	kSGB	Species	k__Archaea|p__Thaumarchaeota|c__Thaumarchaeota_unclassified|o__Thaumarchaeota_unclassified|f__Thaumarchaeota_unclassified|g__Candidatus_Nitrosotalea|s__Candidatus_Nitrosotalea_sinensis|t__SGB550	2157|651137||||1078904|1499975	1	k__Archaea|p__Thaumarchaeota|c__Thaumarchaeota_unclassified|o__Thaumarchaeota_unclassified|f__Thaumarchaeota_unclassified|g__Candidatus_Nitrosotalea|s__Candidatus_Nitrosotalea_sinensis:1	2157|651137||||1078904|1499975:1
SGB	552	0	2	-	GCA_000204585,GCA_000241145	GCA_000204585	kSGB	Species	k__Archaea|p__Thaumarchaeota|c__Thaumarchaeota_unclassified|o__Nitrosopumilales|f__Nitrosopumilaceae|g__Nitrosarchaeum|s__Candidatus_Nitrosarchaeum_limnium|t__SGB552	2157|651137||31932|338190|1007082|1007084	2	k__Archaea|p__Thaumarchaeota|c__Thaumarchaeota_unclassified|o__Nitrosopumilales|f__Nitrosopumilaceae|g__Nitrosarchaeum|s__Candidatus_Nitrosarchaeum_limnium:2	2157|651137||31932|338190|1007082|1007084:2
SGB	553	4	0	GCA_002762965,GCA_002783425,GCA_002784675,GCA_002789395	-	GCA_002784675	uSGB	Genus	k__Archaea|p__Thaumarchaeota|c__Thaumarchaeota_unclassified|o__Nitrosopumilales|f__Nitrosopumilaceae|g__Nitrosarchaeum|s__Nitrosarchaeum_SGB553|t__SGB553	2157|651137||31932|338190|1007082|	2	k__Archaea|p__Thaumarchaeota|c__Thaumarchaeota_unclassified|o__Nitrosopumilales|f__Nitrosopumilaceae|g__Nitrosarchaeum:2	2157|651137||31932|338190|1007082:2
SGB	554	0	2	-	GCA_000220175,GCA_013407385	GCA_000220175	kSGB	Species	k__Archaea|p__Thaumarchaeota|c__Thaumarchaeota_unclassified|o__Nitrosopumilales|f__Nitrosopumilaceae|g__Nitrosarchaeum|s__Nitrosarchaeum_koreense|t__SGB554	2157|651137||31932|338190|1007082|1088740	2	k__Archaea|p__Thaumarchaeota|c__Thaumarchaeota_unclassified|o__Nitrosopumilales|f__Nitrosopumilaceae|g__Nitrosarchaeum|s__Nitrosarchaeum_koreense:1,k__Archaea|p__Thaumarchaeota|c__Thaumarchaeota_unclassified|o__Nitrosopumilales|f__Nitrosopumilaceae|g__Nitrosarchaeum|s__Nitrosarchaeum_sp_AC2:1	2157|651137||31932|338190|1007082|1088740:1,2157|651137||31932|338190|1007082|2259673:1
SGB	555	0	5	-	GCA_000722915,GCA_000724145,GCA_000746745,GCA_000746765,GCA_000746785	GCA_000746745	kSGB	Species	k__Archaea|p__Thaumarchaeota|c__Thaumarchaeota_unclassified|o__Thaumarchaeota_unclassified|f__Thaumarchaeota_unclassified|g__Thaumarchaeota_unclassified|s__Marine_Group_I_thaumarchaeote_SCGC_AAA799_B03|t__SGB555	2157|651137|||||1502289	5	k__Archaea|p__Thaumarchaeota|c__Thaumarchaeota_unclassified|o__Thaumarchaeota_unclassified|f__Thaumarchaeota_unclassified|g__Thaumarchaeota_unclassified|s__Marine_Group_I_thaumarchaeote_SCGC_AAA799_N04:1,k__Archaea|p__Thaumarchaeota|c__Thaumarchaeota_unclassified|o__Thaumarchaeota_unclassified|f__Thaumarchaeota_unclassified|g__Thaumarchaeota_unclassified|s__Marine_Group_I_thaumarchaeote_SCGC_AAA7…	2157|651137|||||1502293:1,2157|651137|||||1502292:1,2157|651137|||||1503183:1,2157|651137|||||1502291:1,2157|651137|||||1502289:1
SGB	556	0	1	-	GCA_000746685	GCA_000746685	kSGB	Species	k__Archaea|p__Thaumarchaeota|c__Thaumarchaeota_unclassified|o__Thaumarchaeota_unclassified|f__Thaumarchaeota_unclassified|g__Thaumarchaeota_unclassified|s__Marine_Group_I_thaumarchaeote_SCGC_AAA799_P11|t__SGB556	2157|651137|||||1502295	1	k__Archaea|p__Thaumarchaeota|c__Thaumarchaeota_unclassified|o__Thaumarchaeota_unclassified|f__Thaumarchaeota_unclassified|g__Thaumarchaeota_unclassified|s__Marine_Group_I_thaumarchaeote_SCGC_AAA799_P11:1	2157|651137|||||1502295:1
SGB	557	0	1	-	GCA_000018465	GCA_000018465	kSGB	Species	k__Archaea|p__Thaumarchaeota|c__Thaumarchaeota_unclassified|o__Nitrosopumilales|f__Nitrosopumilaceae|g__Nitrosopumilus|s__Nitrosopumilus_maritimus|t__SGB557	2157|651137||31932|338190|338191|338192	1	k__Archaea|p__Thaumarchaeota|c__Thaumarchaeota_unclassified|o__Nitrosopumilales|f__Nitrosopumilaceae|g__Nitrosopumilus|s__Nitrosopumilus_maritimus:1	2157|651137||31932|338190|338191|338192:1
SGB	558	0	1	-	GCA_000299365	GCA_000299365	kSGB	Species	k__Archaea|p__Thaumarchaeota|c__Thaumarchaeota_unclassified|o__Nitrosopumilales|f__Nitrosopumilaceae|g__Nitrosopumilus|s__Candidatus_Nitrosopumilus_koreensis|t__SGB558	2157|651137||31932|338190|338191|1510466	1	k__Archaea|p__Thaumarchaeota|c__Thaumarchaeota_unclassified|o__Nitrosopumilales|f__Nitrosopumilaceae|g__Nitrosopumilus|s__Candidatus_Nitrosopumilus_koreensis:1	2157|651137||31932|338190|338191|1510466:1
SGB	559	0	2	-	GCA_000875775,GCA_014078535	GCA_000875775	kSGB	Species	k__Archaea|p__Thaumarchaeota|c__Thaumarchaeota_unclassified|o__Nitrosopumilales|f__Nitrosopumilaceae|g__Nitrosopumilus|s__Nitrosopumilus_piranensis|t__SGB559	2157|651137||31932|338190|338191|1582439	2	k__Archaea|p__Thaumarchaeota|c__Thaumarchaeota_unclassified|o__Nitrosopumilales|f__Nitrosopumilaceae|g__Nitrosopumilus|s__Nitrosopumilus_piranensis:1,k__Archaea|p__Thaumarchaeota|c__Thaumarchaeota_unclassified|o__Nitrosopumilales|f__Nitrosopumilaceae|g__Nitrosopumilus|s__Nitrosopumilus_sp_b2:1	2157|651137||31932|338190|338191|1582439:1,2157|651137||31932|338190|338191|2109908:1
SGB	560	0	1	-	GCA_000242875	GCA_000242875	kSGB	Species	k__Archaea|p__Thaumarchaeota|c__Thaumarchaeota_unclassified|o__Nitrosopumilales|f__Nitrosopumilaceae|g__Nitrosopumilus|s__Candidatus_Nitrosopumilus_salaria|t__SGB560	2157|651137||31932|338190|338191|1170320	1	k__Archaea|p__Thaumarchaeota|c__Thaumarchaeota_unclassified|o__Nitrosopumilales|f__Nitrosopumilaceae|g__Nitrosopumilus|s__Candidatus_Nitrosopumilus_salaria:1	2157|651137||31932|338190|338191|1170320:1
SGB	561	0	1	-	GCA_000956175	GCA_000956175	kSGB	Species	k__Archaea|p__Thaumarchaeota|c__Thaumarchaeota_unclassified|o__Nitrosopumilales|f__Nitrosopumilaceae|g__Nitrosopumilus|s__Nitrosopumilus_adriaticus|t__SGB561	2157|651137||31932|338190|338191|1580092	1	k__Archaea|p__Thaumarchaeota|c__Thaumarchaeota_unclassified|o__Nitrosopumilales|f__Nitrosopumilaceae|g__Nitrosopumilus|s__Nitrosopumilus_adriaticus:1	2157|651137||31932|338190|338191|1580092:1
SGB	562	0	1	-	GCA_000299395	GCA_000299395	kSGB	Species	k__Archaea|p__Thaumarchaeota|c__Thaumarchaeota_unclassified|o__Nitrosopumilales|f__Nitrosopumilaceae|g__Nitrosopumilus|s__Candidatus_Nitrosopumilus_sediminis|t__SGB562	2157|651137||31932|338190|338191|1229909	1	k__Archaea|p__Thaumarchaeota|c__Thaumarchaeota_unclassified|o__Nitrosopumilales|f__Nitrosopumilaceae|g__Nitrosopumilus|s__Candidatus_Nitrosopumilus_sediminis:1	2157|651137||31932|338190|338191|1229909:1
SGB	563	2	0	GCA_001543015,GCA_002317795	-	GCA_002317795	uSGB	Family	k__Archaea|p__Thaumarchaeota|c__Thaumarchaeota_unclassified|o__Nitrosopumilales|f__Nitrosopumilaceae|g__GGB415|s__GGB415_SGB563|t__SGB563	2157|651137||31932|338190||	20	k__Archaea|p__Thaumarchaeota|c__Thaumarchaeota_unclassified|o__Nitrosopumilales|f__Nitrosopumilaceae:14,k__Archaea|p__Thaumarchaeota|c__Thaumarchaeota_unclassified|o__Thaumarchaeota_unclassified|f__Thaumarchaeota_unclassified:6	2157|651137||31932|338190:14,2157|651137|||:6
SGB	566	1	0	GCA_001940755	-	GCA_001940755	uSGB	Other	k__Bacteria|p__Bacteroidetes|c__CFGB171|o__OFGB171|f__FGB171|g__GGB418|s__GGB418_SGB566|t__SGB566	2|976|||||	3	k__Bacteria|p__Proteobacteria:1,k__Bacteria|p__Bacteroidetes:1,k__Bacteria|p__Firmicutes:1	2|1224:1,2|976:1,2|1239:1
SGB	568	2	0	VincentC_2016__MM096__bin.17,VincentC_2016__MM103.1__bin.28	-	VincentC_2016__MM096__bin.17	uSGB	Other	k__Bacteria|p__Firmicutes|c__CFGB172|o__OFGB172|f__FGB172|g__GGB420|s__GGB420_SGB568|t__SGB568	2|1239|||||	12	k__Bacteria|p__Firmicutes:12	2|1239:12
SGB	576	5	0	GCA_001770035,GCA_001770085,GCA_001770125,GCA_001770205,GCA_001771845	-	GCA_001770035	uSGB	Other	k__Bacteria|p__Proteobacteria|c__CFGB180|o__OFGB180|f__FGB180|g__GGB428|s__GGB428_SGB576|t__SGB576	2|1224|||||	33	k__Bacteria|p__Proteobacteria:21,k__Bacteria|p__Firmicutes:11,k__Bacteria|p__Candidatus_Aminicenantes:1	2|1224:21,2|1239:11,2|67817:1
SGB	578	6	0	GCA_002341195,GCA_002457245,GCA_002698005,GCA_002726575,NayfachS_2020__GEM_3300020469__bin.25,ParksDH_2017__UBA2518	-	NayfachS_2020__GEM_3300020469__bin.25	uSGB	Other	k__Bacteria|p__Proteobacteria|c__CFGB182|o__OFGB182|f__FGB182|g__GGB430|s__GGB430_SGB578|t__SGB578	2|1224|||||	23	k__Bacteria|p__Proteobacteria:23	2|1224:23
SGB	580	20	1	GCA_002687375,GCA_002693415,GCA_002694145,GCA_002715065,GCA_002728875,GCA_002862355,GCA_902527245,GCA_902535095,GCA_902538115,GCA_902546325,GCA_902551825,GCA_902555305,GCA_902564065,GCA_902565775,GCA_902569385,GCA_902600405,GCA_902611185,GCA_902612355,GCA_902613035,GCA_902615375	GCA_000384995	GCA_002693415	kSGB	Species	k__Bacteria|p__Proteobacteria|c__Gammaproteobacteria|o__Gammaproteobacteria_unclassified|f__Gammaproteobacteria_unclassified|g__Gammaproteobacteria_unclassified|s__gamma_proteobacterium_SCGC_AAA300_D14|t__SGB580	2|1224|1236||||939696	1	k__Bacteria|p__Proteobacteria|c__Gammaproteobacteria|o__Gammaproteobacteria_unclassified|f__Gammaproteobacteria_unclassified|g__Gammaproteobacteria_unclassified|s__gamma_proteobacterium_SCGC_AAA300_D14:1	2|1224|1236||||939696:1
SGB	581	1	0	GCA_002710745	-	GCA_002710745	uSGB	Family	k__Bacteria|p__Proteobacteria|c__Gammaproteobacteria|o__Gammaproteobacteria_unclassified|f__Gammaproteobacteria_unclassified|g__GGB433|s__GGB433_SGB581|t__SGB581	2|1224|1236||||	1	k__Bacteria|p__Proteobacteria|c__Gammaproteobacteria|o__Gammaproteobacteria_unclassified|f__Gammaproteobacteria_unclassified:1	2|1224|1236||:1
SGB	582	3	0	GCA_002499505,GCA_002687735,ParksDH_2017__UBA493	-	ParksDH_2017__UBA493	uSGB	Other	k__Bacteria|p__Firmicutes|c__CFGB184|o__OFGB184|f__FGB184|g__GGB434|s__GGB434_SGB582|t__SGB582	2|1239|||||	11	k__Bacteria|p__Firmicutes:4,k__Archaea|p__Candidatus_Diapherotrites:3,k__Bacteria|p__Tenericutes:2,k__Archaea|p__Euryarchaeota:1,k__Bacteria|p__Proteobacteria:1	2|1239:4,2157|743725:3,2|544448:2,2157|28890:1,2|1224:1
SGB	583	1	0	GCA_002762975	-	GCA_002762975	uSGB	Other	k__Archaea|p__Thaumarchaeota|c__CFGB184|o__OFGB184|f__FGB184|g__GGB435|s__GGB435_SGB583|t__SGB583	2157|651137|||||	12	k__Archaea|p__Thaumarchaeota:11,k__Archaea|p__Candidatus_Diapherotrites:1	2157|651137:11,2157|743725:1
SGB	584	1	0	GCA_000830275	-	GCA_000830275	uSGB	Other	k__Archaea|p__Candidatus_Diapherotrites|c__CFGB185|o__OFGB185|f__FGB185|g__GGB436|s__GGB436_SGB584|t__SGB584	2157|743725|||||	1	k__Archaea|p__Candidatus_Diapherotrites:1	2157|743725:1
SGB	585	1	0	GCA_002688035	-	GCA_002688035	uSGB	Other	k__Archaea|p__Candidatus_Diapherotrites|c__CFGB186|o__OFGB186|f__FGB186|g__GGB437|s__GGB437_SGB585|t__SGB585	2157|743725|||||	1	k__Archaea|p__Candidatus_Diapherotrites:1	2157|743725:1
SGB	586	1	0	GCA_001940725	-	GCA_001940725	uSGB	Other	k__Bacteria|p__Spirochaetes|c__CFGB187|o__OFGB187|f__FGB187|g__GGB438|s__GGB438_SGB586|t__SGB586	2|203691|||||	23	k__Bacteria|p__Spirochaetes:13,k__Bacteria|p__Bacteroidetes:5,k__Bacteria|p__Proteobacteria:3,k__Bacteria|p__Firmicutes:2	2|203691:13,2|976:5,2|1224:3,2|1239:2
SGB	587	4	0	GCA_002728275,GCA_008081315,GCA_010030355,GCA_011525205	-	GCA_011525205	uSGB	Other	k__Bacteria|p__Proteobacteria|c__CFGB188|o__OFGB188|f__FGB188|g__GGB439|s__GGB439_SGB587|t__SGB587	2|1224|||||	29	k__Bacteria|p__Proteobacteria:10,k__Bacteria|p__Firmicutes:5,k__Bacteria|p__Bacteroidetes:5,k__Archaea|p__Euryarchaeota:4,k__Bacteria|p__Fusobacteria:3,k__Bacteria|p__Aquificae:1,k__Bacteria|p__Tenericutes:1	2|1224:10,2|1239:5,2|976:5,2157|28890:4,2|32066:3,2|200783:1,2|544448:1
SGB	589	1	1	ParksDH_2017__UBA453	GCA_000685155	GCA_000685155	kSGB	Species	k__Archaea|p__Euryarchaeota|c__Methanomicrobia|o__Methanosarcinales|f__Candidatus_Methanoperedenaceae|g__Candidatus_Methanoperedens|s__Candidatus_Methanoperedens_nitroreducens|t__SGB589	2157|28890|224756|94695|1392996|1392997|1392998	1	k__Archaea|p__Euryarchaeota|c__Methanomicrobia|o__Methanosarcinales|f__Candidatus_Methanoperedenaceae|g__Candidatus_Methanoperedens|s__Candidatus_Methanoperedens_nitroreducens:1	2157|28890|224756|94695|1392996|1392997|1392998:1
SGB	590	0	1	-	GCA_002487355	GCA_002487355	kSGB	Species	k__Archaea|p__Euryarchaeota|c__Methanomicrobia|o__Methanosarcinales|f__Candidatus_Methanoperedenaceae|g__Candidatus_Methanoperedens|s__Candidatus_Methanoperedens_sp_BLZ2|t__SGB590	2157|28890|224756|94695|1392996|1392997|2035255	1	k__Archaea|p__Euryarchaeota|c__Methanomicrobia|o__Methanosarcinales|f__Candidatus_Methanoperedenaceae|g__Candidatus_Methanoperedens|s__Candidatus_Methanoperedens_sp_BLZ2:1	2157|28890|224756|94695|1392996|1392997|2035255:1
SGB	591	0	1	-	GCA_900196725	GCA_900196725	kSGB	Species	k__Archaea|p__Euryarchaeota|c__Methanomicrobia|o__Methanosarcinales|f__Candidatus_Methanoperedenaceae|g__Candidatus_Methanoperedens|s__Candidatus_Methanoperedens_nitroreducens|t__SGB591	2157|28890|224756|94695|1392996|1392997|1392998	1	k__Archaea|p__Euryarchaeota|c__Methanomicrobia|o__Methanosarcinales|f__Candidatus_Methanoperedenaceae|g__Candidatus_Methanoperedens|s__Candidatus_Methanoperedens_nitroreducens:1	2157|28890|224756|94695|1392996|1392997|1392998:1
SGB	592	0	3	-	GCA_000970085,GCA_000970125,GCA_000970145	GCA_000970085	kSGB	Species	k__Archaea|p__Euryarchaeota|c__Methanomicrobia|o__Methanosarcinales|f__Methanosarcinaceae|g__Methanosarcina|s__Methanosarcina_siciliae|t__SGB592	2157|28890|224756|94695|2206|2207|38027	3	k__Archaea|p__Euryarchaeota|c__Methanomicrobia|o__Methanosarcinales|f__Methanosarcinaceae|g__Methanosarcina|s__Methanosarcina_siciliae:3	2157|28890|224756|94695|2206|2207|38027:3
SGB	593	0	1	-	GCA_000007345	GCA_000007345	kSGB	Species	k__Archaea|p__Euryarchaeota|c__Methanomicrobia|o__Methanosarcinales|f__Methanosarcinaceae|g__Methanosarcina|s__Methanosarcina_acetivorans|t__SGB593	2157|28890|224756|94695|2206|2207|2214	1	k__Archaea|p__Euryarchaeota|c__Methanomicrobia|o__Methanosarcinales|f__Methanosarcinaceae|g__Methanosarcina|s__Methanosarcina_acetivorans:1	2157|28890|224756|94695|2206|2207|2214:1
SGB	594	0	7	-	GCA_000979295,GCA_000979385,GCA_000979415,GCA_000979425,GCA_000979455,GCA_000979475,GCA_000979975	GCA_000979455	kSGB	Species	k__Archaea|p__Euryarchaeota|c__Methanomicrobia|o__Methanosarcinales|f__Methanosarcinaceae|g__Methanosarcina|s__Methanosarcina_sp_1_H_A_2_2|t__SGB594	2157|28890|224756|94695|2206|2207|1483601	7	k__Archaea|p__Euryarchaeota|c__Methanomicrobia|o__Methanosarcinales|f__Methanosarcinaceae|g__Methanosarcina|s__Methanosarcina_sp_1_H_T_1A_1:1,k__Archaea|p__Euryarchaeota|c__Methanomicrobia|o__Methanosarcinales|f__Methanosarcinaceae|g__Methanosarcina|s__Methanosarcina_sp_2_H_A_1B_4:1,k__Archaea|p__Euryarchaeota|c__Methanomicrobia|o__Methanosarcinales|f__Methanosarcinaceae|g__Methanosarcina|s__Meth…	2157|28890|224756|94695|2206|2207|1483602:1,2157|28890|224756|94695|2206|2207|1483600:1,2157|28890|224756|94695|2206|2207|1483596:1,2157|28890|224756|94695|2206|2207|1483597:1,2157|28890|224756|94695|2206|2207|1483599:1,2157|28890|224756|94695|2206|2207|1483598:1,2157|28890|224756|94695|2206|2207|1483601:1
SGB	595	0	2	-	GCA_000969965,GCA_000970005	GCA_000969965	kSGB	Species	k__Archaea|p__Euryarchaeota|c__Methanomicrobia|o__Methanosarcinales|f__Methanosarcinaceae|g__Methanosarcina|s__Methanosarcina_sp_WH1|t__SGB595	2157|28890|224756|94695|2206|2207|1434102	2	k__Archaea|p__Euryarchaeota|c__Methanomicrobia|o__Methanosarcinales|f__Methanosarcinaceae|g__Methanosarcina|s__Methanosarcina_sp_WWM596:1,k__Archaea|p__Euryarchaeota|c__Methanomicrobia|o__Methanosarcinales|f__Methanosarcinaceae|g__Methanosarcina|s__Methanosarcina_sp_WH1:1	2157|28890|224756|94695|2206|2207|1434103:1,2157|28890|224756|94695|2206|2207|1434102:1
SGB	596	0	1	-	GCA_000970265	GCA_000970265	kSGB	Species	k__Archaea|p__Euryarchaeota|c__Methanomicrobia|o__Methanosarcinales|f__Methanosarcinaceae|g__Methanosarcina|s__Methanosarcina_lacustris|t__SGB596	2157|28890|224756|94695|2206|2207|170861	1	k__Archaea|p__Euryarchaeota|c__Methanomicrobia|o__Methanosarcinales|f__Methanosarcinaceae|g__Methanosarcina|s__Methanosarcina_lacustris:1	2157|28890|224756|94695|2206|2207|170861:1
SGB	597	4	66	CampanaroS_2020__METABAT_AS10tlH2TH_287,ParksDH_2017__UBA432,ParksDH_2017__UBA454,ParksDH_2017__UBA457	GCA_000007065,GCA_000341715,GCA_000744315,GCA_000970165,GCA_000970185,GCA_000970205,GCA_000970225,GCA_000970245,GCA_000978935,GCA_000978945,GCA_000978955,GCA_000978965,GCA_000979015,GCA_000979025,GCA_000979035,GCA_000979045,GCA_000979095,GCA_000979105,GCA_000979115,GCA_000979125,GCA_000979175,GCA_000979185,GCA_000979195,GCA_000979205,GCA_000979255,GCA_000979265,GCA_000979275,GCA_000979335,GCA_000…	GCA_000979915	kSGB	Species	k__Archaea|p__Euryarchaeota|c__Methanomicrobia|o__Methanosarcinales|f__Methanosarcinaceae|g__Methanosarcina|s__Methanosarcina_mazei|t__SGB597	2157|28890|224756|94695|2206|2207|2209	66	k__Archaea|p__Euryarchaeota|c__Methanomicrobia|o__Methanosarcinales|f__Methanosarcinaceae|g__Methanosarcina|s__Methanosarcina_mazei:65,k__Archaea|p__Euryarchaeota|c__Methanomicrobia|o__Methanosarcinales|f__Methanosarcinaceae|g__Methanosarcina|s__Methanosarcina_soligelidi:1	2157|28890|224756|94695|2206|2207|2209:65,2157|28890|224756|94695|2206|2207|1036677:1
SGB	598	0	1	-	GCA_000970285	GCA_000970285	kSGB	Species	k__Archaea|p__Euryarchaeota|c__Methanomicrobia|o__Methanosarcinales|f__Methanosarcinaceae|g__Methanosarcina|s__Methanosarcina_horonobensis|t__SGB598	2157|28890|224756|94695|2206|2207|418008	1	k__Archaea|p__Euryarchaeota|c__Methanomicrobia|o__Methanosarcinales|f__Methanosarcinaceae|g__Methanosarcina|s__Methanosarcina_horonobensis:1	2157|28890|224756|94695|2206|2207|418008:1
SGB	600	1	2	ParksDH_2017__UBA7	GCA_000970305,GCA_002287235	GCA_002287235	kSGB	Species	k__Archaea|p__Euryarchaeota|c__Methanomicrobia|o__Methanosarcinales|f__Methanosarcinaceae|g__Methanosarcina|s__Methanosarcina_barkeri|t__SGB600	2157|28890|224756|94695|2206|2207|2208	2	k__Archaea|p__Euryarchaeota|c__Methanomicrobia|o__Methanosarcinales|f__Methanosarcinaceae|g__Methanosarcina|s__Methanosarcina_barkeri:1,k__Archaea|p__Euryarchaeota|c__Methanomicrobia|o__Methanosarcinales|f__Methanosarcinaceae|g__Methanosarcina|s__Methanosarcina_spelaei:1	2157|28890|224756|94695|2206|2207|2208:1,2157|28890|224756|94695|2206|2207|1036679:1
SGB	601	0	2	-	GCA_000969905,GCA_000969945	GCA_000969905	kSGB	Species	k__Archaea|p__Euryarchaeota|c__Methanomicrobia|o__Methanosarcinales|f__Methanosarcinaceae|g__Methanosarcina|s__Methanosarcina_vacuolata|t__SGB601	2157|28890|224756|94695|2206|2207|2215	2	k__Archaea|p__Euryarchaeota|c__Methanomicrobia|o__Methanosarcinales|f__Methanosarcinaceae|g__Methanosarcina|s__Methanosarcina_vacuolata:1,k__Archaea|p__Euryarchaeota|c__Methanomicrobia|o__Methanosarcinales|f__Methanosarcinaceae|g__Methanosarcina|s__Methanosarcina_sp_Kolksee:1	2157|28890|224756|94695|2206|2207|2215:1,2157|28890|224756|94695|2206|2207|1434099:1
SGB	602	0	2	-	GCA_000195895,GCA_000969985	GCA_000195895	kSGB	Species	k__Archaea|p__Euryarchaeota|c__Methanomicrobia|o__Methanosarcinales|f__Methanosarcinaceae|g__Methanosarcina|s__Methanosarcina_barkeri|t__SGB602	2157|28890|224756|94695|2206|2207|2208	2	k__Archaea|p__Euryarchaeota|c__Methanomicrobia|o__Methanosarcinales|f__Methanosarcinaceae|g__Methanosarcina|s__Methanosarcina_barkeri:2	2157|28890|224756|94695|2206|2207|2208:2
SGB	603	0	4	-	GCA_000970025,GCA_000970065,GCA_001027005,GCA_001729375	GCA_000970025	kSGB	Species	k__Archaea|p__Euryarchaeota|c__Methanomicrobia|o__Methanosarcinales|f__Methanosarcinaceae|g__Methanosarcina|s__Methanosarcina_barkeri|t__SGB603	2157|28890|224756|94695|2206|2207|2208	4	k__Archaea|p__Euryarchaeota|c__Methanomicrobia|o__Methanosarcinales|f__Methanosarcinaceae|g__Methanosarcina|s__Methanosarcina_barkeri:3,k__Archaea|p__Euryarchaeota|c__Methanomicrobia|o__Methanosarcinales|f__Methanosarcinaceae|g__Methanosarcina|s__Methanosarcina_sp_A14:1	2157|28890|224756|94695|2206|2207|2208:3,2157|28890|224756|94695|2206|2207|1860098:1
SGB	605	20	3	CampanaroS_2020__METABAT_AS02xzSISU_89,MiGa__BR_DTU009,NayfachS_2020__GEM_3300010265__bin.10,NayfachS_2020__GEM_3300010267__bin.9,NayfachS_2020__GEM_3300010269__bin.10,NayfachS_2020__GEM_3300010271__bin.30,NayfachS_2020__GEM_3300010273__bin.11,NayfachS_2020__GEM_3300010274__bin.12,NayfachS_2020__GEM_3300010277__bin.12,NayfachS_2020__GEM_3300010281__bin.10,NayfachS_2020__GEM_3300010285__bin.6,Nayf…	GCA_000969885,GCA_000969925,GCA_900116525	NayfachS_2020__GEM_3300010274__bin.12	kSGB	Species	k__Archaea|p__Euryarchaeota|c__Methanomicrobia|o__Methanosarcinales|f__Methanosarcinaceae|g__Methanosarcina|s__Methanosarcina_thermophila|t__SGB605	2157|28890|224756|94695|2206|2207|2210	3	k__Archaea|p__Euryarchaeota|c__Methanomicrobia|o__Methanosarcinales|f__Methanosarcinaceae|g__Methanosarcina|s__Methanosarcina_thermophila:3	2157|28890|224756|94695|2206|2207|2210:3
SGB	606	3	1	CampanaroS_2020__METABAT_AS22ysBPME_46,NayfachS_2020__GEM_3300002168__bin.41,NayfachS_2020__GEM_3300027276__bin.5	GCA_001304615	CampanaroS_2020__METABAT_AS22ysBPME_46	kSGB	Species	k__Archaea|p__Euryarchaeota|c__Methanomicrobia|o__Methanosarcinales|f__Methanosarcinaceae|g__Methanosarcina|s__Methanosarcina_flavescens|t__SGB606	2157|28890|224756|94695|2206|2207|1715806	1	k__Archaea|p__Euryarchaeota|c__Methanomicrobia|o__Methanosarcinales|f__Methanosarcinaceae|g__Methanosarcina|s__Methanosarcina_flavescens:1	2157|28890|224756|94695|2206|2207|1715806:1
SGB	609	3	0	GCA_001714685,NayfachS_2020__GEM_3300009556__bin.5,NayfachS_2020__GEM_3300025891__bin.5	-	NayfachS_2020__GEM_3300009556__bin.5	uSGB	Family	k__Archaea|p__Euryarchaeota|c__Methanomicrobia|o__Methanosarcinales|f__Methanosarcinaceae|g__GGB450|s__GGB450_SGB609|t__SGB609	2157|28890|224756|94695|2206||	97	k__Archaea|p__Euryarchaeota|c__Methanomicrobia|o__Methanosarcinales|f__Methanosarcinaceae:97	2157|28890|224756|94695|2206:97
SGB	610	0	1	-	GCA_000970045	GCA_000970045	kSGB	Species	k__Archaea|p__Euryarchaeota|c__Methanomicrobia|o__Methanosarcinales|f__Methanosarcinaceae|g__Methanosarcina|s__Methanosarcina_sp_MTP4|t__SGB610	2157|28890|224756|94695|2206|2207|1434100	1	k__Archaea|p__Euryarchaeota|c__Methanomicrobia|o__Methanosarcinales|f__Methanosarcinaceae|g__Methanosarcina|s__Methanosarcina_sp_MTP4:1	2157|28890|224756|94695|2206|2207|1434100:1
SGB	611	2	1	ParksDH_2017__UBA151,ParksDH_2017__UBA282	GCA_000328665	ParksDH_2017__UBA282	kSGB	Species	k__Archaea|p__Euryarchaeota|c__Methanomicrobia|o__Methanosarcinales|f__Methanosarcinaceae|g__Methanomethylovorans|s__Methanomethylovorans_hollandica|t__SGB611	2157|28890|224756|94695|2206|101191|101192	1	k__Archaea|p__Euryarchaeota|c__Methanomicrobia|o__Methanosarcinales|f__Methanosarcinaceae|g__Methanomethylovorans|s__Methanomethylovorans_hollandica:1	2157|28890|224756|94695|2206|101191|101192:1
SGB	613	0	1	-	GCA_000013725	GCA_000013725	kSGB	Species	k__Archaea|p__Euryarchaeota|c__Methanomicrobia|o__Methanosarcinales|f__Methanosarcinaceae|g__Methanococcoides|s__Methanococcoides_burtonii|t__SGB613	2157|28890|224756|94695|2206|2225|29291	1	k__Archaea|p__Euryarchaeota|c__Methanomicrobia|o__Methanosarcinales|f__Methanosarcinaceae|g__Methanococcoides|s__Methanococcoides_burtonii:1	2157|28890|224756|94695|2206|2225|29291:1
SGB	614	0	1	-	GCA_000970325	GCA_000970325	kSGB	Species	k__Archaea|p__Euryarchaeota|c__Methanomicrobia|o__Methanosarcinales|f__Methanosarcinaceae|g__Methanococcoides|s__Methanococcoides_methylutens|t__SGB614	2157|28890|224756|94695|2206|2225|2226	1	k__Archaea|p__Euryarchaeota|c__Methanomicrobia|o__Methanosarcinales|f__Methanosarcinaceae|g__Methanococcoides|s__Methanococcoides_methylutens:1	2157|28890|224756|94695|2206|2225|2226:1
SGB	615	0	1	-	GCA_000306725	GCA_000306725	kSGB	Species	k__Archaea|p__Euryarchaeota|c__Methanomicrobia|o__Methanosarcinales|f__Methanosarcinaceae|g__Methanolobus|s__Methanolobus_psychrophilus|t__SGB615	2157|28890|224756|94695|2206|2220|420950	1	k__Archaea|p__Euryarchaeota|c__Methanomicrobia|o__Methanosarcinales|f__Methanosarcinaceae|g__Methanolobus|s__Methanolobus_psychrophilus:1	2157|28890|224756|94695|2206|2220|420950:1
SGB	617	1	1	GCA_001577565	GCA_013388255	GCA_001577565	kSGB	Species	k__Archaea|p__Euryarchaeota|c__Methanomicrobia|o__Methanosarcinales|f__Methanosarcinaceae|g__Methanolobus|s__Methanolobus_zinderi|t__SGB617	2157|28890|224756|94695|2206|2220|536044	1	k__Archaea|p__Euryarchaeota|c__Methanomicrobia|o__Methanosarcinales|f__Methanosarcinaceae|g__Methanolobus|s__Methanolobus_zinderi:1	2157|28890|224756|94695|2206|2220|536044:1
SGB	619	0	1	-	GCA_000504205	GCA_000504205	kSGB	Species	k__Archaea|p__Euryarchaeota|c__Methanomicrobia|o__Methanosarcinales|f__Methanosarcinaceae|g__Methanolobus|s__Methanolobus_tindarius|t__SGB619	2157|28890|224756|94695|2206|2220|2221	1	k__Archaea|p__Euryarchaeota|c__Methanomicrobia|o__Methanosarcinales|f__Methanosarcinaceae|g__Methanolobus|s__Methanolobus_tindarius:1	2157|28890|224756|94695|2206|2220|2221:1
SGB	620	0	1	-	GCA_900100715	GCA_900100715	kSGB	Species	k__Archaea|p__Euryarchaeota|c__Methanomicrobia|o__Methanosarcinales|f__Methanosarcinaceae|g__Methanolobus|s__Methanolobus_vulcani|t__SGB620	2157|28890|224756|94695|2206|2220|38026	1	k__Archaea|p__Euryarchaeota|c__Methanomicrobia|o__Methanosarcinales|f__Methanosarcinaceae|g__Methanolobus|s__Methanolobus_vulcani:1	2157|28890|224756|94695|2206|2220|38026:1
SGB	621	0	1	-	GCA_900114835	GCA_900114835	kSGB	Species	k__Archaea|p__Euryarchaeota|c__Methanomicrobia|o__Methanosarcinales|f__Methanosarcinaceae|g__Methanolobus|s__Methanolobus_profundi|t__SGB621	2157|28890|224756|94695|2206|2220|487685	1	k__Archaea|p__Euryarchaeota|c__Methanomicrobia|o__Methanosarcinales|f__Methanosarcinaceae|g__Methanolobus|s__Methanolobus_profundi:1	2157|28890|224756|94695|2206|2220|487685:1
SGB	623	0	2	-	GCA_001889405,GCA_900106905	GCA_001889405	kSGB	Species	k__Archaea|p__Euryarchaeota|c__Methanomicrobia|o__Methanosarcinales|f__Methanosarcinaceae|g__Methanohalophilus|s__Methanohalophilus_halophilus|t__SGB623	2157|28890|224756|94695|2206|2175|2177	2	k__Archaea|p__Euryarchaeota|c__Methanomicrobia|o__Methanosarcinales|f__Methanosarcinaceae|g__Methanohalophilus|s__Methanohalophilus_halophilus:2	2157|28890|224756|94695|2206|2175|2177:2
SGB	624	0	3	-	GCA_001888095,GCA_002761295,GCA_900177455	GCA_900177455	kSGB	Species	k__Archaea|p__Euryarchaeota|c__Methanomicrobia|o__Methanosarcinales|f__Methanosarcinaceae|g__Methanohalophilus|s__Methanohalophilus_portucalensis|t__SGB624	2157|28890|224756|94695|2206|2175|39664	3	k__Archaea|p__Euryarchaeota|c__Methanomicrobia|o__Methanosarcinales|f__Methanosarcinaceae|g__Methanohalophilus|s__Methanohalophilus_portucalensis:3	2157|28890|224756|94695|2206|2175|39664:3
SGB	625	10	4	GCA_001577555,GCA_001683555,GCA_001726015,GCA_003940405,NayfachS_2020__GEM_3300017921__bin.2,NayfachS_2020__GEM_3300026626__bin.7,NayfachS_2020__GEM_3300026628__bin.7,NayfachS_2020__GEM_3300027365__bin.11,NayfachS_2020__GEM_3300027930__bin.5,NayfachS_2020__GEM_3300028034__bin.4	GCA_002973515,GCA_003722155,GCA_004104135,GCA_900215215	GCA_001726015	kSGB	Species	k__Archaea|p__Euryarchaeota|c__Methanomicrobia|o__Methanosarcinales|f__Methanosarcinaceae|g__Methanohalophilus|s__Methanohalophilus_euhalobius|t__SGB625	2157|28890|224756|94695|2206|2175|51203	4	k__Archaea|p__Euryarchaeota|c__Methanomicrobia|o__Methanosarcinales|f__Methanosarcinaceae|g__Methanohalophilus|s__Methanohalophilus_euhalobius:3,k__Archaea|p__Euryarchaeota|c__Methanomicrobia|o__Methanosarcinales|f__Methanosarcinaceae|g__Methanohalophilus|s__Methanohalophilus_sp_WG1_DM:1	2157|28890|224756|94695|2206|2175|51203:3,2157|28890|224756|94695|2206|2175|2491675:1
SGB	626	0	1	-	GCA_000025865	GCA_000025865	kSGB	Species	k__Archaea|p__Euryarchaeota|c__Methanomicrobia|o__Methanosarcinales|f__Methanosarcinaceae|g__Methanohalophilus|s__Methanohalophilus_mahii|t__SGB626	2157|28890|224756|94695|2206|2175|2176	1	k__Archaea|p__Euryarchaeota|c__Methanomicrobia|o__Methanosarcinales|f__Methanosarcinaceae|g__Methanohalophilus|s__Methanohalophilus_mahii:1	2157|28890|224756|94695|2206|2175|2176:1
SGB	627	0	1	-	GCA_000217995	GCA_000217995	kSGB	Species	k__Archaea|p__Euryarchaeota|c__Methanomicrobia|o__Methanosarcinales|f__Methanosarcinaceae|g__Methanosalsum|s__Methanosalsum_zhilinae|t__SGB627	2157|28890|224756|94695|2206|196136|39669	1	k__Archaea|p__Euryarchaeota|c__Methanomicrobia|o__Methanosarcinales|f__Methanosarcinaceae|g__Methanosalsum|s__Methanosalsum_zhilinae:1	2157|28890|224756|94695|2206|196136|39669:1
SGB	628	0	1	-	GCA_000196655	GCA_000196655	kSGB	Species	k__Archaea|p__Euryarchaeota|c__Methanomicrobia|o__Methanosarcinales|f__Methanosarcinaceae|g__Methanohalobium|s__Methanohalobium_evestigatum|t__SGB628	2157|28890|224756|94695|2206|2321|2322	1	k__Archaea|p__Euryarchaeota|c__Methanomicrobia|o__Methanosarcinales|f__Methanosarcinaceae|g__Methanohalobium|s__Methanohalobium_evestigatum:1	2157|28890|224756|94695|2206|2321|2322:1
SGB	629	6	0	GCA_001873845,GCA_002762655,GCA_002783845,GCA_002785505,GCA_002789105,GCA_002791795	-	GCA_002785505	uSGB	Other	k__Bacteria|p__Proteobacteria|c__CFGB198|o__OFGB198|f__FGB198|g__GGB465|s__GGB465_SGB629|t__SGB629	2|1224|||||	402	k__Bacteria|p__Proteobacteria:350,k__Bacteria|p__Firmicutes:14,k__Archaea|p__Euryarchaeota:11,k__Bacteria|p__Tenericutes:11,k__Bacteria|p__Bacteroidetes:8,k__Archaea|p__Candidatus_Altiarchaeota:4,k__Bacteria|p__Cyanobacteria:4	2|1224:350,2|1239:14,2157|28890:11,2|544448:11,2|976:8,2157|2582935:4,2|1117:4
SGB	630	3	0	GCA_002841095,GCA_002841105,NayfachS_2020__GEM_3300029890__bin.16	-	GCA_002841105	uSGB	Other	k__Bacteria|p__Proteobacteria|c__CFGB198|o__OFGB198|f__FGB198|g__GGB466|s__GGB466_SGB630|t__SGB630	2|1224|||||	13	k__Bacteria|p__Proteobacteria:4,k__Bacteria|p__Firmicutes:3,k__Bacteria|p__Fusobacteria:3,k__Bacteria|p__Candidatus_Atribacteria:1,k__Bacteria|p__Thermotogae:1,k__Archaea|p__Euryarchaeota:1	2|1224:4,2|1239:3,2|32066:3,2|67818:1,2|200918:1,2157|28890:1
SGB	631	1	0	GCA_002083985	-	GCA_002083985	uSGB	Other	k__Bacteria|p__Proteobacteria|c__CFGB198|o__OFGB198|f__FGB198|g__GGB466|s__GGB466_SGB631|t__SGB631	2|1224|||||	28	k__Bacteria|p__Proteobacteria:23,k__Bacteria|p__Firmicutes:2,k__Bacteria|p__Fusobacteria:2,k__Bacteria|p__Bacteroidetes:1	2|1224:23,2|1239:2,2|32066:2,2|976:1
SGB	633	1	0	GCA_002254405	-	GCA_002254405	uSGB	Other	k__Archaea|p__Euryarchaeota|c__CFGB200|o__OFGB200|f__FGB200|g__GGB468|s__GGB468_SGB633|t__SGB633	2157|28890|||||	1	k__Archaea|p__Euryarchaeota:1	2157|28890:1
SGB	634	1	0	GCA_002254565	-	GCA_002254565	uSGB	Other	k__Archaea|p__Thaumarchaeota|c__CFGB200|o__OFGB200|f__FGB200|g__GGB469|s__GGB469_SGB634|t__SGB634	2157|651137|||||	18	k__Archaea|p__Thaumarchaeota:7,k__Bacteria|p__Proteobacteria:5,k__Bacteria|p__Actinobacteria:3,k__Archaea|p__Euryarchaeota:2,k__Archaea|p__Candidatus_Altiarchaeota:1	2157|651137:7,2|1224:5,2|201174:3,2157|28890:2,2157|2582935:1
SGB	635	3	0	GCA_001723835,GCA_001723855,NayfachS_2020__GEM_3300002053__bin.76	-	GCA_001723855	uSGB	Family	k__Archaea|p__Candidatus_Altiarchaeota|c__Candidatus_Altiarchaeota_unclassified|o__Candidatus_Altiarchaeales|f__Candidatus_Altiarchaeales_unclassified|g__GGB470|s__GGB470_SGB635|t__SGB635	2157|2582935||1803511|||	1	k__Archaea|p__Candidatus_Altiarchaeota|c__Candidatus_Altiarchaeota_unclassified|o__Candidatus_Altiarchaeales|f__Candidatus_Altiarchaeales_unclassified:1	2157|2582935||1803511|:1
SGB	636	0	1	-	GCA_001723845	GCA_001723845	kSGB	Species	k__Archaea|p__Candidatus_Altiarchaeota|c__Candidatus_Altiarchaeota_unclassified|o__Candidatus_Altiarchaeales|f__Candidatus_Altiarchaeales_unclassified|g__Candidatus_Altiarchaeales_unclassified|s__Candidatus_Altiarchaeales_archaeon_WOR_SM1_SCG|t__SGB636	2157|2582935||1803511|||1849261	1	k__Archaea|p__Candidatus_Altiarchaeota|c__Candidatus_Altiarchaeota_unclassified|o__Candidatus_Altiarchaeales|f__Candidatus_Altiarchaeales_unclassified|g__Candidatus_Altiarchaeales_unclassified|s__Candidatus_Altiarchaeales_archaeon_WOR_SM1_SCG:1	2157|2582935||1803511|||1849261:1
SGB	637	1	0	GCA_001742785	-	GCA_001742785	uSGB	Other	k__Archaea|p__Euryarchaeota|c__CFGB202|o__OFGB202|f__FGB202|g__GGB472|s__GGB472_SGB637|t__SGB637	2157|28890|||||	2	k__Archaea|p__Euryarchaeota:1,k__Archaea|p__Candidatus_Altiarchaeota:1	2157|28890:1,2157|2582935:1
SGB	638	1	0	GCA_002254545	-	GCA_002254545	uSGB	Other	k__Bacteria|p__Proteobacteria|c__CFGB203|o__OFGB203|f__FGB203|g__GGB473|s__GGB473_SGB638|t__SGB638	2|1224|||||	16	k__Bacteria|p__Proteobacteria:5,k__Bacteria|p__Firmicutes:4,k__Archaea|p__Euryarchaeota:2,k__Bacteria|p__Bacteroidetes:2,k__Archaea|p__Thaumarchaeota:1,k__Bacteria|p__Cyanobacteria:1,k__Bacteria|p__Candidatus_Melainabacteria:1	2|1224:5,2|1239:4,2157|28890:2,2|976:2,2157|651137:1,2|1117:1,2|1798710:1
SGB	640	0	1	-	GCA_000387965	GCA_000387965	kSGB	Species	k__Archaea|p__Nanoarchaeota|c__Nanoarchaeota_unclassified|o__Nanoarchaeales|f__Nanopusillaceae|g__Candidatus_Nanobsidianus|s__Candidatus_Nanobsidianus_stetteri|t__SGB640	2157|192989||1890940|1890942|1996557|1294122	1	k__Archaea|p__Nanoarchaeota|c__Nanoarchaeota_unclassified|o__Nanoarchaeales|f__Nanopusillaceae|g__Candidatus_Nanobsidianus|s__Candidatus_Nanobsidianus_stetteri:1	2157|192989||1890940|1890942|1996557|1294122:1
SGB	642	0	1	-	GCA_000317795	GCA_000317795	kSGB	Species	k__Archaea|p__Crenarchaeota|c__Thermoprotei|o__Acidilobales|f__Caldisphaeraceae|g__Caldisphaera|s__Caldisphaera_lagunensis|t__SGB642	2157|28889|183924|871006|255472|200414|200415	1	k__Archaea|p__Crenarchaeota|c__Thermoprotei|o__Acidilobales|f__Caldisphaeraceae|g__Caldisphaera|s__Caldisphaera_lagunensis:1	2157|28889|183924|871006|255472|200414|200415:1
SGB	644	0	1	-	GCA_000007185	GCA_000007185	kSGB	Species	k__Archaea|p__Euryarchaeota|c__Methanopyri|o__Methanopyrales|f__Methanopyraceae|g__Methanopyrus|s__Methanopyrus_kandleri|t__SGB644	2157|28890|183988|68985|183713|2319|2320	1	k__Archaea|p__Euryarchaeota|c__Methanopyri|o__Methanopyrales|f__Methanopyraceae|g__Methanopyrus|s__Methanopyrus_kandleri:1	2157|28890|183988|68985|183713|2319|2320:1
SGB	645	1	1	NayfachS_2020__GEM_3300014779__bin.12	GCA_000008085	GCA_000008085	kSGB	Species	k__Archaea|p__Nanoarchaeota|c__Nanoarchaeota_unclassified|o__Nanoarchaeales|f__Nanoarchaeaceae|g__Nanoarchaeum|s__Nanoarchaeum_equitans|t__SGB645	2157|192989||1890940|1890941|193568|160232	1	k__Archaea|p__Nanoarchaeota|c__Nanoarchaeota_unclassified|o__Nanoarchaeales|f__Nanoarchaeaceae|g__Nanoarchaeum|s__Nanoarchaeum_equitans:1	2157|192989||1890940|1890941|193568|160232:1
SGB	646	0	1	-	GCA_000025525	GCA_000025525	kSGB	Species	k__Archaea|p__Euryarchaeota|c__Methanococci|o__Methanococcales|f__Methanocaldococcaceae|g__Methanocaldococcus|s__Methanocaldococcus_sp_FS406_22|t__SGB646	2157|28890|183939|2182|196117|196118|644281	1	k__Archaea|p__Euryarchaeota|c__Methanococci|o__Methanococcales|f__Methanocaldococcaceae|g__Methanocaldococcus|s__Methanocaldococcus_sp_FS406_22:1	2157|28890|183939|2182|196117|196118|644281:1
SGB	647	0	1	-	GCA_000739065	GCA_000739065	kSGB	Species	k__Archaea|p__Euryarchaeota|c__Methanococci|o__Methanococcales|f__Methanocaldococcaceae|g__Methanocaldococcus|s__Methanocaldococcus_bathoardescens|t__SGB647	2157|28890|183939|2182|196117|196118|1301915	1	k__Archaea|p__Euryarchaeota|c__Methanococci|o__Methanococcales|f__Methanocaldococcaceae|g__Methanocaldococcus|s__Methanocaldococcus_bathoardescens:1	2157|28890|183939|2182|196117|196118|1301915:1
SGB	648	0	1	-	GCA_000091665	GCA_000091665	kSGB	Species	k__Archaea|p__Euryarchaeota|c__Methanococci|o__Methanococcales|f__Methanocaldococcaceae|g__Methanocaldococcus|s__Methanocaldococcus_jannaschii|t__SGB648	2157|28890|183939|2182|196117|196118|2190	1	k__Archaea|p__Euryarchaeota|c__Methanococci|o__Methanococcales|f__Methanocaldococcaceae|g__Methanocaldococcus|s__Methanocaldococcus_jannaschii:1	2157|28890|183939|2182|196117|196118|2190:1
SGB	649	0	1	-	GCA_000023985	GCA_000023985	kSGB	Species	k__Archaea|p__Euryarchaeota|c__Methanococci|o__Methanococcales|f__Methanocaldococcaceae|g__Methanocaldococcus|s__Methanocaldococcus_fervens|t__SGB649	2157|28890|183939|2182|196117|196118|83171	1	k__Archaea|p__Euryarchaeota|c__Methanococci|o__Methanococcales|f__Methanocaldococcaceae|g__Methanocaldococcus|s__Methanocaldococcus_fervens:1	2157|28890|183939|2182|196117|196118|83171:1
SGB	650	0	1	-	GCA_000024625	GCA_000024625	kSGB	Species	k__Archaea|p__Euryarchaeota|c__Methanococci|o__Methanococcales|f__Methanocaldococcaceae|g__Methanocaldococcus|s__Methanocaldococcus_vulcanius|t__SGB650	2157|28890|183939|2182|196117|196118|73913	1	k__Archaea|p__Euryarchaeota|c__Methanococci|o__Methanococcales|f__Methanocaldococcaceae|g__Methanocaldococcus|s__Methanocaldococcus_vulcanius:1	2157|28890|183939|2182|196117|196118|73913:1
SGB	651	0	1	-	GCA_000214415	GCA_000214415	kSGB	Species	k__Archaea|p__Euryarchaeota|c__Methanococci|o__Methanococcales|f__Methanocaldococcaceae|g__Methanotorris|s__Methanotorris_igneus|t__SGB651	2157|28890|183939|2182|196117|196119|2189	1	k__Archaea|p__Euryarchaeota|c__Methanococci|o__Methanococcales|f__Methanocaldococcaceae|g__Methanotorris|s__Methanotorris_igneus:1	2157|28890|183939|2182|196117|196119|2189:1
SGB	652	0	1	-	GCA_000243455	GCA_000243455	kSGB	Species	k__Archaea|p__Euryarchaeota|c__Methanococci|o__Methanococcales|f__Methanocaldococcaceae|g__Methanotorris|s__Methanotorris_formicicus|t__SGB652	2157|28890|183939|2182|196117|196119|213185	1	k__Archaea|p__Euryarchaeota|c__Methanococci|o__Methanococcales|f__Methanocaldococcaceae|g__Methanotorris|s__Methanotorris_formicicus:1	2157|28890|183939|2182|196117|196119|213185:1
SGB	653	0	1	-	GCA_000363885	GCA_000363885	kSGB	Species	k__Archaea|p__Euryarchaeota|c__Methanococci|o__Methanococcales|f__Methanocaldococcaceae|g__Methanocaldococcus|s__Methanocaldococcus_villosus|t__SGB653	2157|28890|183939|2182|196117|196118|667126	1	k__Archaea|p__Euryarchaeota|c__Methanococci|o__Methanococcales|f__Methanocaldococcaceae|g__Methanocaldococcus|s__Methanocaldococcus_villosus:1	2157|28890|183939|2182|196117|196118|667126:1
SGB	654	0	1	-	GCA_000092305	GCA_000092305	kSGB	Species	k__Archaea|p__Euryarchaeota|c__Methanococci|o__Methanococcales|f__Methanocaldococcaceae|g__Methanocaldococcus|s__Methanocaldococcus_infernus|t__SGB654	2157|28890|183939|2182|196117|196118|67760	1	k__Archaea|p__Euryarchaeota|c__Methanococci|o__Methanococcales|f__Methanocaldococcaceae|g__Methanocaldococcus|s__Methanocaldococcus_infernus:1	2157|28890|183939|2182|196117|196118|67760:1
SGB	655	0	1	-	GCA_000017185	GCA_000017185	kSGB	Species	k__Archaea|p__Euryarchaeota|c__Methanococci|o__Methanococcales|f__Methanococcaceae|g__Methanococcus|s__Methanococcus_aeolicus|t__SGB655	2157|28890|183939|2182|2183|2184|42879	1	k__Archaea|p__Euryarchaeota|c__Methanococci|o__Methanococcales|f__Methanococcaceae|g__Methanococcus|s__Methanococcus_aeolicus:1	2157|28890|183939|2182|2183|2184|42879:1
SGB	656	0	1	-	GCA_000179575	GCA_000179575	kSGB	Species	k__Archaea|p__Euryarchaeota|c__Methanococci|o__Methanococcales|f__Methanococcaceae|g__Methanothermococcus|s__Methanothermococcus_okinawensis|t__SGB656	2157|28890|183939|2182|2183|155862|155863	1	k__Archaea|p__Euryarchaeota|c__Methanococci|o__Methanococcales|f__Methanococcaceae|g__Methanothermococcus|s__Methanothermococcus_okinawensis:1	2157|28890|183939|2182|2183|155862|155863:1
SGB	658	0	17	-	GCA_000011585,GCA_000220645,GCA_000828535,GCA_000828555,GCA_002945325,GCA_003052125,GCA_013761045,GCA_013761055,GCA_013761085,GCA_013761105,GCA_013761135,GCA_013761165,GCA_013761205,GCA_013761225,GCA_014203295,GCA_014207315,GCA_014207325	GCA_003052125	kSGB	Species	k__Archaea|p__Euryarchaeota|c__Methanococci|o__Methanococcales|f__Methanococcaceae|g__Methanococcus|s__Methanococcus_maripaludis|t__SGB658	2157|28890|183939|2182|2183|2184|39152	17	k__Archaea|p__Euryarchaeota|c__Methanococci|o__Methanococcales|f__Methanococcaceae|g__Methanococcus|s__Methanococcus_maripaludis:17	2157|28890|183939|2182|2183|2184|39152:17
SGB	659	0	1	-	GCA_000017225	GCA_000017225	kSGB	Species	k__Archaea|p__Euryarchaeota|c__Methanococci|o__Methanococcales|f__Methanococcaceae|g__Methanococcus|s__Methanococcus_maripaludis|t__SGB659	2157|28890|183939|2182|2183|2184|39152	1	k__Archaea|p__Euryarchaeota|c__Methanococci|o__Methanococcales|f__Methanococcaceae|g__Methanococcus|s__Methanococcus_maripaludis:1	2157|28890|183939|2182|2183|2184|39152:1
SGB	660	0	1	-	GCA_000018485	GCA_000018485	kSGB	Species	k__Archaea|p__Euryarchaeota|c__Methanococci|o__Methanococcales|f__Methanococcaceae|g__Methanococcus|s__Methanococcus_maripaludis|t__SGB660	2157|28890|183939|2182|2183|2184|39152	1	k__Archaea|p__Euryarchaeota|c__Methanococci|o__Methanococcales|f__Methanococcaceae|g__Methanococcus|s__Methanococcus_maripaludis:1	2157|28890|183939|2182|2183|2184|39152:1
SGB	661	0	1	-	GCA_000016125	GCA_000016125	kSGB	Species	k__Archaea|p__Euryarchaeota|c__Methanococci|o__Methanococcales|f__Methanococcaceae|g__Methanococcus|s__Methanococcus_maripaludis|t__SGB661	2157|28890|183939|2182|2183|2184|39152	1	k__Archaea|p__Euryarchaeota|c__Methanococci|o__Methanococcales|f__Methanococcaceae|g__Methanococcus|s__Methanococcus_maripaludis:1	2157|28890|183939|2182|2183|2184|39152:1
SGB	662	0	1	-	GCA_000017165	GCA_000017165	kSGB	Species	k__Archaea|p__Euryarchaeota|c__Methanococci|o__Methanococcales|f__Methanococcaceae|g__Methanococcus|s__Methanococcus_vannielii|t__SGB662	2157|28890|183939|2182|2183|2184|2187	1	k__Archaea|p__Euryarchaeota|c__Methanococci|o__Methanococcales|f__Methanococcaceae|g__Methanococcus|s__Methanococcus_vannielii:1	2157|28890|183939|2182|2183|2184|2187:1
SGB	663	0	1	-	GCA_000006175	GCA_000006175	kSGB	Species	k__Archaea|p__Euryarchaeota|c__Methanococci|o__Methanococcales|f__Methanococcaceae|g__Methanococcus|s__Methanococcus_voltae|t__SGB663	2157|28890|183939|2182|2183|2184|2188	1	k__Archaea|p__Euryarchaeota|c__Methanococci|o__Methanococcales|f__Methanococcaceae|g__Methanococcus|s__Methanococcus_voltae:1	2157|28890|183939|2182|2183|2184|2188:1
SGB	664	1	0	GCA_001940665	-	GCA_001940665	uSGB	Other	k__Archaea|p__Euryarchaeota|c__CFGB211|o__OFGB211|f__FGB211|g__GGB491|s__GGB491_SGB664|t__SGB664	2157|28890|||||	4	k__Archaea|p__Euryarchaeota:2,k__Bacteria|p__Firmicutes:1,k__Archaea|p__Crenarchaeota:1	2157|28890:2,2|1239:1,2157|28889:1
SGB	665	1	0	GCA_002720935	-	GCA_002720935	uSGB	Other	k__Bacteria|p__Proteobacteria|c__CFGB212|o__OFGB212|f__FGB212|g__GGB492|s__GGB492_SGB665|t__SGB665	2|1224|||||	16	k__Bacteria|p__Proteobacteria:9,k__Bacteria|p__Firmicutes:5,k__Bacteria|p__Candidatus_Saccharibacteria:1,k__Bacteria|p__Fusobacteria:1	2|1224:9,2|1239:5,2|95818:1,2|32066:1
SGB	674	8	3	CampanaroS_2020__METABAT_AS01afH2WH_50,GCA_002356395,NayfachS_2020__GEM_3300010269__bin.34,NayfachS_2020__GEM_3300010271__bin.36,NayfachS_2020__GEM_3300010281__bin.31,NayfachS_2020__GEM_3300011965__bin.9,NayfachS_2020__GEM_3300013755__bin.7,NayfachS_2020__GEM_3300025471__bin.40	GCA_000008645,GCA_000828575,GCA_003385755	NayfachS_2020__GEM_3300010269__bin.34	kSGB	Species	k__Archaea|p__Euryarchaeota|c__Methanobacteria|o__Methanobacteriales|f__Methanobacteriaceae|g__Methanothermobacter|s__Methanothermobacter_defluvii|t__SGB674	2157|28890|183925|2158|2159|145260|49339	3	k__Archaea|p__Euryarchaeota|c__Methanobacteria|o__Methanobacteriales|f__Methanobacteriaceae|g__Methanothermobacter|s__Methanothermobacter_thermautotrophicus:1,k__Archaea|p__Euryarchaeota|c__Methanobacteria|o__Methanobacteriales|f__Methanobacteriaceae|g__Methanothermobacter|s__Methanothermobacter_sp_CaT2:1,k__Archaea|p__Euryarchaeota|c__Methanobacteria|o__Methanobacteriales|f__Methanobacteriaceae|…	2157|28890|183925|2158|2159|145260|145262:1,2157|28890|183925|2158|2159|145260|866790:1,2157|28890|183925|2158|2159|145260|49339:1
SGB	675	0	3	-	GCA_000145295,GCA_008033705,GCA_009917665	GCA_008033705	kSGB	Species	k__Archaea|p__Euryarchaeota|c__Methanobacteria|o__Methanobacteriales|f__Methanobacteriaceae|g__Methanothermobacter|s__Methanothermobacter_marburgensis|t__SGB675	2157|28890|183925|2158|2159|145260|145263	3	k__Archaea|p__Euryarchaeota|c__Methanobacteria|o__Methanobacteriales|f__Methanobacteriaceae|g__Methanothermobacter|s__Methanothermobacter_marburgensis:1,k__Archaea|p__Euryarchaeota|c__Methanobacteria|o__Methanobacteriales|f__Methanobacteriaceae|g__Methanothermobacter|s__Methanothermobacter_sp_KEPCO_1:1,k__Archaea|p__Euryarchaeota|c__Methanobacteria|o__Methanobacteriales|f__Methanobacteriaceae|g__…	2157|28890|183925|2158|2159|145260|145263:1,2157|28890|183925|2158|2159|145260|2603820:1,2157|28890|183925|2158|2159|145260|2606912:1
SGB	676	4	2	CampanaroS_2020__METABAT_AS20ysBPTH_75,NayfachS_2020__GEM_3300002167__bin.42,NayfachS_2020__GEM_3300025587__bin.25,NayfachS_2020__GEM_3300027510__bin.62	GCA_009914355,GCA_900095815	NayfachS_2020__GEM_3300027510__bin.62	kSGB	Species	k__Archaea|p__Euryarchaeota|c__Methanobacteria|o__Methanobacteriales|f__Methanobacteriaceae|g__Methanothermobacter|s__Methanothermobacter_wolfeii|t__SGB676	2157|28890|183925|2158|2159|145260|145261	2	k__Archaea|p__Euryarchaeota|c__Methanobacteria|o__Methanobacteriales|f__Methanobacteriaceae|g__Methanothermobacter|s__Methanothermobacter_sp_THM_1:1,k__Archaea|p__Euryarchaeota|c__Methanobacteria|o__Methanobacteriales|f__Methanobacteriaceae|g__Methanothermobacter|s__Methanothermobacter_wolfeii:1	2157|28890|183925|2158|2159|145260|2606911:1,2157|28890|183925|2158|2159|145260|145261:1
SGB	677	1	1	ParksDH_2017__UBA339	GCA_900095295	GCA_900095295	kSGB	Species	k__Archaea|p__Euryarchaeota|c__Methanobacteria|o__Methanobacteriales|f__Methanobacteriaceae|g__Methanobacterium|s__Methanobacterium_congolense|t__SGB677	2157|28890|183925|2158|2159|2160|118062	1	k__Archaea|p__Euryarchaeota|c__Methanobacteria|o__Methanobacteriales|f__Methanobacteriaceae|g__Methanobacterium|s__Methanobacterium_congolense:1	2157|28890|183925|2158|2159|2160|118062:1
SGB	679	0	1	-	GCA_000214725	GCA_000214725	kSGB	Species	k__Archaea|p__Euryarchaeota|c__Methanobacteria|o__Methanobacteriales|f__Methanobacteriaceae|g__Methanobacterium|s__Methanobacterium_paludis|t__SGB679	2157|28890|183925|2158|2159|2160|868131	1	k__Archaea|p__Euryarchaeota|c__Methanobacteria|o__Methanobacteriales|f__Methanobacteriaceae|g__Methanobacterium|s__Methanobacterium_paludis:1	2157|28890|183925|2158|2159|2160|868131:1
SGB	680	0	1	-	GCA_000191585	GCA_000191585	kSGB	Species	k__Archaea|p__Euryarchaeota|c__Methanobacteria|o__Methanobacteriales|f__Methanobacteriaceae|g__Methanobacterium|s__Methanobacterium_lacus|t__SGB680	2157|28890|183925|2158|2159|2160|877455	1	k__Archaea|p__Euryarchaeota|c__Methanobacteria|o__Methanobacteriales|f__Methanobacteriaceae|g__Methanobacterium|s__Methanobacterium_lacus:1	2157|28890|183925|2158|2159|2160|877455:1
SGB	681	0	2	-	GCA_001729285,GCA_002287175	GCA_001729285	kSGB	Species	k__Archaea|p__Euryarchaeota|c__Methanobacteria|o__Methanobacteriales|f__Methanobacteriaceae|g__Methanobacterium|s__Methanobacterium_bryantii|t__SGB681	2157|28890|183925|2158|2159|2160|2161	2	k__Archaea|p__Euryarchaeota|c__Methanobacteria|o__Methanobacteriales|f__Methanobacteriaceae|g__Methanobacterium|s__Methanobacterium_sp_A39:1,k__Archaea|p__Euryarchaeota|c__Methanobacteria|o__Methanobacteriales|f__Methanobacteriaceae|g__Methanobacterium|s__Methanobacterium_bryantii:1	2157|28890|183925|2158|2159|2160|1860100:1,2157|28890|183925|2158|2159|2160|2161:1
SGB	690	5	1	NayfachS_2020__GEM_3300002963__bin.12,NayfachS_2020__GEM_3300010276__bin.26,NayfachS_2020__GEM_3300010281__bin.23,NayfachS_2020__GEM_3300010286__bin.29,ZellerG_2014__CCIS46047672ST-4-0__bin.2	GCA_000499765	NayfachS_2020__GEM_3300010281__bin.23	kSGB	Species	k__Archaea|p__Euryarchaeota|c__Methanobacteria|o__Methanobacteriales|f__Methanobacteriaceae|g__Methanobacterium|s__Methanobacterium_sp_MB1|t__SGB690	2157|28890|183925|2158|2159|2160|1379702	1	k__Archaea|p__Euryarchaeota|c__Methanobacteria|o__Methanobacteriales|f__Methanobacteriaceae|g__Methanobacterium|s__Methanobacterium_sp_MB1:1	2157|28890|183925|2158|2159|2160|1379702:1
SGB	691	6	2	GCA_001509005,GCA_003491305,NayfachS_2020__GEM_3300021843__bin.48,NayfachS_2020__GEM_3300022181__bin.47,NayfachS_2020__GEM_3300025691__bin.42,ParksDH_2017__UBA74	GCA_000762265,GCA_001458655	GCA_000762265	kSGB	Species	k__Archaea|p__Euryarchaeota|c__Methanobacteria|o__Methanobacteriales|f__Methanobacteriaceae|g__Methanobacterium|s__Methanobacterium_formicicum|t__SGB691	2157|28890|183925|2158|2159|2160|2162	2	k__Archaea|p__Euryarchaeota|c__Methanobacteria|o__Methanobacteriales|f__Methanobacteriaceae|g__Methanobacterium|s__Methanobacterium_formicicum:2	2157|28890|183925|2158|2159|2160|2162:2
SGB	692	4	4	GCA_002839685,ParksDH_2017__UBA283,ParksDH_2017__UBA455,ParksDH_2017__UBA479	GCA_002813655,GCA_002813675,GCA_002813695,GCA_012933645	ParksDH_2017__UBA455	kSGB	Species	k__Archaea|p__Euryarchaeota|c__Methanobacteria|o__Methanobacteriales|f__Methanobacteriaceae|g__Methanobacterium|s__Methanobacterium_subterraneum|t__SGB692	2157|28890|183925|2158|2159|2160|59277	4	k__Archaea|p__Euryarchaeota|c__Methanobacteria|o__Methanobacteriales|f__Methanobacteriaceae|g__Methanobacterium|s__Methanobacterium_subterraneum:3,k__Archaea|p__Euryarchaeota|c__Methanobacteria|o__Methanobacteriales|f__Methanobacteriaceae|g__Methanobacterium|s__Methanobacterium_sp_MZ_A1:1	2157|28890|183925|2158|2159|2160|59277:3,2157|28890|183925|2158|2159|2160|1911685:1
SGB	693	0	1	-	GCA_000302455	GCA_000302455	kSGB	Species	k__Archaea|p__Euryarchaeota|c__Methanobacteria|o__Methanobacteriales|f__Methanobacteriaceae|g__Methanobacterium|s__Methanobacterium_formicicum|t__SGB693	2157|28890|183925|2158|2159|2160|2162	1	k__Archaea|p__Euryarchaeota|c__Methanobacteria|o__Methanobacteriales|f__Methanobacteriaceae|g__Methanobacterium|s__Methanobacterium_formicicum:1	2157|28890|183925|2158|2159|2160|2162:1
SGB	694	1	0	GCA_000309865	-	GCA_000309865	uSGB	Genus	k__Archaea|p__Euryarchaeota|c__Methanobacteria|o__Methanobacteriales|f__Methanobacteriaceae|g__Methanobacterium|s__Methanobacterium_SGB694|t__SGB694	2157|28890|183925|2158|2159|2160|	1	k__Archaea|p__Euryarchaeota|c__Methanobacteria|o__Methanobacteriales|f__Methanobacteriaceae|g__Methanobacterium:1	2157|28890|183925|2158|2159|2160:1
SGB	696	8	2	AsnicarF_2020__1057__bin.21,AsnicarF_2020__1274__bin.74,AsnicarF_2020__1578__bin.40,AsnicarF_2020__776__bin.69,KimCY_2020__KIJ_genome_11894,KimCY_2020__KIJ_genome_18847,ZeeviD_2015__PNP_Main_437__bin.13,ZeeviD_2015__PNP_Main_87__bin.37	GCA_002287195,GCA_003149675	KimCY_2020__KIJ_genome_18847	kSGB	Species	k__Archaea|p__Euryarchaeota|c__Methanobacteria|o__Methanobacteriales|f__Methanobacteriaceae|g__Methanosphaera|s__Methanosphaera_cuniculi|t__SGB696	2157|28890|183925|2158|2159|2316|1077256	2	k__Archaea|p__Euryarchaeota|c__Methanobacteria|o__Methanobacteriales|f__Methanobacteriaceae|g__Methanosphaera|s__Methanosphaera_cuniculi:2	2157|28890|183925|2158|2159|2316|1077256:2
SGB	697	12	0	AndersonLC_2020__RMAG2385,CM_guinea2__GUI_110110__bin.48,GCA_002509095,GCA_003266175,GCA_900322125,NayfachS_2020__GEM_3300026875__bin.5,ParksDH_2017__UBA254,StewartRD_2018__10676_min2k__bin.2212,StewartRD_2018__10677_min2k__bin.1594,StewartRD_2018__RUG761,ViscontiA_2019__SID287783__bin.4,ZellerG_2014__CCIS33816588ST-4-0__bin.32	-	ZellerG_2014__CCIS33816588ST-4-0__bin.32	uSGB	Family	k__Archaea|p__Euryarchaeota|c__Methanobacteria|o__Methanobacteriales|f__Methanobacteriaceae|g__GGB519|s__GGB519_SGB697|t__SGB697	2157|28890|183925|2158|2159||	8	k__Archaea|p__Euryarchaeota|c__Methanobacteria|o__Methanobacteriales|f__Methanobacteriaceae:7,k__Archaea|p__Euryarchaeota|c__Halobacteria|o__Natrialbales|f__Natrialbaceae:1	2157|28890|183925|2158|2159:7,2157|28890|183963|1644060|1644061:1
SGB	698	161	3	AsnicarF_2020__1065__bin.8,AsnicarF_2020__1199__bin.43,AsnicarF_2020__1284__bin.107,AsnicarF_2020__1379__bin.119,AsnicarF_2020__1419__bin.109,AsnicarF_2020__1457__bin.92,AsnicarF_2020__1466__bin.42,AsnicarF_2020__1489__bin.55,AsnicarF_2020__1530__bin.61,AsnicarF_2020__1566__bin.144,AsnicarF_2020__32__bin.23,AsnicarF_2020__338__bin.17,AsnicarF_2020__508__bin.36,AsnicarF_2020__527__bin.12,AsnicarF_…	GCA_000012545,GCA_001729395,GCA_003265405	CM_guinea2__GUI_80503__bin.1	kSGB	Species	k__Archaea|p__Euryarchaeota|c__Methanobacteria|o__Methanobacteriales|f__Methanobacteriaceae|g__Methanosphaera|s__Methanosphaera_stadtmanae|t__SGB698	2157|28890|183925|2158|2159|2316|2317	3	k__Archaea|p__Euryarchaeota|c__Methanobacteria|o__Methanobacteriales|f__Methanobacteriaceae|g__Methanosphaera|s__Methanosphaera_stadtmanae:2,k__Archaea|p__Euryarchaeota|c__Methanobacteria|o__Methanobacteriales|f__Methanobacteriaceae|g__Methanosphaera|s__Methanosphaera_sp_A6:1	2157|28890|183925|2158|2159|2316|2317:2,2157|28890|183925|2158|2159|2316|1860157:1
SGB	699	0	1	-	GCA_001729965	GCA_001729965	kSGB	Species	k__Archaea|p__Euryarchaeota|c__Methanobacteria|o__Methanobacteriales|f__Methanobacteriaceae|g__Methanosphaera|s__Methanosphaera_sp_WGK6|t__SGB699	2157|28890|183925|2158|2159|2316|1561964	1	k__Archaea|p__Euryarchaeota|c__Methanobacteria|o__Methanobacteriales|f__Methanobacteriaceae|g__Methanosphaera|s__Methanosphaera_sp_WGK6:1	2157|28890|183925|2158|2159|2316|1561964:1
SGB	700	0	1	-	GCA_001639285	GCA_001639285	kSGB	Species	k__Archaea|p__Euryarchaeota|c__Methanobacteria|o__Methanobacteriales|f__Methanobacteriaceae|g__Methanobrevibacter|s__Methanobrevibacter_cuticularis|t__SGB700	2157|28890|183925|2158|2159|2172|47311	1	k__Archaea|p__Euryarchaeota|c__Methanobacteria|o__Methanobacteriales|f__Methanobacteriaceae|g__Methanobrevibacter|s__Methanobrevibacter_cuticularis:1	2157|28890|183925|2158|2159|2172|47311:1
SGB	701	0	3	-	GCA_000513315,GCA_001315885,GCA_002072215	GCA_000513315	kSGB	Species	k__Archaea|p__Euryarchaeota|c__Methanobacteria|o__Methanobacteriales|f__Methanobacteriaceae|g__Methanobrevibacter|s__Methanobrevibacter_arboriphilus|t__SGB701	2157|28890|183925|2158|2159|2172|39441	3	k__Archaea|p__Euryarchaeota|c__Methanobacteria|o__Methanobacteriales|f__Methanobacteriaceae|g__Methanobrevibacter|s__Methanobrevibacter_arboriphilus:3	2157|28890|183925|2158|2159|2172|39441:3
SGB	702	0	1	-	GCA_001639265	GCA_001639265	kSGB	Species	k__Archaea|p__Euryarchaeota|c__Methanobacteria|o__Methanobacteriales|f__Methanobacteriaceae|g__Methanobrevibacter|s__Methanobrevibacter_filiformis|t__SGB702	2157|28890|183925|2158|2159|2172|55758	1	k__Archaea|p__Euryarchaeota|c__Methanobacteria|o__Methanobacteriales|f__Methanobacteriaceae|g__Methanobrevibacter|s__Methanobrevibacter_filiformis:1	2157|28890|183925|2158|2159|2172|55758:1
SGB	703	0	1	-	GCA_001639295	GCA_001639295	kSGB	Species	k__Archaea|p__Euryarchaeota|c__Methanobacteria|o__Methanobacteriales|f__Methanobacteriaceae|g__Methanobrevibacter|s__Methanobrevibacter_curvatus|t__SGB703	2157|28890|183925|2158|2159|2172|49547	1	k__Archaea|p__Euryarchaeota|c__Methanobacteria|o__Methanobacteriales|f__Methanobacteriaceae|g__Methanobrevibacter|s__Methanobrevibacter_curvatus:1	2157|28890|183925|2158|2159|2172|49547:1
SGB	706	0	2	-	GCA_001563245,GCA_900114585	GCA_001563245	kSGB	Species	k__Archaea|p__Euryarchaeota|c__Methanobacteria|o__Methanobacteriales|f__Methanobacteriaceae|g__Methanobrevibacter|s__Methanobrevibacter_olleyae|t__SGB706	2157|28890|183925|2158|2159|2172|294671	2	k__Archaea|p__Euryarchaeota|c__Methanobacteria|o__Methanobacteriales|f__Methanobacteriaceae|g__Methanobrevibacter|s__Methanobrevibacter_olleyae:2	2157|28890|183925|2158|2159|2172|294671:2
SGB	707	0	1	-	GCA_000024185	GCA_000024185	kSGB	Species	k__Archaea|p__Euryarchaeota|c__Methanobacteria|o__Methanobacteriales|f__Methanobacteriaceae|g__Methanobrevibacter|s__Methanobrevibacter_ruminantium|t__SGB707	2157|28890|183925|2158|2159|2172|83816	1	k__Archaea|p__Euryarchaeota|c__Methanobacteria|o__Methanobacteriales|f__Methanobacteriaceae|g__Methanobrevibacter|s__Methanobrevibacter_ruminantium:1	2157|28890|183925|2158|2159|2172|83816:1
SGB	709	12	2	AndersonLC_2020__RMAG2381,AndersonLC_2020__RMAG388,LiF_2019__Rumen_microbiome_of_beef_cattle_307__bin.28,LiF_2019__Rumen_microbiome_of_beef_cattle_308__bin.59,LiF_2019__Rumen_microbiome_of_beef_cattle_506__bin.71,LiF_2019__Rumen_microbiome_of_beef_cattle_708__bin.16,NayfachS_2020__GEM_3300022137__bin.10,ParksDH_2017__UBA594,StewartRD_2018__10572_min2k__bin.2911,StewartRD_2018__10677_0012_idba__bi…	GCA_000320505,GCA_000404165	LiF_2019__Rumen_microbiome_of_beef_cattle_308__bin.59	kSGB	Species	k__Archaea|p__Euryarchaeota|c__Methanobacteria|o__Methanobacteriales|f__Methanobacteriaceae|g__Methanobrevibacter|s__Methanobrevibacter_boviskoreani|t__SGB709	2157|28890|183925|2158|2159|2172|1348249	2	k__Archaea|p__Euryarchaeota|c__Methanobacteria|o__Methanobacteriales|f__Methanobacteriaceae|g__Methanobrevibacter|s__Methanobrevibacter_boviskoreani:1,k__Archaea|p__Euryarchaeota|c__Methanobacteria|o__Methanobacteriales|f__Methanobacteriaceae|g__Methanobrevibacter|s__Methanobrevibacter_sp_AbM4:1	2157|28890|183925|2158|2159|2172|1348249:1,2157|28890|183925|2158|2159|2172|224719:1
SGB	710	0	1	-	GCA_002208625	GCA_002208625	kSGB	Species	k__Archaea|p__Euryarchaeota|c__Methanobacteria|o__Methanobacteriales|f__Methanobacteriaceae|g__Methanobrevibacter|s__Methanobrevibacter_sp_87_7|t__SGB710	2157|28890|183925|2158|2159|2172|387957	1	k__Archaea|p__Euryarchaeota|c__Methanobacteria|o__Methanobacteriales|f__Methanobacteriaceae|g__Methanobrevibacter|s__Methanobrevibacter_sp_87_7:1	2157|28890|183925|2158|2159|2172|387957:1
SGB	711	9	1	BritoIL_2016__W2.43.ST__bin.33,CM_tanzania_TB_DAR__83348_31__bin.30,CM_tanzania__C16-20197-TZ__bin.32,KimCY_2020__KIJ_genome_19352,KimCY_2020__KIJ_genome_9288,NayfachS_2019__SRS475589__bin.67,NayfachS_2019__SRS476430__bin.75,YuJ_2015__SZAXPI003409-8__bin.32,YuJ_2015__SZAXPI017581-93__bin.23	GCA_900766745	BritoIL_2016__W2.43.ST__bin.33	kSGB	Species	k__Archaea|p__Euryarchaeota|c__Methanobacteria|o__Methanobacteriales|f__Methanobacteriaceae|g__Methanobacteriaceae_unclassified|s__Methanobacteriaceae_archaeon|t__SGB711	2157|28890|183925|2158|2159||2099680	1	k__Archaea|p__Euryarchaeota|c__Methanobacteria|o__Methanobacteriales|f__Methanobacteriaceae|g__Methanobacteriaceae_unclassified|s__Methanobacteriaceae_archaeon:1	2157|28890|183925|2158|2159||2099680:1
SGB	713	371	14	AsnicarF_2020__1031__bin.26,AsnicarF_2020__1035__bin.88,AsnicarF_2020__1036__bin.96,AsnicarF_2020__1063__bin.99,AsnicarF_2020__1068__bin.63,AsnicarF_2020__1084__bin.8,AsnicarF_2020__1086__bin.42,AsnicarF_2020__1132__bin.135,AsnicarF_2020__1133__bin.117,AsnicarF_2020__1134__bin.32,AsnicarF_2020__1137__bin.22,AsnicarF_2020__1147__bin.39,AsnicarF_2020__1153__bin.124,AsnicarF_2020__1180__bin.61,Asnic…	GCA_000189915,GCA_000189935,GCA_000189955,GCA_000189975,GCA_000189995,GCA_000190015,GCA_000190035,GCA_000190055,GCA_000190075,GCA_000190095,GCA_000190115,GCA_000190135,GCA_000190155,GCA_002252585	ViscontiA_2019__SID452682__bin.12	kSGB	Species	k__Archaea|p__Euryarchaeota|c__Methanobacteria|o__Methanobacteriales|f__Methanobacteriaceae|g__Methanobrevibacter|s__Methanobrevibacter_smithii|t__SGB713	2157|28890|183925|2158|2159|2172|2173	14	k__Archaea|p__Euryarchaeota|c__Methanobacteria|o__Methanobacteriales|f__Methanobacteriaceae|g__Methanobrevibacter|s__Methanobrevibacter_smithii:14	2157|28890|183925|2158|2159|2172|2173:14
SGB	714	1367	12	AmatoKR_2018__qiita_sid_11212:11212.BWC2063__bin.10,AsnicarF_2017__MV_FEM2_t1Q14__bin.31,AsnicarF_2017__MV_FEM3_t1Q14__bin.6,AsnicarF_2020__1006__bin.80,AsnicarF_2020__1007__bin.117,AsnicarF_2020__1008__bin.40,AsnicarF_2020__1013__bin.30,AsnicarF_2020__1050__bin.44,AsnicarF_2020__1056__bin.47,AsnicarF_2020__1057__bin.79,AsnicarF_2020__1071__bin.46,AsnicarF_2020__1074__bin.24,AsnicarF_2020__1082__…	GCA_000016525,GCA_000151225,GCA_000151245,GCA_000189795,GCA_000189815,GCA_000189835,GCA_000189855,GCA_000189895,GCA_000190175,GCA_000824705,GCA_001729455,GCA_002813085	ZellerG_2014__CCIS06260551ST-3-0__bin.19	kSGB	Species	k__Archaea|p__Euryarchaeota|c__Methanobacteria|o__Methanobacteriales|f__Methanobacteriaceae|g__Methanobrevibacter|s__Methanobrevibacter_smithii|t__SGB714	2157|28890|183925|2158|2159|2172|2173	12	k__Archaea|p__Euryarchaeota|c__Methanobacteria|o__Methanobacteriales|f__Methanobacteriaceae|g__Methanobrevibacter|s__Methanobrevibacter_smithii:11,k__Archaea|p__Euryarchaeota|c__Methanobacteria|o__Methanobacteriales|f__Methanobacteriaceae|g__Methanobrevibacter|s__Methanobrevibacter_sp_A54:1	2157|28890|183925|2158|2159|2172|2173:11,2157|28890|183925|2158|2159|2172|1860156:1
SGB	715	3	1	CM_guinea__GUI_0140121__bin.29,JieZ_2017__SAMEA104142217__bin.28,YuJ_2015__SZAXPI015264-87__bin.27	GCA_003111605	YuJ_2015__SZAXPI015264-87__bin.27	kSGB	Species	k__Archaea|p__Euryarchaeota|c__Methanobacteria|o__Methanobacteriales|f__Methanobacteriaceae|g__Methanobrevibacter|s__Methanobrevibacter_woesei|t__SGB715	2157|28890|183925|2158|2159|2172|190976	1	k__Archaea|p__Euryarchaeota|c__Methanobacteria|o__Methanobacteriales|f__Methanobacteriaceae|g__Methanobrevibacter|s__Methanobrevibacter_woesei:1	2157|28890|183925|2158|2159|2172|190976:1
SGB	716	0	2	-	GCA_001729385,GCA_900109595	GCA_001729385	kSGB	Species	k__Archaea|p__Euryarchaeota|c__Methanobacteria|o__Methanobacteriales|f__Methanobacteriaceae|g__Methanobrevibacter|s__Methanobrevibacter_gottschalkii|t__SGB716	2157|28890|183925|2158|2159|2172|190974	2	k__Archaea|p__Euryarchaeota|c__Methanobacteria|o__Methanobacteriales|f__Methanobacteriaceae|g__Methanobrevibacter|s__Methanobrevibacter_sp_A27:1,k__Archaea|p__Euryarchaeota|c__Methanobacteria|o__Methanobacteriales|f__Methanobacteriaceae|g__Methanobrevibacter|s__Methanobrevibacter_gottschalkii:1	2157|28890|183925|2158|2159|2172|1860099:1,2157|28890|183925|2158|2159|2172|190974:1
SGB	717	0	1	-	GCA_001548675	GCA_001548675	kSGB	Species	k__Archaea|p__Euryarchaeota|c__Methanobacteria|o__Methanobacteriales|f__Methanobacteriaceae|g__Methanobrevibacter|s__Methanobrevibacter_sp_YE315|t__SGB717	2157|28890|183925|2158|2159|2172|1609968	1	k__Archaea|p__Euryarchaeota|c__Methanobacteria|o__Methanobacteriales|f__Methanobacteriaceae|g__Methanobrevibacter|s__Methanobrevibacter_sp_YE315:1	2157|28890|183925|2158|2159|2172|1609968:1
SGB	719	3	1	AndersonLC_2020__RMAG1994,AndersonLC_2020__RMAG844,LiF_2019__Rumen_microbiome_of_beef_cattle_611__bin.7	GCA_001477655	GCA_001477655	kSGB	Species	k__Archaea|p__Euryarchaeota|c__Methanobacteria|o__Methanobacteriales|f__Methanobacteriaceae|g__Methanobrevibacter|s__Methanobrevibacter_millerae|t__SGB719	2157|28890|183925|2158|2159|2172|230361	1	k__Archaea|p__Euryarchaeota|c__Methanobacteria|o__Methanobacteriales|f__Methanobacteriaceae|g__Methanobrevibacter|s__Methanobrevibacter_millerae:1	2157|28890|183925|2158|2159|2172|230361:1
SGB	720	18	1	VelskolM_2019__ERR3003614__bin.10,VelskolM_2019__ERR3003615__bin.2,VelskolM_2019__ERR3003621__bin.20,VelskolM_2019__ERR3003622__bin.6,VelskolM_2019__ERR3003623__bin.4,VelskolM_2019__ERR3003627__bin.1,VelskolM_2019__ERR3003630__bin.9,VelskolM_2019__ERR3003632__bin.6,VelskolM_2019__ERR3003637__bin.2,VelskolM_2019__ERR3003640__bin.16,VelskolM_2019__ERR3003641__bin.2,VelskolM_2019__ERR3003644__bin.19…	GCA_001639275	VelskolM_2019__ERR3003621__bin.20	kSGB	Species	k__Archaea|p__Euryarchaeota|c__Methanobacteria|o__Methanobacteriales|f__Methanobacteriaceae|g__Methanobrevibacter|s__Methanobrevibacter_oralis|t__SGB720	2157|28890|183925|2158|2159|2172|66851	1	k__Archaea|p__Euryarchaeota|c__Methanobacteria|o__Methanobacteriales|f__Methanobacteriaceae|g__Methanobrevibacter|s__Methanobrevibacter_oralis:1	2157|28890|183925|2158|2159|2172|66851:1
SGB	722	0	1	-	GCA_000166095	GCA_000166095	kSGB	Species	k__Archaea|p__Euryarchaeota|c__Methanobacteria|o__Methanobacteriales|f__Methanothermaceae|g__Methanothermus|s__Methanothermus_fervidus|t__SGB722	2157|28890|183925|2158|2178|2179|2180	1	k__Archaea|p__Euryarchaeota|c__Methanobacteria|o__Methanobacteriales|f__Methanothermaceae|g__Methanothermus|s__Methanothermus_fervidus:1	2157|28890|183925|2158|2178|2179|2180:1
SGB	725	1	0	GCA_002733905	-	GCA_002733905	uSGB	Other	k__Bacteria|p__Proteobacteria|c__CFGB225|o__OFGB225|f__FGB225|g__GGB544|s__GGB544_SGB725|t__SGB725	2|1224|||||	2	k__Bacteria|p__Proteobacteria:2	2|1224:2
SGB	729	1	0	GCA_002256385	-	GCA_002256385	uSGB	Other	k__Bacteria|p__Proteobacteria|c__CFGB227|o__OFGB227|f__FGB227|g__GGB548|s__GGB548_SGB729|t__SGB729	2|1224|||||	3	k__Bacteria|p__Proteobacteria:2,k__Bacteria|p__Bacteroidetes:1	2|1224:2,2|976:1
SGB	730	2	0	GCA_000220375,NayfachS_2020__GEM_2025206003__bin.7	-	GCA_000220375	uSGB	Other	k__Archaea|p__Archaea_unclassified|c__CFGB228|o__OFGB228|f__FGB228|g__GGB549|s__GGB549_SGB730|t__SGB730	2157||||||	4	k__Archaea|p__Euryarchaeota:2,k__Archaea|p__Archaea_unclassified:2	2157|28890:2,2157|:2
SGB	743	10	2	AlmeidaA_2019__ERR1620311__bin.18,CostaYAO_2020__LinusII_BA0109CM-p1__metabat2_low_PE.029,CostaYAO_2020__Michael_p1__metabat2_high_PE.009,HeQ_2017__RSZAXPI003097-131__bin.11,HeQ_2017__RSZAXPI003097-131__bin.18,HeQ_2017__RSZAXPI003099-133__bin.47,NayfachS_2020__GEM_3300029510__bin.4,YoungblutND_2020__Tephra_p1__metabat2_high_PE.033,YoungblutND_2020__Trix_p1__metabat2_low_PE.026,YoungblutND_2020__X…	GCA_014230005,GCA_900110295	YoungblutND_2020__Trix_p1__metabat2_low_PE.026	kSGB	Species	k__Bacteria|p__Firmicutes|c__Clostridia|o__Clostridiales|f__Peptostreptococcaceae|g__Peptostreptococcus|s__Peptostreptococcus_russellii|t__SGB743	2|1239|186801|186802|186804|1257|215200	2	k__Bacteria|p__Firmicutes|c__Clostridia|o__Clostridiales|f__Peptostreptococcaceae|g__Peptostreptococcus|s__Peptostreptococcus_russellii:2	2|1239|186801|186802|186804|1257|215200:2
SGB	745	1	1	HeQ_2017__SZAXPI029497-98__bin.22	GCA_003012055	HeQ_2017__SZAXPI029497-98__bin.22	kSGB	Species	k__Bacteria|p__Firmicutes|c__Clostridia|o__Clostridiales|f__Peptostreptococcaceae|g__Peptostreptococcus|s__Peptostreptococcus_russellii|t__SGB745	2|1239|186801|186802|186804|1257|215200	1	k__Bacteria|p__Firmicutes|c__Clostridia|o__Clostridiales|f__Peptostreptococcaceae|g__Peptostreptococcus|s__Peptostreptococcus_russellii:1	2|1239|186801|186802|186804|1257|215200:1
SGB	746	53	6	AlmeidaA_2019__SRR1779123__bin.6,AlmeidaA_2019__SRR3131856__bin.3,AlmeidaA_2019__SRR3132307__bin.4,AlmeidaA_2019__SRR3132347__bin.1,AlmeidaA_2019__SRR5963283__bin.10,AlmeidaA_2019__SRR5963284__bin.7,AlmeidaA_2019__SRR5963316__bin.19,AlmeidaA_2019__SRR5963321__bin.13,Arumugam__Diet2_D14_bin.vamb256.51,Arumugam__Diet2_D5_bin.vamb384.51,Arumugam__Diet2_D6_bin.vamb512.45,Arumugam__Diet2_k21-141.HFa_b…	GCA_000178095,GCA_000318115,GCA_001553145,GCA_001563595,GCA_900115025,GCA_900454605	Arumugam__Diet2_k21-99.HP_bin.vamb768.98	kSGB	Species	k__Bacteria|p__Firmicutes|c__Clostridia|o__Clostridiales|f__Peptostreptococcaceae|g__Peptostreptococcus|s__Peptostreptococcus_anaerobius|t__SGB746	2|1239|186801|186802|186804|1257|1261	6	k__Bacteria|p__Firmicutes|c__Clostridia|o__Clostridiales|f__Peptostreptococcaceae|g__Peptostreptococcus|s__Peptostreptococcus_anaerobius:6	2|1239|186801|186802|186804|1257|1261:6
SGB	747	2	1	VincentC_2016__MM004.2__bin.33,YuJ_2015__SZAXPI015221-142__bin.39	GCA_000758885	VincentC_2016__MM004.2__bin.33	kSGB	Species	k__Bacteria|p__Firmicutes|c__Clostridia|o__Clostridiales|f__Peptostreptococcaceae|g__Peptostreptococcus|s__Peptostreptococcus_sp_MV1|t__SGB747	2|1239|186801|186802|186804|1257|1219626	1	k__Bacteria|p__Firmicutes|c__Clostridia|o__Clostridiales|f__Peptostreptococcaceae|g__Peptostreptococcus|s__Peptostreptococcus_sp_MV1:1	2|1239|186801|186802|186804|1257|1219626:1
SGB	748	47	1	AlmeidaA_2019__ERR1018188__bin.52,AlmeidaA_2019__SRR4481730__bin.90,CM_guinea__GUI_0080311__bin.11,CM_tanzania_TB_DAR__83274_31__bin.23,CM_tanzania_TB_DAR__83546_31__bin.48,GeversD_2014__SKBSTL060__bin.5,KimCY_2020__KIJ_genome_1306,KimCY_2020__KIJ_genome_19797,KimCY_2020__KIJ_genome_21564,KimCY_2020__KIJ_genome_22830,KimCY_2020__KIJ_genome_24615,KimCY_2020__KIJ_genome_27799,KimCY_2020__KIJ_genome…	GCA_000147675	KimCY_2020__KIJ_genome_19797	kSGB	Species	k__Bacteria|p__Firmicutes|c__Clostridia|o__Clostridiales|f__Peptostreptococcaceae|g__Peptostreptococcus|s__Peptostreptococcus_stomatis|t__SGB748	2|1239|186801|186802|186804|1257|341694	1	k__Bacteria|p__Firmicutes|c__Clostridia|o__Clostridiales|f__Peptostreptococcaceae|g__Peptostreptococcus|s__Peptostreptococcus_stomatis:1	2|1239|186801|186802|186804|1257|341694:1
SGB	749	111	0	CM_cf__CF_TNFC022IS_t1M15__bin.10,CM_cf__CF_TNFC022IS_t2M15__bin.7,CM_tanzania_TB_DAR__83546_31__bin.24,FengQ_2015__SID530373__bin.63,HMP_2012__SRS011115__bin.23,HMP_2012__SRS011306__bin.63,HMP_2012__SRS012279__bin.13,HMP_2012__SRS013164__bin.47,HMP_2012__SRS013879__bin.15,HMP_2012__SRS014271__bin.33,HMP_2012__SRS014470__bin.66,HMP_2012__SRS014573__bin.31,HMP_2012__SRS014684__bin.11,HMP_2012__SRS…	-	HMP_2012__SRS019071__bin.4	uSGB	Genus	k__Bacteria|p__Firmicutes|c__Clostridia|o__Clostridiales|f__Peptostreptococcaceae|g__Peptostreptococcus|s__Peptostreptococcus_SGB749|t__SGB749	2|1239|186801|186802|186804|1257|	1	k__Bacteria|p__Firmicutes|c__Clostridia|o__Clostridiales|f__Peptostreptococcaceae|g__Peptostreptococcus:1	2|1239|186801|186802|186804|1257:1
SGB	750	0	1	-	GCA_900112955	GCA_900112955	kSGB	Species	k__Bacteria|p__Firmicutes|c__Clostridia|o__Clostridiales|f__Peptostreptococcaceae|g__Peptostreptococcus|s__Peptostreptococcus_sp_D1|t__SGB750	2|1239|186801|186802|186804|1257|72304	1	k__Bacteria|p__Firmicutes|c__Clostridia|o__Clostridiales|f__Peptostreptococcaceae|g__Peptostreptococcus|s__Peptostreptococcus_sp_D1:1	2|1239|186801|186802|186804|1257|72304:1
SGB	758	3	0	GCA_900549425,NayfachS_2020__GEM_3300011728__bin.3,VatanenT_2016__G78762__bin.2	-	VatanenT_2016__G78762__bin.2	uSGB	Other	k__Bacteria|p__Firmicutes|c__CFGB235|o__OFGB235|f__FGB235|g__GGB573|s__GGB573_SGB758|t__SGB758	2|1239|||||	15	k__Bacteria|p__Firmicutes:15	2|1239:15
SGB	766	2	0	GCA_001515185,NayfachS_2020__GEM_3300001753__bin.19	-	GCA_001515185	uSGB	Other	k__Bacteria|p__Proteobacteria|c__CFGB236|o__OFGB236|f__FGB236|g__GGB581|s__GGB581_SGB766|t__SGB766	2|1224|||||	16	k__Bacteria|p__Proteobacteria:6,k__Bacteria|p__Candidatus_Marinimicrobia:2,k__Archaea|p__Euryarchaeota:2,k__Bacteria|p__Actinobacteria:2,k__Bacteria|p__Firmicutes:1,k__Bacteria|p__Chloroflexi:1,k__Bacteria|p__Thermotogae:1,k__Archaea|p__Thaumarchaeota:1	2|1224:6,2|62680:2,2157|28890:2,2|201174:2,2|1239:1,2|200795:1,2|200918:1,2157|651137:1
SGB	770	1	0	GCA_002687355	-	GCA_002687355	uSGB	Other	k__Archaea|p__Euryarchaeota|c__CFGB238|o__OFGB238|f__FGB238|g__GGB585|s__GGB585_SGB770|t__SGB770	2157|28890|||||	3	k__Archaea|p__Euryarchaeota:3	2157|28890:3
SGB	771	5	0	GCA_002731905,NayfachS_2020__GEM_3300020272__bin.21,NayfachS_2020__GEM_3300020328__bin.23,NayfachS_2020__GEM_3300022225__bin.38,NayfachS_2020__GEM_3300026210__bin.21	-	NayfachS_2020__GEM_3300020272__bin.21	uSGB	Other	k__Bacteria|p__Actinobacteria|c__CFGB238|o__OFGB238|f__FGB238|g__GGB585|s__GGB585_SGB771|t__SGB771	2|201174|||||	152	k__Bacteria|p__Actinobacteria:126,k__Bacteria|p__Proteobacteria:17,k__Bacteria|p__Verrucomicrobia:4,k__Bacteria|p__Chlorobi:4,k__Bacteria|p__Nitrospinae:1	2|201174:126,2|1224:17,2|74201:4,2|1090:4,2|1293497:1
SGB	772	1	0	GCA_002255025	-	GCA_002255025	uSGB	Other	k__Archaea|p__Crenarchaeota|c__CFGB239|o__OFGB239|f__FGB239|g__GGB586|s__GGB586_SGB772|t__SGB772	2157|28889|||||	1	k__Archaea|p__Crenarchaeota:1	2157|28889:1
SGB	773	1	0	GCA_001768965	-	GCA_001768965	uSGB	Other	k__Bacteria|p__Proteobacteria|c__CFGB240|o__OFGB240|f__FGB240|g__GGB587|s__GGB587_SGB773|t__SGB773	2|1224|||||	12	k__Bacteria|p__Proteobacteria:10,k__Bacteria|p__Firmicutes:1,k__Bacteria|p__Actinobacteria:1	2|1224:10,2|1239:1,2|201174:1
SGB	775	0	1	-	GCA_000789255	GCA_000789255	kSGB	Species	k__Archaea|p__Euryarchaeota|c__Archaeoglobi|o__Archaeoglobales|f__Archaeoglobaceae|g__Geoglobus|s__Geoglobus_acetivorans|t__SGB775	2157|28890|183980|2231|2232|190818|565033	1	k__Archaea|p__Euryarchaeota|c__Archaeoglobi|o__Archaeoglobales|f__Archaeoglobaceae|g__Geoglobus|s__Geoglobus_acetivorans:1	2157|28890|183980|2231|2232|190818|565033:1
SGB	776	1	1	GCA_013151125	GCA_001006045	GCA_001006045	kSGB	Species	k__Archaea|p__Euryarchaeota|c__Archaeoglobi|o__Archaeoglobales|f__Archaeoglobaceae|g__Geoglobus|s__Geoglobus_ahangari|t__SGB776	2157|28890|183980|2231|2232|190818|113653	1	k__Archaea|p__Euryarchaeota|c__Archaeoglobi|o__Archaeoglobales|f__Archaeoglobaceae|g__Geoglobus|s__Geoglobus_ahangari:1	2157|28890|183980|2231|2232|190818|113653:1
SGB	777	0	1	-	GCA_000385565	GCA_000385565	kSGB	Species	k__Archaea|p__Euryarchaeota|c__Archaeoglobi|o__Archaeoglobales|f__Archaeoglobaceae|g__Archaeoglobus|s__Archaeoglobus_sulfaticallidus|t__SGB777	2157|28890|183980|2231|2232|2233|1316941	1	k__Archaea|p__Euryarchaeota|c__Archaeoglobi|o__Archaeoglobales|f__Archaeoglobaceae|g__Archaeoglobus|s__Archaeoglobus_sulfaticallidus:1	2157|28890|183980|2231|2232|2233|1316941:1
SGB	780	6	3	GCA_001508745,NayfachS_2020__GEM_3300005062__bin.15,NayfachS_2020__GEM_3300005067__bin.16,NayfachS_2020__GEM_3300005068__bin.17,NayfachS_2020__GEM_3300005078__bin.12,NayfachS_2020__GEM_3300005086__bin.22	GCA_000008665,GCA_000734035,GCA_900069765	GCA_900069765	kSGB	Species	k__Archaea|p__Euryarchaeota|c__Archaeoglobi|o__Archaeoglobales|f__Archaeoglobaceae|g__Archaeoglobus|s__Archaeoglobus_fulgidus|t__SGB780	2157|28890|183980|2231|2232|2233|2234	3	k__Archaea|p__Euryarchaeota|c__Archaeoglobi|o__Archaeoglobales|f__Archaeoglobaceae|g__Archaeoglobus|s__Archaeoglobus_fulgidus:3	2157|28890|183980|2231|2232|2233|2234:3
SGB	781	0	1	-	GCA_000194625	GCA_000194625	kSGB	Species	k__Archaea|p__Euryarchaeota|c__Archaeoglobi|o__Archaeoglobales|f__Archaeoglobaceae|g__Archaeoglobus|s__Archaeoglobus_veneficus|t__SGB781	2157|28890|183980|2231|2232|2233|58290	1	k__Archaea|p__Euryarchaeota|c__Archaeoglobi|o__Archaeoglobales|f__Archaeoglobaceae|g__Archaeoglobus|s__Archaeoglobus_veneficus:1	2157|28890|183980|2231|2232|2233|58290:1
SGB	782	0	1	-	GCA_000025285	GCA_000025285	kSGB	Species	k__Archaea|p__Euryarchaeota|c__Archaeoglobi|o__Archaeoglobales|f__Archaeoglobaceae|g__Archaeoglobus|s__Archaeoglobus_profundus|t__SGB782	2157|28890|183980|2231|2232|2233|84156	1	k__Archaea|p__Euryarchaeota|c__Archaeoglobi|o__Archaeoglobales|f__Archaeoglobaceae|g__Archaeoglobus|s__Archaeoglobus_profundus:1	2157|28890|183980|2231|2232|2233|84156:1
SGB	783	0	1	-	GCA_000025505	GCA_000025505	kSGB	Species	k__Archaea|p__Euryarchaeota|c__Archaeoglobi|o__Archaeoglobales|f__Archaeoglobaceae|g__Ferroglobus|s__Ferroglobus_placidus|t__SGB783	2157|28890|183980|2231|2232|54260|54261	1	k__Archaea|p__Euryarchaeota|c__Archaeoglobi|o__Archaeoglobales|f__Archaeoglobaceae|g__Ferroglobus|s__Ferroglobus_placidus:1	2157|28890|183980|2231|2232|54260|54261:1
SGB	784	1	0	GCA_001766815	-	GCA_001766815	uSGB	Other	k__Archaea|p__Euryarchaeota|c__CFGB246|o__OFGB246|f__FGB246|g__GGB598|s__GGB598_SGB784|t__SGB784	2157|28890|||||	3	k__Archaea|p__Euryarchaeota:3	2157|28890:3
SGB	785	3	0	GCA_001766825,GCA_003601555,GCA_011042965	-	GCA_003601555	uSGB	Other	k__Bacteria|p__Proteobacteria|c__CFGB246|o__OFGB246|f__FGB246|g__GGB599|s__GGB599_SGB785|t__SGB785	2|1224|||||	48	k__Bacteria|p__Proteobacteria:41,k__Archaea|p__Euryarchaeota:5,k__Bacteria|p__Firmicutes:1,k__Bacteria|p__Aquificae:1	2|1224:41,2157|28890:5,2|1239:1,2|200783:1
SGB	789	0	1	-	GCA_002153915	GCA_002153915	kSGB	Species	k__Archaea|p__Euryarchaeota|c__Methanonatronarchaeia|o__Methanonatronarchaeales|f__Methanonatronarchaeaceae|g__Methanonatronarchaeum|s__Methanonatronarchaeum_thermophilum|t__SGB789	2157|28890|171536|2202723|2202724|2022711|1927129	1	k__Archaea|p__Euryarchaeota|c__Methanonatronarchaeia|o__Methanonatronarchaeales|f__Methanonatronarchaeaceae|g__Methanonatronarchaeum|s__Methanonatronarchaeum_thermophilum:1	2157|28890|171536|2202723|2202724|2022711|1927129:1
SGB	790	3	0	GCA_002898035,GCA_002923215,GCA_011050765	-	GCA_002923215	uSGB	Other	k__Archaea|p__Euryarchaeota|c__CFGB250|o__OFGB250|f__FGB250|g__GGB604|s__GGB604_SGB790|t__SGB790	2157|28890|||||	156	k__Archaea|p__Euryarchaeota:150,k__Bacteria|p__Proteobacteria:4,k__Bacteria|p__Firmicutes:1,k__Bacteria|p__Bacteroidetes:1	2157|28890:150,2|1224:4,2|1239:1,2|976:1
SGB	795	1	0	GCA_002718915	-	GCA_002718915	uSGB	Other	k__Archaea|p__Euryarchaeota|c__CFGB253|o__OFGB253|f__FGB253|g__GGB608|s__GGB608_SGB795|t__SGB795	2157|28890|||||	3	k__Archaea|p__Euryarchaeota:2,k__Bacteria|p__Proteobacteria:1	2157|28890:2,2|1224:1
SGB	799	1	0	GCA_001595915	-	GCA_001595915	uSGB	Other	k__Bacteria|p__Firmicutes|c__CFGB254|o__OFGB254|f__FGB254|g__GGB611|s__GGB611_SGB799|t__SGB799	2|1239|||||	12	k__Bacteria|p__Firmicutes:7,k__Bacteria|p__Fusobacteria:2,k__Bacteria|p__Proteobacteria:2,k__Bacteria|p__Tenericutes:1	2|1239:7,2|32066:2,2|1224:2,2|544448:1
SGB	800	1	0	GCA_002900535	-	GCA_002900535	uSGB	Other	k__Archaea|p__Candidatus_Thermoplasmatota|c__CFGB255|o__OFGB255|f__FGB255|g__GGB612|s__GGB612_SGB800|t__SGB800	2157|2283796|||||	1	k__Archaea|p__Candidatus_Thermoplasmatota:1	2157|2283796:1
SGB	802	0	1	-	GCA_000349645	GCA_000349645	kSGB	Species	k__Archaea|p__Candidatus_Thermoplasmatota|c__Thermoplasmata|o__Thermoplasmatales|f__Thermoplasmatales_unclassified|g__Thermoplasmatales_unclassified|s__Thermoplasmatales_archaeon_SCGC_AB_539_N05|t__SGB802	2157|2283796|183967|2301|||1198116	1	k__Archaea|p__Candidatus_Thermoplasmatota|c__Thermoplasmata|o__Thermoplasmatales|f__Thermoplasmatales_unclassified|g__Thermoplasmatales_unclassified|s__Thermoplasmatales_archaeon_SCGC_AB_539_N05:1	2157|2283796|183967|2301|||1198116:1
SGB	807	1	0	GCA_001595945	-	GCA_001595945	uSGB	Other	k__Archaea|p__Euryarchaeota|c__CFGB258|o__OFGB258|f__FGB258|g__GGB618|s__GGB618_SGB807|t__SGB807	2157|28890|||||	1	k__Archaea|p__Euryarchaeota:1	2157|28890:1
SGB	808	1	0	GCA_002900545	-	GCA_002900545	uSGB	Other	k__Archaea|p__Euryarchaeota|c__CFGB258|o__OFGB258|f__FGB258|g__GGB619|s__GGB619_SGB808|t__SGB808	2157|28890|||||	7	k__Archaea|p__Euryarchaeota:3,k__Bacteria|p__Proteobacteria:2,k__Archaea|p__Candidatus_Thermoplasmatota:1,k__Bacteria|p__Firmicutes:1	2157|28890:3,2|1224:2,2157|2283796:1,2|1239:1
SGB	809	0	1	-	GCA_000193375	GCA_000193375	kSGB	Species	k__Archaea|p__Crenarchaeota|c__Thermoprotei|o__Thermoproteales|f__Thermoproteaceae|g__Thermoproteus|s__Thermoproteus_uzoniensis|t__SGB809	2157|28889|183924|2266|2267|2270|184117	1	k__Archaea|p__Crenarchaeota|c__Thermoprotei|o__Thermoproteales|f__Thermoproteaceae|g__Thermoproteus|s__Thermoproteus_uzoniensis:1	2157|28889|183924|2266|2267|2270|184117:1
SGB	810	11	1	GCA_001516655,GCA_001516665,GCA_011056725,NayfachS_2020__GEM_2013843003__bin.3,NayfachS_2020__GEM_2015219000__bin.2,NayfachS_2020__GEM_3300005958__bin.2,NayfachS_2020__GEM_3300005964__bin.3,NayfachS_2020__GEM_3300005977__bin.11,NayfachS_2020__GEM_3300025546__bin.73,NayfachS_2020__GEM_3300026821__bin.4,NayfachS_2020__GEM_3300027937__bin.3	GCA_002077075	NayfachS_2020__GEM_3300027937__bin.3	kSGB	Species	k__Archaea|p__Crenarchaeota|c__Thermoprotei|o__Thermoproteales|f__Thermoproteaceae|g__Thermoproteus|s__Thermoproteus_sp_CP80|t__SGB810	2157|28889|183924|2266|2267|2270|1650659	1	k__Archaea|p__Crenarchaeota|c__Thermoprotei|o__Thermoproteales|f__Thermoproteaceae|g__Thermoproteus|s__Thermoproteus_sp_CP80:1	2157|28889|183924|2266|2267|2270|1650659:1
SGB	812	0	1	-	GCA_000015205	GCA_000015205	kSGB	Species	k__Archaea|p__Crenarchaeota|c__Thermoprotei|o__Thermoproteales|f__Thermoproteaceae|g__Pyrobaculum|s__Pyrobaculum_islandicum|t__SGB812	2157|28889|183924|2266|2267|2276|2277	1	k__Archaea|p__Crenarchaeota|c__Thermoprotei|o__Thermoproteales|f__Thermoproteaceae|g__Pyrobaculum|s__Pyrobaculum_islandicum:1	2157|28889|183924|2266|2267|2276|2277:1
SGB	813	0	1	-	GCA_000019805	GCA_000019805	kSGB	Species	k__Archaea|p__Crenarchaeota|c__Thermoprotei|o__Thermoproteales|f__Thermoproteaceae|g__Pyrobaculum|s__Pyrobaculum_neutrophilum|t__SGB813	2157|28889|183924|2266|2267|2276|70771	1	k__Archaea|p__Crenarchaeota|c__Thermoprotei|o__Thermoproteales|f__Thermoproteaceae|g__Pyrobaculum|s__Pyrobaculum_neutrophilum:1	2157|28889|183924|2266|2267|2276|70771:1
SGB	814	0	1	-	GCA_000253055	GCA_000253055	kSGB	Species	k__Archaea|p__Crenarchaeota|c__Thermoprotei|o__Thermoproteales|f__Thermoproteaceae|g__Thermoproteus|s__Thermoproteus_tenax|t__SGB814	2157|28889|183924|2266|2267|2270|2271	1	k__Archaea|p__Crenarchaeota|c__Thermoprotei|o__Thermoproteales|f__Thermoproteaceae|g__Thermoproteus|s__Thermoproteus_tenax:1	2157|28889|183924|2266|2267|2270|2271:1
SGB	815	0	1	-	GCA_000234805	GCA_000234805	kSGB	Species	k__Archaea|p__Crenarchaeota|c__Thermoprotei|o__Thermoproteales|f__Thermoproteaceae|g__Pyrobaculum|s__Pyrobaculum_ferrireducens|t__SGB815	2157|28889|183924|2266|2267|2276|1104324	1	k__Archaea|p__Crenarchaeota|c__Thermoprotei|o__Thermoproteales|f__Thermoproteaceae|g__Pyrobaculum|s__Pyrobaculum_ferrireducens:1	2157|28889|183924|2266|2267|2276|1104324:1
SGB	816	3	1	NayfachS_2020__GEM_2012990006__bin.1,NayfachS_2020__GEM_3300025345__bin.1,NayfachS_2020__GEM_3300025349__bin.5	GCA_001189275	NayfachS_2020__GEM_3300025349__bin.5	kSGB	Species	k__Archaea|p__Crenarchaeota|c__Thermoprotei|o__Thermoproteales|f__Thermoproteaceae|g__Pyrobaculum|s__Pyrobaculum_sp_WP30|t__SGB816	2157|28889|183924|2266|2267|2276|1227555	1	k__Archaea|p__Crenarchaeota|c__Thermoprotei|o__Thermoproteales|f__Thermoproteaceae|g__Pyrobaculum|s__Pyrobaculum_sp_WP30:1	2157|28889|183924|2266|2267|2276|1227555:1
SGB	817	0	3	-	GCA_000016385,GCA_000247545,GCA_013414235	GCA_000016385	kSGB	Species	k__Archaea|p__Crenarchaeota|c__Thermoprotei|o__Thermoproteales|f__Thermoproteaceae|g__Pyrobaculum|s__Pyrobaculum_arsenaticum|t__SGB817	2157|28889|183924|2266|2267|2276|121277	3	k__Archaea|p__Crenarchaeota|c__Thermoprotei|o__Thermoproteales|f__Thermoproteaceae|g__Pyrobaculum|s__Pyrobaculum_arsenaticum:2,k__Archaea|p__Crenarchaeota|c__Thermoprotei|o__Thermoproteales|f__Thermoproteaceae|g__Pyrobaculum|s__Pyrobaculum_oguniense:1	2157|28889|183924|2266|2267|2276|121277:2,2157|28889|183924|2266|2267|2276|99007:1
SGB	818	0	3	-	GCA_000007225,GCA_003400025,GCA_003400145	GCA_003400145	kSGB	Species	k__Archaea|p__Crenarchaeota|c__Thermoprotei|o__Thermoproteales|f__Thermoproteaceae|g__Pyrobaculum|s__Pyrobaculum_aerophilum|t__SGB818	2157|28889|183924|2266|2267|2276|13773	3	k__Archaea|p__Crenarchaeota|c__Thermoprotei|o__Thermoproteales|f__Thermoproteaceae|g__Pyrobaculum|s__Pyrobaculum_aerophilum:3	2157|28889|183924|2266|2267|2276|13773:3
SGB	819	1	1	NayfachS_2020__GEM_3300014786__bin.22	GCA_000015805	GCA_000015805	kSGB	Species	k__Archaea|p__Crenarchaeota|c__Thermoprotei|o__Thermoproteales|f__Thermoproteaceae|g__Pyrobaculum|s__Pyrobaculum_calidifontis|t__SGB819	2157|28889|183924|2266|2267|2276|181486	1	k__Archaea|p__Crenarchaeota|c__Thermoprotei|o__Thermoproteales|f__Thermoproteaceae|g__Pyrobaculum|s__Pyrobaculum_calidifontis:1	2157|28889|183924|2266|2267|2276|181486:1
SGB	820	0	1	-	GCA_000018305	GCA_000018305	kSGB	Species	k__Archaea|p__Crenarchaeota|c__Thermoprotei|o__Thermoproteales|f__Thermoproteaceae|g__Caldivirga|s__Caldivirga_maquilingensis|t__SGB820	2157|28889|183924|2266|2267|76886|76887	1	k__Archaea|p__Crenarchaeota|c__Thermoprotei|o__Thermoproteales|f__Thermoproteaceae|g__Caldivirga|s__Caldivirga_maquilingensis:1	2157|28889|183924|2266|2267|76886|76887:1
SGB	822	0	1	-	GCA_000148385	GCA_000148385	kSGB	Species	k__Archaea|p__Crenarchaeota|c__Thermoprotei|o__Thermoproteales|f__Thermoproteaceae|g__Vulcanisaeta|s__Vulcanisaeta_distributa|t__SGB822	2157|28889|183924|2266|2267|164450|164451	1	k__Archaea|p__Crenarchaeota|c__Thermoprotei|o__Thermoproteales|f__Thermoproteaceae|g__Vulcanisaeta|s__Vulcanisaeta_distributa:1	2157|28889|183924|2266|2267|164450|164451:1
SGB	823	0	1	-	GCA_000190315	GCA_000190315	kSGB	Species	k__Archaea|p__Crenarchaeota|c__Thermoprotei|o__Thermoproteales|f__Thermoproteaceae|g__Vulcanisaeta|s__Vulcanisaeta_moutnovskia|t__SGB823	2157|28889|183924|2266|2267|164450|985052	1	k__Archaea|p__Crenarchaeota|c__Thermoprotei|o__Thermoproteales|f__Thermoproteaceae|g__Vulcanisaeta|s__Vulcanisaeta_moutnovskia:1	2157|28889|183924|2266|2267|164450|985052:1
SGB	826	11	1	GCA_001515905,GCA_001516745,GCA_001516765,NayfachS_2020__GEM_2022920002__bin.2,NayfachS_2020__GEM_2077657023__bin.2,NayfachS_2020__GEM_3300000342__bin.4,NayfachS_2020__GEM_3300005958__bin.7,NayfachS_2020__GEM_3300005964__bin.1,NayfachS_2020__GEM_3300005977__bin.3,NayfachS_2020__GEM_3300025360__bin.3,NayfachS_2020__GEM_3300025462__bin.5	GCA_002078205	NayfachS_2020__GEM_3300000342__bin.4	kSGB	Species	k__Archaea|p__Crenarchaeota|c__Thermoprotei|o__Thermoproteales|f__Thermoproteaceae|g__Vulcanisaeta|s__Vulcanisaeta_sp_EB80|t__SGB826	2157|28889|183924|2266|2267|164450|1650660	1	k__Archaea|p__Crenarchaeota|c__Thermoprotei|o__Thermoproteales|f__Thermoproteaceae|g__Vulcanisaeta|s__Vulcanisaeta_sp_EB80:1	2157|28889|183924|2266|2267|164450|1650660:1
SGB	829	0	1	-	GCA_000025665	GCA_000025665	kSGB	Species	k__Archaea|p__Candidatus_Thermoplasmatota|c__Candidatus_Thermoplasmatota_unclassified|o__Candidatus_Thermoplasmatota_unclassified|f__Candidatus_Thermoplasmatota_unclassified|g__Aciduliprofundum|s__Aciduliprofundum_boonei|t__SGB829	2157|2283796||||379546|379547	1	k__Archaea|p__Candidatus_Thermoplasmatota|c__Candidatus_Thermoplasmatota_unclassified|o__Candidatus_Thermoplasmatota_unclassified|f__Candidatus_Thermoplasmatota_unclassified|g__Aciduliprofundum|s__Aciduliprofundum_boonei:1	2157|2283796||||379546|379547:1
SGB	830	0	1	-	GCA_000327505	GCA_000327505	kSGB	Species	k__Archaea|p__Candidatus_Thermoplasmatota|c__Candidatus_Thermoplasmatota_unclassified|o__Candidatus_Thermoplasmatota_unclassified|f__Candidatus_Thermoplasmatota_unclassified|g__Aciduliprofundum|s__Aciduliprofundum_sp_MAR08_339|t__SGB830	2157|2283796||||379546|673860	1	k__Archaea|p__Candidatus_Thermoplasmatota|c__Candidatus_Thermoplasmatota_unclassified|o__Candidatus_Thermoplasmatota_unclassified|f__Candidatus_Thermoplasmatota_unclassified|g__Aciduliprofundum|s__Aciduliprofundum_sp_MAR08_339:1	2157|2283796||||379546|673860:1
SGB	831	0	1	-	GCA_000015225	GCA_000015225	kSGB	Species	k__Archaea|p__Crenarchaeota|c__Thermoprotei|o__Thermoproteales|f__Thermofilaceae|g__Thermofilum|s__Thermofilum_pendens|t__SGB831	2157|28889|183924|2266|114378|2268|2269	1	k__Archaea|p__Crenarchaeota|c__Thermoprotei|o__Thermoproteales|f__Thermofilaceae|g__Thermofilum|s__Thermofilum_pendens:1	2157|28889|183924|2266|114378|2268|2269:1
SGB	832	1	0	GCA_002855745	-	GCA_002855745	uSGB	Family	k__Archaea|p__Crenarchaeota|c__Thermoprotei|o__Thermoproteales|f__Thermofilaceae|g__GGB641|s__GGB641_SGB832|t__SGB832	2157|28889|183924|2266|114378||	4	k__Archaea|p__Crenarchaeota|c__Thermoprotei|o__Thermoproteales|f__Thermofilaceae:4	2157|28889|183924|2266|114378:4
SGB	833	1	2	GCA_011046265	GCA_000446015,GCA_000813245	GCA_000813245	kSGB	Species	k__Archaea|p__Crenarchaeota|c__Thermoprotei|o__Thermoproteales|f__Thermofilaceae|g__Thermofilum|s__Thermofilum_adornatum|t__SGB833	2157|28889|183924|2266|114378|2268|1365176	2	k__Archaea|p__Crenarchaeota|c__Thermoprotei|o__Thermoproteales|f__Thermofilaceae|g__Thermofilum|s__Thermofilum_adornatum:2	2157|28889|183924|2266|114378|2268|1365176:2
SGB	834	0	1	-	GCA_000993805	GCA_000993805	kSGB	Species	k__Archaea|p__Crenarchaeota|c__Thermoprotei|o__Thermoproteales|f__Thermofilaceae|g__Thermofilum|s__Thermofilum_uzonense|t__SGB834	2157|28889|183924|2266|114378|2268|1550241	1	k__Archaea|p__Crenarchaeota|c__Thermoprotei|o__Thermoproteales|f__Thermofilaceae|g__Thermofilum|s__Thermofilum_uzonense:1	2157|28889|183924|2266|114378|2268|1550241:1
SGB	837	1	0	GCA_000270325	-	GCA_000270325	uSGB	Other	k__Archaea|p__Thaumarchaeota|c__CFGB268|o__OFGB268|f__FGB268|g__GGB646|s__GGB646_SGB837|t__SGB837	2157|651137|||||	1	k__Archaea|p__Thaumarchaeota:1	2157|651137:1
SGB	839	1	0	GCA_002898355	-	GCA_002898355	uSGB	Other	k__Archaea|p__Euryarchaeota|c__CFGB268|o__OFGB268|f__FGB268|g__GGB647|s__GGB647_SGB839|t__SGB839	2157|28890|||||	1	k__Archaea|p__Euryarchaeota:1	2157|28890:1
SGB	840	1	0	GCA_002898395	-	GCA_002898395	uSGB	Other	k__Archaea|p__Thaumarchaeota|c__CFGB269|o__OFGB269|f__FGB269|g__GGB648|s__GGB648_SGB840|t__SGB840	2157|651137|||||	1	k__Archaea|p__Thaumarchaeota:1	2157|651137:1
SGB	841	2	2	GCA_002871215,GCA_011057105	GCA_000258425,GCA_015209645	GCA_011057105	kSGB	Species	k__Archaea|p__Crenarchaeota|c__Thermoprotei|o__Fervidicoccales|f__Fervidicoccaceae|g__Fervidicoccus|s__Fervidicoccus_fontis|t__SGB841	2157|28889|183924|685948|685949|685950|683846	2	k__Archaea|p__Crenarchaeota|c__Thermoprotei|o__Fervidicoccales|f__Fervidicoccaceae|g__Fervidicoccus|s__Fervidicoccus_fontis:2	2157|28889|183924|685948|685949|685950|683846:2
SGB	842	2	0	GCA_002899805,GCA_011057145	-	GCA_011057145	uSGB	Family	k__Archaea|p__Crenarchaeota|c__Thermoprotei|o__Fervidicoccales|f__Fervidicoccaceae|g__GGB650|s__GGB650_SGB842|t__SGB842	2157|28889|183924|685948|685949||	2	k__Archaea|p__Crenarchaeota|c__Thermoprotei|o__Fervidicoccales|f__Fervidicoccaceae:2	2157|28889|183924|685948|685949:2
SGB	847	1	0	GCA_002254665	-	GCA_002254665	uSGB	Other	k__Archaea|p__Crenarchaeota|c__CFGB275|o__OFGB275|f__FGB275|g__GGB655|s__GGB655_SGB847|t__SGB847	2157|28889|||||	2	k__Archaea|p__Crenarchaeota:2	2157|28889:2
SGB	850	0	1	-	GCA_000698785	GCA_000698785	kSGB	Species	k__Archaea|p__Thaumarchaeota|c__Nitrososphaeria|o__Nitrososphaerales|f__Nitrososphaeraceae|g__Nitrososphaera|s__Nitrososphaera_viennensis|t__SGB850	2157|651137|1643678|1033996|1033997|497726|1034015	1	k__Archaea|p__Thaumarchaeota|c__Nitrososphaeria|o__Nitrososphaerales|f__Nitrososphaeraceae|g__Nitrososphaera|s__Nitrososphaera_viennensis:1	2157|651137|1643678|1033996|1033997|497726|1034015:1
SGB	851	0	1	-	GCA_000730285	GCA_000730285	kSGB	Species	k__Archaea|p__Thaumarchaeota|c__Nitrososphaeria|o__Nitrososphaerales|f__Nitrososphaeraceae|g__Nitrososphaera|s__Candidatus_Nitrososphaera_evergladensis|t__SGB851	2157|651137|1643678|1033996|1033997|497726|1459637	1	k__Archaea|p__Thaumarchaeota|c__Nitrososphaeria|o__Nitrososphaerales|f__Nitrososphaeraceae|g__Nitrososphaera|s__Candidatus_Nitrososphaera_evergladensis:1	2157|651137|1643678|1033996|1033997|497726|1459637:1
SGB	853	0	1	-	GCA_000303155	GCA_000303155	kSGB	Species	k__Archaea|p__Thaumarchaeota|c__Nitrososphaeria|o__Nitrososphaerales|f__Nitrososphaeraceae|g__Nitrososphaera|s__Candidatus_Nitrososphaera_gargensis|t__SGB853	2157|651137|1643678|1033996|1033997|497726|497727	1	k__Archaea|p__Thaumarchaeota|c__Nitrososphaeria|o__Nitrososphaerales|f__Nitrososphaeraceae|g__Nitrososphaera|s__Candidatus_Nitrososphaera_gargensis:1	2157|651137|1643678|1033996|1033997|497726|497727:1
SGB	855	0	1	-	GCA_000802205	GCA_000802205	kSGB	Species	k__Archaea|p__Thaumarchaeota|c__Nitrososphaeria|o__Nitrososphaerales|f__Nitrososphaeraceae|g__Candidatus_Nitrosocosmicus|s__Candidatus_Nitrosocosmicus_oleophilus|t__SGB855	2157|651137|1643678|1033996|1033997|1826864|1353260	1	k__Archaea|p__Thaumarchaeota|c__Nitrososphaeria|o__Nitrososphaerales|f__Nitrososphaeraceae|g__Candidatus_Nitrosocosmicus|s__Candidatus_Nitrosocosmicus_oleophilus:1	2157|651137|1643678|1033996|1033997|1826864|1353260:1
SGB	856	0	6	-	GCA_000012285,GCA_000338775,GCA_000340315,GCA_001481595,GCA_001481635,GCA_002215405	GCA_000012285	kSGB	Species	k__Archaea|p__Crenarchaeota|c__Thermoprotei|o__Sulfolobales|f__Sulfolobaceae|g__Sulfolobus|s__Sulfolobus_acidocaldarius|t__SGB856	2157|28889|183924|2281|118883|2284|2285	6	k__Archaea|p__Crenarchaeota|c__Thermoprotei|o__Sulfolobales|f__Sulfolobaceae|g__Sulfolobus|s__Sulfolobus_acidocaldarius:6	2157|28889|183924|2281|118883|2284|2285:6
SGB	858	0	2	-	GCA_000632495,GCA_013133895	GCA_000632495	kSGB	Species	k__Archaea|p__Crenarchaeota|c__Thermoprotei|o__Sulfolobales|f__Sulfolobaceae|g__Acidianus|s__Acidianus_sp_RZ1|t__SGB858	2157|28889|183924|2281|118883|12914|1540082	2	k__Archaea|p__Crenarchaeota|c__Thermoprotei|o__Sulfolobales|f__Sulfolobaceae|g__Acidianus|s__Candidatus_Acidianus_copahuensis:1,k__Archaea|p__Crenarchaeota|c__Thermoprotei|o__Sulfolobales|f__Sulfolobaceae|g__Acidianus|s__Acidianus_sp_RZ1:1	2157|28889|183924|2281|118883|12914|1160895:1,2157|28889|183924|2281|118883|12914|1540082:1
SGB	859	0	1	-	GCA_002116695	GCA_002116695	kSGB	Species	k__Archaea|p__Crenarchaeota|c__Thermoprotei|o__Sulfolobales|f__Sulfolobaceae|g__Acidianus|s__Acidianus_manzaensis|t__SGB859	2157|28889|183924|2281|118883|12914|282676	1	k__Archaea|p__Crenarchaeota|c__Thermoprotei|o__Sulfolobales|f__Sulfolobaceae|g__Acidianus|s__Acidianus_manzaensis:1	2157|28889|183924|2281|118883|12914|282676:1
SGB	860	0	6	-	GCA_000007005,GCA_000024745,GCA_000175555,GCA_000968355,GCA_000968395,GCA_900079115	GCA_000968355	kSGB	Species	k__Archaea|p__Crenarchaeota|c__Thermoprotei|o__Sulfolobales|f__Sulfolobaceae|g__Saccharolobus|s__Saccharolobus_solfataricus|t__SGB860	2157|28889|183924|2281|118883|2100760|2287	6	k__Archaea|p__Crenarchaeota|c__Thermoprotei|o__Sulfolobales|f__Sulfolobaceae|g__Saccharolobus|s__Saccharolobus_solfataricus:6	2157|28889|183924|2281|118883|2100760|2287:6
SGB	861	15	18	NayfachS_2020__GEM_2140918001__bin.1,NayfachS_2020__GEM_3300000342__bin.5,NayfachS_2020__GEM_3300003483__bin.1,NayfachS_2020__GEM_3300003839__bin.1,NayfachS_2020__GEM_3300005964__bin.2,NayfachS_2020__GEM_3300005977__bin.5,NayfachS_2020__GEM_3300013010__bin.15,NayfachS_2020__GEM_3300026627__bin.1,NayfachS_2020__GEM_3300026762__bin.1,NayfachS_2020__GEM_3300026821__bin.2,NayfachS_2020__GEM_330002687…	GCA_000022385,GCA_000022405,GCA_000022425,GCA_000022445,GCA_000022465,GCA_000022485,GCA_000024305,GCA_000189555,GCA_000189575,GCA_000245095,GCA_000245115,GCA_000245155,GCA_000245175,GCA_000245195,GCA_000245215,GCA_000245235,GCA_000245275,GCA_000364745	NayfachS_2020__GEM_3300005977__bin.5	kSGB	Species	k__Archaea|p__Crenarchaeota|c__Thermoprotei|o__Sulfolobales|f__Sulfolobaceae|g__Sulfolobus|s__Sulfolobus_islandicus|t__SGB861	2157|28889|183924|2281|118883|2284|43080	18	k__Archaea|p__Crenarchaeota|c__Thermoprotei|o__Sulfolobales|f__Sulfolobaceae|g__Sulfolobus|s__Sulfolobus_islandicus:18	2157|28889|183924|2281|118883|2284|43080:18
SGB	862	16	1	NayfachS_2020__GEM_2077657023__bin.3,NayfachS_2020__GEM_2077657024__bin.3,NayfachS_2020__GEM_3300000342__bin.10,NayfachS_2020__GEM_3300005256__bin.4,NayfachS_2020__GEM_3300005964__bin.16,NayfachS_2020__GEM_3300005977__bin.20,NayfachS_2020__GEM_3300013010__bin.33,NayfachS_2020__GEM_3300025462__bin.14,NayfachS_2020__GEM_3300026627__bin.9,NayfachS_2020__GEM_3300026762__bin.6,NayfachS_2020__GEM_33000…	GCA_000243315	NayfachS_2020__GEM_3300026877__bin.4	kSGB	Species	k__Archaea|p__Crenarchaeota|c__Thermoprotei|o__Sulfolobales|f__Sulfolobaceae|g__Metallosphaera|s__Metallosphaera_yellowstonensis|t__SGB862	2157|28889|183924|2281|118883|41980|1111107	1	k__Archaea|p__Crenarchaeota|c__Thermoprotei|o__Sulfolobales|f__Sulfolobaceae|g__Metallosphaera|s__Metallosphaera_yellowstonensis:1	2157|28889|183924|2281|118883|41980|1111107:1
SGB	863	1	3	NayfachS_2020__GEM_3300027933__bin.5	GCA_000213215,GCA_003086435,GCA_009729015	GCA_000213215	kSGB	Species	k__Archaea|p__Crenarchaeota|c__Thermoprotei|o__Sulfolobales|f__Sulfolobaceae|g__Acidianus|s__Acidianus_hospitalis|t__SGB863	2157|28889|183924|2281|118883|12914|563177	3	k__Archaea|p__Crenarchaeota|c__Thermoprotei|o__Sulfolobales|f__Sulfolobaceae|g__Acidianus|s__Acidianus_hospitalis:2,k__Archaea|p__Crenarchaeota|c__Thermoprotei|o__Sulfolobales|f__Sulfolobaceae|g__Acidianus|s__Acidianus_ambivalens:1	2157|28889|183924|2281|118883|12914|563177:2,2157|28889|183924|2281|118883|12914|2283:1
SGB	864	0	9	-	GCA_001719125,GCA_007050085,GCA_007050095,GCA_007050165,GCA_007050175,GCA_007050185,GCA_007050195,GCA_007050235,GCA_007050255	GCA_001719125	kSGB	Species	k__Archaea|p__Crenarchaeota|c__Thermoprotei|o__Sulfolobales|f__Sulfolobaceae|g__Sulfolobus|s__Sulfolobus_sp_A20|t__SGB864	2157|28889|183924|2281|118883|2284|1891280	9	k__Archaea|p__Crenarchaeota|c__Thermoprotei|o__Sulfolobales|f__Sulfolobaceae|g__Sulfolobus|s__Sulfolobus_sp_A20:1,k__Archaea|p__Crenarchaeota|c__Thermoprotei|o__Sulfolobales|f__Sulfolobaceae|g__Sulfolobus|s__Sulfolobus_sp_B5:1,k__Archaea|p__Crenarchaeota|c__Thermoprotei|o__Sulfolobales|f__Sulfolobaceae|g__Sulfolobus|s__Sulfolobus_sp_D5:1,k__Archaea|p__Crenarchaeota|c__Thermoprotei|o__Sulfolobales…	2157|28889|183924|2281|118883|2284|1891280:1,2157|28889|183924|2281|118883|2284|2200883:1,2157|28889|183924|2281|118883|2284|2200882:1,2157|28889|183924|2281|118883|2284|2200887:1,2157|28889|183924|2281|118883|2284|2200885:1,2157|28889|183924|2281|118883|2284|2200886:1,2157|28889|183924|2281|118883|2284|2200888:1,2157|28889|183924|2281|118883|2284|2200889:1,2157|28889|183924|2281|118883|2284|2200…
SGB	865	1	2	NayfachS_2020__GEM_3300029221__bin.18	GCA_000011205,GCA_014202105	GCA_000011205	kSGB	Species	k__Archaea|p__Crenarchaeota|c__Thermoprotei|o__Sulfolobales|f__Sulfolobaceae|g__Sulfurisphaera|s__Sulfurisphaera_ohwakuensis|t__SGB865	2157|28889|183924|2281|118883|69655|69656	2	k__Archaea|p__Crenarchaeota|c__Thermoprotei|o__Sulfolobales|f__Sulfolobaceae|g__Sulfurisphaera|s__Sulfurisphaera_tokodaii:1,k__Archaea|p__Crenarchaeota|c__Thermoprotei|o__Sulfolobales|f__Sulfolobaceae|g__Sulfurisphaera|s__Sulfurisphaera_ohwakuensis:1	2157|28889|183924|2281|118883|69655|111955:1,2157|28889|183924|2281|118883|69655|69656:1
SGB	866	1	8	ParksDH_2017__UBA165	GCA_000016605,GCA_000747605,GCA_001266655,GCA_001266675,GCA_001266695,GCA_001266715,GCA_001266735,GCA_005222525	GCA_001266715	kSGB	Species	k__Archaea|p__Crenarchaeota|c__Thermoprotei|o__Sulfolobales|f__Sulfolobaceae|g__Metallosphaera|s__Metallosphaera_sedula|t__SGB866	2157|28889|183924|2281|118883|41980|43687	8	k__Archaea|p__Crenarchaeota|c__Thermoprotei|o__Sulfolobales|f__Sulfolobaceae|g__Metallosphaera|s__Metallosphaera_sedula:7,k__Archaea|p__Crenarchaeota|c__Thermoprotei|o__Sulfolobales|f__Sulfolobaceae|g__Metallosphaera|s__Metallosphaera_prunae:1	2157|28889|183924|2281|118883|41980|43687:7,2157|28889|183924|2281|118883|41980|47304:1
SGB	867	0	1	-	GCA_000204925	GCA_000204925	kSGB	Species	k__Archaea|p__Crenarchaeota|c__Thermoprotei|o__Sulfolobales|f__Sulfolobaceae|g__Metallosphaera|s__Metallosphaera_cuprina|t__SGB867	2157|28889|183924|2281|118883|41980|1006005	1	k__Archaea|p__Crenarchaeota|c__Thermoprotei|o__Sulfolobales|f__Sulfolobaceae|g__Metallosphaera|s__Metallosphaera_cuprina:1	2157|28889|183924|2281|118883|41980|1006005:1
SGB	868	2	0	GCA_000565255,GCA_000961135	-	GCA_000565255	uSGB	Family	k__Archaea|p__Crenarchaeota|c__Thermoprotei|o__Sulfolobales|f__Sulfolobaceae|g__GGB672|s__GGB672_SGB868|t__SGB868	2157|28889|183924|2281|118883||	9	k__Archaea|p__Crenarchaeota|c__Thermoprotei|o__Sulfolobales|f__Sulfolobaceae:9	2157|28889|183924|2281|118883:9
SGB	869	0	2	-	GCA_000151105,GCA_001433455	GCA_000151105	kSGB	Species	k__Archaea|p__Euryarchaeota|c__Thermococci|o__Thermococcales|f__Thermococcaceae|g__Thermococcus|s__Thermococcus_barophilus|t__SGB869	2157|28890|183968|2258|2259|2263|55802	2	k__Archaea|p__Euryarchaeota|c__Thermococci|o__Thermococcales|f__Thermococcaceae|g__Thermococcus|s__Thermococcus_barophilus:2	2157|28890|183968|2258|2259|2263|55802:2
SGB	870	0	1	-	GCA_000517445	GCA_000517445	kSGB	Species	k__Archaea|p__Euryarchaeota|c__Thermococci|o__Thermococcales|f__Thermococcaceae|g__Thermococcus|s__Thermococcus_paralvinellae|t__SGB870	2157|28890|183968|2258|2259|2263|582419	1	k__Archaea|p__Euryarchaeota|c__Thermococci|o__Thermococcales|f__Thermococcaceae|g__Thermococcus|s__Thermococcus_paralvinellae:1	2157|28890|183968|2258|2259|2263|582419:1
SGB	871	0	2	-	GCA_000246985,GCA_900064395	GCA_000246985	kSGB	Species	k__Archaea|p__Euryarchaeota|c__Thermococci|o__Thermococcales|f__Thermococcaceae|g__Thermococcus|s__Thermococcus_litoralis|t__SGB871	2157|28890|183968|2258|2259|2263|2265	2	k__Archaea|p__Euryarchaeota|c__Thermococci|o__Thermococcales|f__Thermococcaceae|g__Thermococcus|s__Thermococcus_litoralis:2	2157|28890|183968|2258|2259|2263|2265:2
SGB	872	7	2	GCA_001507935,NayfachS_2020__GEM_3300026620__bin.2,NayfachS_2020__GEM_3300026626__bin.3,NayfachS_2020__GEM_3300026628__bin.3,NayfachS_2020__GEM_3300026660__bin.1,NayfachS_2020__GEM_3300027930__bin.3,NayfachS_2020__GEM_3300029182__bin.5	GCA_000430485,GCA_009372125	NayfachS_2020__GEM_3300026660__bin.1	kSGB	Species	k__Archaea|p__Euryarchaeota|c__Thermococci|o__Thermococcales|f__Thermococcaceae|g__Thermococcus|s__Thermococcus_sp_101_C5|t__SGB872	2157|28890|183968|2258|2259|2263|2654197	2	k__Archaea|p__Euryarchaeota|c__Thermococci|o__Thermococcales|f__Thermococcaceae|g__Thermococcus|s__Thermococcus_sp_PK:1,k__Archaea|p__Euryarchaeota|c__Thermococci|o__Thermococcales|f__Thermococcaceae|g__Thermococcus|s__Thermococcus_sp_101_C5:1	2157|28890|183968|2258|2259|2263|913025:1,2157|28890|183968|2258|2259|2263|2654197:1
SGB	873	0	2	-	GCA_001484685,GCA_902813195	GCA_001484685	kSGB	Species	k__Archaea|p__Euryarchaeota|c__Thermococci|o__Thermococcales|f__Thermococcaceae|g__Thermococcus|s__Thermococcus_sp_2319x1|t__SGB873	2157|28890|183968|2258|2259|2263|1674923	2	k__Archaea|p__Euryarchaeota|c__Thermococci|o__Thermococcales|f__Thermococcaceae|g__Thermococcus|s__Thermococcus_sp_2319x1:2	2157|28890|183968|2258|2259|2263|1674923:2
SGB	874	2	1	GCA_001508065,GCA_001508175	GCA_000022545	GCA_001508175	kSGB	Species	k__Archaea|p__Euryarchaeota|c__Thermococci|o__Thermococcales|f__Thermococcaceae|g__Thermococcus|s__Thermococcus_sibiricus|t__SGB874	2157|28890|183968|2258|2259|2263|172049	1	k__Archaea|p__Euryarchaeota|c__Thermococci|o__Thermococcales|f__Thermococcaceae|g__Thermococcus|s__Thermococcus_sibiricus:1	2157|28890|183968|2258|2259|2263|172049:1
SGB	875	0	1	-	GCA_001317345	GCA_001317345	kSGB	Species	k__Archaea|p__Euryarchaeota|c__Thermococci|o__Thermococcales|f__Thermococcaceae|g__Thermococcus|s__Thermococcus_sp_EP1|t__SGB875	2157|28890|183968|2258|2259|2263|1591054	1	k__Archaea|p__Euryarchaeota|c__Thermococci|o__Thermococcales|f__Thermococcaceae|g__Thermococcus|s__Thermococcus_sp_EP1:1	2157|28890|183968|2258|2259|2263|1591054:1
SGB	876	0	1	-	GCA_000725425	GCA_000725425	kSGB	Species	k__Archaea|p__Euryarchaeota|c__Thermococci|o__Thermococcales|f__Thermococcaceae|g__Palaeococcus|s__Palaeococcus_pacificus|t__SGB876	2157|28890|183968|2258|2259|83867|971279	1	k__Archaea|p__Euryarchaeota|c__Thermococci|o__Thermococcales|f__Thermococcaceae|g__Palaeococcus|s__Palaeococcus_pacificus:1	2157|28890|183968|2258|2259|83867|971279:1
SGB	877	0	1	-	GCA_000009965	GCA_000009965	kSGB	Species	k__Archaea|p__Euryarchaeota|c__Thermococci|o__Thermococcales|f__Thermococcaceae|g__Thermococcus|s__Thermococcus_kodakarensis|t__SGB877	2157|28890|183968|2258|2259|2263|311400	1	k__Archaea|p__Euryarchaeota|c__Thermococci|o__Thermococcales|f__Thermococcaceae|g__Thermococcus|s__Thermococcus_kodakarensis:1	2157|28890|183968|2258|2259|2263|311400:1
SGB	878	0	1	-	GCA_001592435	GCA_001592435	kSGB	Species	k__Archaea|p__Euryarchaeota|c__Thermococci|o__Thermococcales|f__Thermococcaceae|g__Thermococcus|s__Thermococcus_peptonophilus|t__SGB878	2157|28890|183968|2258|2259|2263|53952	1	k__Archaea|p__Euryarchaeota|c__Thermococci|o__Thermococcales|f__Thermococcaceae|g__Thermococcus|s__Thermococcus_peptonophilus:1	2157|28890|183968|2258|2259|2263|53952:1
SGB	879	0	1	-	GCA_000769655	GCA_000769655	kSGB	Species	k__Archaea|p__Euryarchaeota|c__Thermococci|o__Thermococcales|f__Thermococcaceae|g__Thermococcus|s__Thermococcus_eurythermalis|t__SGB879	2157|28890|183968|2258|2259|2263|1505907	1	k__Archaea|p__Euryarchaeota|c__Thermococci|o__Thermococcales|f__Thermococcaceae|g__Thermococcus|s__Thermococcus_eurythermalis:1	2157|28890|183968|2258|2259|2263|1505907:1
SGB	880	0	1	-	GCA_000816105	GCA_000816105	kSGB	Species	k__Archaea|p__Euryarchaeota|c__Thermococci|o__Thermococcales|f__Thermococcaceae|g__Thermococcus|s__Thermococcus_guaymasensis|t__SGB880	2157|28890|183968|2258|2259|2263|110164	1	k__Archaea|p__Euryarchaeota|c__Thermococci|o__Thermococcales|f__Thermococcaceae|g__Thermococcus|s__Thermococcus_guaymasensis:1	2157|28890|183968|2258|2259|2263|110164:1
SGB	881	0	1	-	GCA_000151205	GCA_000151205	kSGB	Species	k__Archaea|p__Euryarchaeota|c__Thermococci|o__Thermococcales|f__Thermococcaceae|g__Thermococcus|s__Thermococcus_sp_AM4|t__SGB881	2157|28890|183968|2258|2259|2263|246969	1	k__Archaea|p__Euryarchaeota|c__Thermococci|o__Thermococcales|f__Thermococcaceae|g__Thermococcus|s__Thermococcus_sp_AM4:1	2157|28890|183968|2258|2259|2263|246969:1
SGB	882	0	2	-	GCA_000585495,GCA_012027685	GCA_000585495	kSGB	Species	k__Archaea|p__Euryarchaeota|c__Thermococci|o__Thermococcales|f__Thermococcaceae|g__Thermococcus|s__Thermococcus_nautili|t__SGB882	2157|28890|183968|2258|2259|2263|195522	2	k__Archaea|p__Euryarchaeota|c__Thermococci|o__Thermococcales|f__Thermococcaceae|g__Thermococcus|s__Thermococcus_nautili:1,k__Archaea|p__Euryarchaeota|c__Thermococci|o__Thermococcales|f__Thermococcaceae|g__Thermococcus|s__Thermococcus_sp_9N3:1	2157|28890|183968|2258|2259|2263|195522:1,2157|28890|183968|2258|2259|2263|163002:1
SGB	883	0	1	-	GCA_000022365	GCA_000022365	kSGB	Species	k__Archaea|p__Euryarchaeota|c__Thermococci|o__Thermococcales|f__Thermococcaceae|g__Thermococcus|s__Thermococcus_gammatolerans|t__SGB883	2157|28890|183968|2258|2259|2263|187878	1	k__Archaea|p__Euryarchaeota|c__Thermococci|o__Thermococcales|f__Thermococcaceae|g__Thermococcus|s__Thermococcus_gammatolerans:1	2157|28890|183968|2258|2259|2263|187878:1
SGB	884	0	5	-	GCA_000018365,GCA_012027415,GCA_012027455,GCA_012027535,GCA_012027545	GCA_012027535	kSGB	Species	k__Archaea|p__Euryarchaeota|c__Thermococci|o__Thermococcales|f__Thermococcaceae|g__Thermococcus|s__Thermococcus_onnurineus|t__SGB884	2157|28890|183968|2258|2259|2263|342948	5	k__Archaea|p__Euryarchaeota|c__Thermococci|o__Thermococcales|f__Thermococcaceae|g__Thermococcus|s__Thermococcus_onnurineus:1,k__Archaea|p__Euryarchaeota|c__Thermococci|o__Thermococcales|f__Thermococcaceae|g__Thermococcus|s__Thermococcus_sp_GR6:1,k__Archaea|p__Euryarchaeota|c__Thermococci|o__Thermococcales|f__Thermococcaceae|g__Thermococcus|s__Thermococcus_sp_GR7:1,k__Archaea|p__Euryarchaeota|c__T…	2157|28890|183968|2258|2259|2263|342948:1,2157|28890|183968|2258|2259|2263|1638256:1,2157|28890|183968|2258|2259|2263|1638257:1,2157|28890|183968|2258|2259|2263|1638255:1,2157|28890|183968|2258|2259|2263|1638254:1
SGB	885	0	2	-	GCA_001647085,GCA_012027555	GCA_001647085	kSGB	Species	k__Archaea|p__Euryarchaeota|c__Thermococci|o__Thermococcales|f__Thermococcaceae|g__Thermococcus|s__Thermococcus_piezophilus|t__SGB885	2157|28890|183968|2258|2259|2263|1712654	2	k__Archaea|p__Euryarchaeota|c__Thermococci|o__Thermococcales|f__Thermococcaceae|g__Thermococcus|s__Thermococcus_piezophilus:1,k__Archaea|p__Euryarchaeota|c__Thermococci|o__Thermococcales|f__Thermococcaceae|g__Thermococcus|s__Thermococcus_sp_CX2:1	2157|28890|183968|2258|2259|2263|1712654:1,2157|28890|183968|2258|2259|2263|163006:1
SGB	886	0	3	-	GCA_001418715,GCA_002214545,GCA_900109425	GCA_900109425	kSGB	Species	k__Archaea|p__Euryarchaeota|c__Thermococci|o__Thermococcales|f__Thermococcaceae|g__Thermococcus|s__Thermococcus_thioreducens|t__SGB886	2157|28890|183968|2258|2259|2263|277988	3	k__Archaea|p__Euryarchaeota|c__Thermococci|o__Thermococcales|f__Thermococcaceae|g__Thermococcus|s__Thermococcus_thioreducens:3	2157|28890|183968|2258|2259|2263|277988:3
SGB	887	0	1	-	GCA_000221185	GCA_000221185	kSGB	Species	k__Archaea|p__Euryarchaeota|c__Thermococci|o__Thermococcales|f__Thermococcaceae|g__Thermococcus|s__Thermococcus_sp_4557|t__SGB887	2157|28890|183968|2258|2259|2263|1042877	1	k__Archaea|p__Euryarchaeota|c__Thermococci|o__Thermococcales|f__Thermococcaceae|g__Thermococcus|s__Thermococcus_sp_4557:1	2157|28890|183968|2258|2259|2263|1042877:1
SGB	888	0	2	-	GCA_001484195,GCA_008152015	GCA_001484195	kSGB	Species	k__Archaea|p__Euryarchaeota|c__Thermococci|o__Thermococcales|f__Thermococcaceae|g__Thermococcus|s__Thermococcus_celericrescens|t__SGB888	2157|28890|183968|2258|2259|2263|227598	2	k__Archaea|p__Euryarchaeota|c__Thermococci|o__Thermococcales|f__Thermococcaceae|g__Thermococcus|s__Thermococcus_celericrescens:1,k__Archaea|p__Euryarchaeota|c__Thermococci|o__Thermococcales|f__Thermococcaceae|g__Thermococcus|s__Thermococcus_sp_SY113:1	2157|28890|183968|2258|2259|2263|227598:1,2157|28890|183968|2258|2259|2263|2598455:1
SGB	889	0	2	-	GCA_002197185,GCA_002214565	GCA_002197185	kSGB	Species	k__Archaea|p__Euryarchaeota|c__Thermococci|o__Thermococcales|f__Thermococcaceae|g__Thermococcus|s__Thermococcus_radiotolerans|t__SGB889	2157|28890|183968|2258|2259|2263|187880	2	k__Archaea|p__Euryarchaeota|c__Thermococci|o__Thermococcales|f__Thermococcaceae|g__Thermococcus|s__Thermococcus_sp_5_4:1,k__Archaea|p__Euryarchaeota|c__Thermococci|o__Thermococcales|f__Thermococcaceae|g__Thermococcus|s__Thermococcus_radiotolerans:1	2157|28890|183968|2258|2259|2263|2008440:1,2157|28890|183968|2258|2259|2263|187880:1
SGB	890	0	2	-	GCA_000265525,GCA_012027285	GCA_000265525	kSGB	Species	k__Archaea|p__Euryarchaeota|c__Thermococci|o__Thermococcales|f__Thermococcaceae|g__Thermococcus|s__Thermococcus_cleftensis|t__SGB890	2157|28890|183968|2258|2259|2263|163003	2	k__Archaea|p__Euryarchaeota|c__Thermococci|o__Thermococcales|f__Thermococcaceae|g__Thermococcus|s__Thermococcus_cleftensis:1,k__Archaea|p__Euryarchaeota|c__Thermococci|o__Thermococcales|f__Thermococcaceae|g__Thermococcus|s__Thermococcus_sp_MV11:1	2157|28890|183968|2258|2259|2263|163003:1,2157|28890|183968|2258|2259|2263|1638267:1
SGB	891	0	1	-	GCA_002214365	GCA_002214365	kSGB	Species	k__Archaea|p__Euryarchaeota|c__Thermococci|o__Thermococcales|f__Thermococcaceae|g__Thermococcus|s__Thermococcus_celer|t__SGB891	2157|28890|183968|2258|2259|2263|2264	1	k__Archaea|p__Euryarchaeota|c__Thermococci|o__Thermococcales|f__Thermococcaceae|g__Thermococcus|s__Thermococcus_celer:1	2157|28890|183968|2258|2259|2263|2264:1
SGB	892	0	1	-	GCA_002214485	GCA_002214485	kSGB	Species	k__Archaea|p__Euryarchaeota|c__Thermococci|o__Thermococcales|f__Thermococcaceae|g__Thermococcus|s__Thermococcus_pacificus|t__SGB892	2157|28890|183968|2258|2259|2263|71998	1	k__Archaea|p__Euryarchaeota|c__Thermococci|o__Thermococcales|f__Thermococcaceae|g__Thermococcus|s__Thermococcus_pacificus:1	2157|28890|183968|2258|2259|2263|71998:1
SGB	893	0	1	-	GCA_000215995	GCA_000215995	kSGB	Species	k__Archaea|p__Euryarchaeota|c__Thermococci|o__Thermococcales|f__Thermococcaceae|g__Pyrococcus|s__Pyrococcus_yayanosii|t__SGB893	2157|28890|183968|2258|2259|2260|1008460	1	k__Archaea|p__Euryarchaeota|c__Thermococci|o__Thermococcales|f__Thermococcaceae|g__Pyrococcus|s__Pyrococcus_yayanosii:1	2157|28890|183968|2258|2259|2260|1008460:1
SGB	894	0	2	-	GCA_000007305,GCA_000275605	GCA_000007305	kSGB	Species	k__Archaea|p__Euryarchaeota|c__Thermococci|o__Thermococcales|f__Thermococcaceae|g__Pyrococcus|s__Pyrococcus_furiosus|t__SGB894	2157|28890|183968|2258|2259|2260|2261	2	k__Archaea|p__Euryarchaeota|c__Thermococci|o__Thermococcales|f__Thermococcaceae|g__Pyrococcus|s__Pyrococcus_furiosus:2	2157|28890|183968|2258|2259|2260|2261:2
SGB	895	0	1	-	GCA_000211475	GCA_000211475	kSGB	Species	k__Archaea|p__Euryarchaeota|c__Thermococci|o__Thermococcales|f__Thermococcaceae|g__Pyrococcus|s__Pyrococcus_sp_NA2|t__SGB895	2157|28890|183968|2258|2259|2260|342949	1	k__Archaea|p__Euryarchaeota|c__Thermococci|o__Thermococcales|f__Thermococcaceae|g__Pyrococcus|s__Pyrococcus_sp_NA2:1	2157|28890|183968|2258|2259|2260|342949:1
SGB	896	2	1	NayfachS_2020__GEM_3300014786__bin.23,NayfachS_2020__GEM_3300029221__bin.19	GCA_000011105	GCA_000011105	kSGB	Species	k__Archaea|p__Euryarchaeota|c__Thermococci|o__Thermococcales|f__Thermococcaceae|g__Pyrococcus|s__Pyrococcus_horikoshii|t__SGB896	2157|28890|183968|2258|2259|2260|53953	1	k__Archaea|p__Euryarchaeota|c__Thermococci|o__Thermococcales|f__Thermococcaceae|g__Pyrococcus|s__Pyrococcus_horikoshii:1	2157|28890|183968|2258|2259|2260|53953:1
SGB	897	0	1	-	GCA_001577775	GCA_001577775	kSGB	Species	k__Archaea|p__Euryarchaeota|c__Thermococci|o__Thermococcales|f__Thermococcaceae|g__Pyrococcus|s__Pyrococcus_kukulkanii|t__SGB897	2157|28890|183968|2258|2259|2260|1609559	1	k__Archaea|p__Euryarchaeota|c__Thermococci|o__Thermococcales|f__Thermococcaceae|g__Pyrococcus|s__Pyrococcus_kukulkanii:1	2157|28890|183968|2258|2259|2260|1609559:1
SGB	898	0	2	-	GCA_002214605,GCA_900012635	GCA_900012635	kSGB	Species	k__Archaea|p__Euryarchaeota|c__Thermococci|o__Thermococcales|f__Thermococcaceae|g__Thermococcus|s__Thermococcus_chitonophagus|t__SGB898	2157|28890|183968|2258|2259|2263|54262	2	k__Archaea|p__Euryarchaeota|c__Thermococci|o__Thermococcales|f__Thermococcaceae|g__Thermococcus|s__Thermococcus_chitonophagus:2	2157|28890|183968|2258|2259|2263|54262:2
SGB	899	0	1	-	GCA_000263735	GCA_000263735	kSGB	Species	k__Archaea|p__Euryarchaeota|c__Thermococci|o__Thermococcales|f__Thermococcaceae|g__Pyrococcus|s__Pyrococcus_sp_ST04|t__SGB899	2157|28890|183968|2258|2259|2260|1183377	1	k__Archaea|p__Euryarchaeota|c__Thermococci|o__Thermococcales|f__Thermococcaceae|g__Pyrococcus|s__Pyrococcus_sp_ST04:1	2157|28890|183968|2258|2259|2260|1183377:1
SGB	900	0	1	-	GCA_000195935	GCA_000195935	kSGB	Species	k__Archaea|p__Euryarchaeota|c__Thermococci|o__Thermococcales|f__Thermococcaceae|g__Pyrococcus|s__Pyrococcus_abyssi|t__SGB900	2157|28890|183968|2258|2259|2260|29292	1	k__Archaea|p__Euryarchaeota|c__Thermococci|o__Thermococcales|f__Thermococcaceae|g__Pyrococcus|s__Pyrococcus_abyssi:1	2157|28890|183968|2258|2259|2260|29292:1
SGB	901	2	0	GCA_001515205,GCA_011335055	-	GCA_011335055	uSGB	Other	k__Archaea|p__Euryarchaeota|c__CFGB284|o__OFGB284|f__FGB284|g__GGB691|s__GGB691_SGB901|t__SGB901	2157|28890|||||	36	k__Archaea|p__Euryarchaeota:35,k__Bacteria|p__Cyanobacteria:1	2157|28890:35,2|1117:1
SGB	903	3	2	NayfachS_2020__GEM_3300009503__bin.170,NayfachS_2020__GEM_3300025546__bin.38,NayfachS_2020__GEM_3300027863__bin.171	GCA_000019605,GCA_003948265	NayfachS_2020__GEM_3300025546__bin.38	kSGB	Species	k__Archaea|p__Candidatus_Korarchaeota|c__Candidatus_Korarchaeota_unclassified|o__Candidatus_Korarchaeota_unclassified|f__Candidatus_Korarchaeota_unclassified|g__Candidatus_Korarchaeum|s__Candidatus_Korarchaeum_cryptofilum|t__SGB903	2157|51967||||498845|498846	2	k__Archaea|p__Candidatus_Korarchaeota|c__Candidatus_Korarchaeota_unclassified|o__Candidatus_Korarchaeota_unclassified|f__Candidatus_Korarchaeota_unclassified|g__Candidatus_Korarchaeum|s__Candidatus_Korarchaeum_cryptofilum:2	2157|51967||||498845|498846:2
SGB	904	0	1	-	GCA_000144915	GCA_000144915	kSGB	Species	k__Archaea|p__Crenarchaeota|c__Thermoprotei|o__Acidilobales|f__Acidilobaceae|g__Acidilobus|s__Acidilobus_saccharovorans|t__SGB904	2157|28889|183924|871006|871007|105850|242703	1	k__Archaea|p__Crenarchaeota|c__Thermoprotei|o__Acidilobales|f__Acidilobaceae|g__Acidilobus|s__Acidilobus_saccharovorans:1	2157|28889|183924|871006|871007|105850|242703:1
SGB	906	0	1	-	GCA_000015945	GCA_000015945	kSGB	Species	k__Archaea|p__Crenarchaeota|c__Thermoprotei|o__Desulfurococcales|f__Desulfurococcaceae|g__Staphylothermus|s__Staphylothermus_marinus|t__SGB906	2157|28889|183924|114380|2272|2279|2280	1	k__Archaea|p__Crenarchaeota|c__Thermoprotei|o__Desulfurococcales|f__Desulfurococcaceae|g__Staphylothermus|s__Staphylothermus_marinus:1	2157|28889|183924|114380|2272|2279|2280:1
SGB	907	0	1	-	GCA_000092465	GCA_000092465	kSGB	Species	k__Archaea|p__Crenarchaeota|c__Thermoprotei|o__Desulfurococcales|f__Desulfurococcaceae|g__Staphylothermus|s__Staphylothermus_hellenicus|t__SGB907	2157|28889|183924|114380|2272|2279|84599	1	k__Archaea|p__Crenarchaeota|c__Thermoprotei|o__Desulfurococcales|f__Desulfurococcaceae|g__Staphylothermus|s__Staphylothermus_hellenicus:1	2157|28889|183924|114380|2272|2279|84599:1
SGB	908	0	3	-	GCA_000020905,GCA_000231015,GCA_000513855	GCA_000020905	kSGB	Species	k__Archaea|p__Crenarchaeota|c__Thermoprotei|o__Desulfurococcales|f__Desulfurococcaceae|g__Desulfurococcus|s__Desulfurococcus_amylolyticus|t__SGB908	2157|28889|183924|114380|2272|2273|94694	3	k__Archaea|p__Crenarchaeota|c__Thermoprotei|o__Desulfurococcales|f__Desulfurococcaceae|g__Desulfurococcus|s__Desulfurococcus_amylolyticus:3	2157|28889|183924|114380|2272|2273|94694:3
SGB	909	0	2	-	GCA_000186365,GCA_001006085	GCA_000186365	kSGB	Species	k__Archaea|p__Crenarchaeota|c__Thermoprotei|o__Desulfurococcales|f__Desulfurococcaceae|g__Desulfurococcus|s__Desulfurococcus_mucosus|t__SGB909	2157|28889|183924|114380|2272|2273|2275	2	k__Archaea|p__Crenarchaeota|c__Thermoprotei|o__Desulfurococcales|f__Desulfurococcaceae|g__Desulfurococcus|s__Desulfurococcus_mucosus:2	2157|28889|183924|114380|2272|2273|2275:2
SGB	910	0	1	-	GCA_000092185	GCA_000092185	kSGB	Species	k__Archaea|p__Crenarchaeota|c__Thermoprotei|o__Desulfurococcales|f__Desulfurococcaceae|g__Thermosphaera|s__Thermosphaera_aggregans|t__SGB910	2157|28889|183924|114380|2272|54253|54254	1	k__Archaea|p__Crenarchaeota|c__Thermoprotei|o__Desulfurococcales|f__Desulfurococcaceae|g__Thermosphaera|s__Thermosphaera_aggregans:1	2157|28889|183924|114380|2272|54253|54254:1
SGB	911	0	1	-	GCA_000264495	GCA_000264495	kSGB	Species	k__Archaea|p__Crenarchaeota|c__Thermoprotei|o__Desulfurococcales|f__Desulfurococcaceae|g__Thermogladius|s__Thermogladius_calderae|t__SGB911	2157|28889|183924|114380|2272|477695|1200300	1	k__Archaea|p__Crenarchaeota|c__Thermoprotei|o__Desulfurococcales|f__Desulfurococcaceae|g__Thermogladius|s__Thermogladius_calderae:1	2157|28889|183924|114380|2272|477695|1200300:1
SGB	912	0	1	-	GCA_000017945	GCA_000017945	kSGB	Species	k__Archaea|p__Crenarchaeota|c__Thermoprotei|o__Desulfurococcales|f__Desulfurococcaceae|g__Ignicoccus|s__Ignicoccus_hospitalis|t__SGB912	2157|28889|183924|114380|2272|54258|160233	1	k__Archaea|p__Crenarchaeota|c__Thermoprotei|o__Desulfurococcales|f__Desulfurococcaceae|g__Ignicoccus|s__Ignicoccus_hospitalis:1	2157|28889|183924|114380|2272|54258|160233:1
SGB	913	0	1	-	GCA_001481685	GCA_001481685	kSGB	Species	k__Archaea|p__Crenarchaeota|c__Thermoprotei|o__Desulfurococcales|f__Desulfurococcaceae|g__Ignicoccus|s__Ignicoccus_islandicus|t__SGB913	2157|28889|183924|114380|2272|54258|54259	1	k__Archaea|p__Crenarchaeota|c__Thermoprotei|o__Desulfurococcales|f__Desulfurococcaceae|g__Ignicoccus|s__Ignicoccus_islandicus:1	2157|28889|183924|114380|2272|54258|54259:1
SGB	914	0	2	-	GCA_000011125,GCA_004323575	GCA_000011125	kSGB	Species	k__Archaea|p__Crenarchaeota|c__Thermoprotei|o__Desulfurococcales|f__Desulfurococcaceae|g__Aeropyrum|s__Aeropyrum_pernix|t__SGB914	2157|28889|183924|114380|2272|56635|56636	2	k__Archaea|p__Crenarchaeota|c__Thermoprotei|o__Desulfurococcales|f__Desulfurococcaceae|g__Aeropyrum|s__Aeropyrum_pernix:2	2157|28889|183924|114380|2272|56635|56636:2
SGB	915	0	1	-	GCA_000591035	GCA_000591035	kSGB	Species	k__Archaea|p__Crenarchaeota|c__Thermoprotei|o__Desulfurococcales|f__Desulfurococcaceae|g__Aeropyrum|s__Aeropyrum_camini|t__SGB915	2157|28889|183924|114380|2272|56635|229980	1	k__Archaea|p__Crenarchaeota|c__Thermoprotei|o__Desulfurococcales|f__Desulfurococcaceae|g__Aeropyrum|s__Aeropyrum_camini:1	2157|28889|183924|114380|2272|56635|229980:1
SGB	916	0	2	-	GCA_001412615,GCA_002194565	GCA_001412615	kSGB	Species	k__Archaea|p__Crenarchaeota|c__Thermoprotei|o__Desulfurococcales|f__Pyrodictiaceae|g__Pyrodictium|s__Pyrodictium_delaneyi|t__SGB916	2157|28889|183924|114380|2307|2308|1273541	2	k__Archaea|p__Crenarchaeota|c__Thermoprotei|o__Desulfurococcales|f__Pyrodictiaceae|g__Pyrodictium|s__Pyrodictium_delaneyi:2	2157|28889|183924|114380|2307|2308|1273541:2
SGB	917	0	1	-	GCA_001462395	GCA_001462395	kSGB	Species	k__Archaea|p__Crenarchaeota|c__Thermoprotei|o__Desulfurococcales|f__Pyrodictiaceae|g__Pyrodictium|s__Pyrodictium_occultum|t__SGB917	2157|28889|183924|114380|2307|2308|2309	1	k__Archaea|p__Crenarchaeota|c__Thermoprotei|o__Desulfurococcales|f__Pyrodictiaceae|g__Pyrodictium|s__Pyrodictium_occultum:1	2157|28889|183924|114380|2307|2308|2309:1
SGB	918	0	1	-	GCA_000015145	GCA_000015145	kSGB	Species	k__Archaea|p__Crenarchaeota|c__Thermoprotei|o__Desulfurococcales|f__Pyrodictiaceae|g__Hyperthermus|s__Hyperthermus_butylicus|t__SGB918	2157|28889|183924|114380|2307|54247|54248	1	k__Archaea|p__Crenarchaeota|c__Thermoprotei|o__Desulfurococcales|f__Pyrodictiaceae|g__Hyperthermus|s__Hyperthermus_butylicus:1	2157|28889|183924|114380|2307|54247|54248:1
SGB	919	0	1	-	GCA_000223395	GCA_000223395	kSGB	Species	k__Archaea|p__Crenarchaeota|c__Thermoprotei|o__Desulfurococcales|f__Pyrodictiaceae|g__Pyrolobus|s__Pyrolobus_fumarii|t__SGB919	2157|28889|183924|114380|2307|54251|54252	1	k__Archaea|p__Crenarchaeota|c__Thermoprotei|o__Desulfurococcales|f__Pyrodictiaceae|g__Pyrolobus|s__Pyrolobus_fumarii:1	2157|28889|183924|114380|2307|54251|54252:1
SGB	920	0	1	-	GCA_000145985	GCA_000145985	kSGB	Species	k__Archaea|p__Crenarchaeota|c__Thermoprotei|o__Desulfurococcales|f__Desulfurococcaceae|g__Ignisphaera|s__Ignisphaera_aggregans|t__SGB920	2157|28889|183924|114380|2272|334767|334771	1	k__Archaea|p__Crenarchaeota|c__Thermoprotei|o__Desulfurococcales|f__Desulfurococcaceae|g__Ignisphaera|s__Ignisphaera_aggregans:1	2157|28889|183924|114380|2272|334767|334771:1
SGB	921	1	0	GCA_001273375	-	GCA_001273375	uSGB	Other	k__Archaea|p__Crenarchaeota|c__CFGB293|o__OFGB293|f__FGB293|g__GGB709|s__GGB709_SGB921|t__SGB921	2157|28889|||||	4	k__Archaea|p__Crenarchaeota:3,k__Archaea|p__Euryarchaeota:1	2157|28889:3,2157|28890:1
SGB	922	1	0	GCA_001775995	-	GCA_001775995	uSGB	Other	k__Archaea|p__Thaumarchaeota|c__CFGB294|o__OFGB294|f__FGB294|g__GGB710|s__GGB710_SGB922|t__SGB922	2157|651137|||||	10	k__Archaea|p__Thaumarchaeota:9,k__Archaea|p__Archaea_unclassified:1	2157|651137:9,2157|:1
SGB	923	2	0	GCA_003661625,GCA_011042415	-	GCA_011042415	uSGB	Other	k__Bacteria|p__Firmicutes|c__CFGB295|o__OFGB295|f__FGB295|g__GGB711|s__GGB711_SGB923|t__SGB923	2|1239|||||	34	k__Bacteria|p__Firmicutes:23,k__Archaea|p__Crenarchaeota:4,k__Bacteria|p__Proteobacteria:4,k__Archaea|p__Thaumarchaeota:1,k__Archaea|p__Euryarchaeota:1,k__Bacteria|p__Bacteroidetes:1	2|1239:23,2157|28889:4,2|1224:4,2157|651137:1,2157|28890:1,2|976:1
SGB	924	1	0	GCA_001788165	-	GCA_001788165	uSGB	Other	k__Bacteria|p__Firmicutes|c__CFGB296|o__OFGB296|f__FGB296|g__GGB712|s__GGB712_SGB924|t__SGB924	2|1239|||||	15	k__Bacteria|p__Firmicutes:7,k__Bacteria|p__Bacteroidetes:2,k__Bacteria|p__Proteobacteria:2,k__Bacteria|p__Bacteria_unclassified:2,k__Archaea|p__Euryarchaeota:1,k__Bacteria|p__Candidatus_Melainabacteria:1	2|1239:7,2|976:2,2|1224:2,2|:2,2157|28890:1,2|1798710:1
SGB	925	1	1	GCA_002898445	GCA_900248165	GCA_002898445	kSGB	Species	k__Archaea|p__Thaumarchaeota|c__Nitrososphaeria|o__Candidatus_Nitrosocaldales|f__Candidatus_Nitrosocaldaceae|g__Candidatus_Nitrosocaldus|s__Candidatus_Nitrosocaldus_cavascurensis|t__SGB925	2157|651137|1643678|1968909|1968910|498374|2058097	1	k__Archaea|p__Thaumarchaeota|c__Nitrososphaeria|o__Candidatus_Nitrosocaldales|f__Candidatus_Nitrosocaldaceae|g__Candidatus_Nitrosocaldus|s__Candidatus_Nitrosocaldus_cavascurensis:1	2157|651137|1643678|1968909|1968910|498374|2058097:1
SGB	926	1	0	GCA_002898655	-	GCA_002898655	uSGB	Genus	k__Archaea|p__Thaumarchaeota|c__Nitrososphaeria|o__Candidatus_Nitrosocaldales|f__Candidatus_Nitrosocaldaceae|g__Candidatus_Nitrosocaldus|s__Candidatus_Nitrosocaldus_SGB926|t__SGB926	2157|651137|1643678|1968909|1968910|498374|	1	k__Archaea|p__Thaumarchaeota|c__Nitrososphaeria|o__Candidatus_Nitrosocaldales|f__Candidatus_Nitrosocaldaceae|g__Candidatus_Nitrosocaldus:1	2157|651137|1643678|1968909|1968910|498374:1
SGB	928	1	0	GCA_002871255	-	GCA_002871255	uSGB	Other	k__Bacteria|p__Firmicutes|c__CFGB298|o__OFGB298|f__FGB298|g__GGB715|s__GGB715_SGB928|t__SGB928	2|1239|||||	100	k__Bacteria|p__Firmicutes:100	2|1239:100
SGB	931	1	0	GCA_002779555	-	GCA_002779555	uSGB	Other	k__Archaea|p__Euryarchaeota|c__CFGB300|o__OFGB300|f__FGB300|g__GGB718|s__GGB718_SGB931|t__SGB931	2157|28890|||||	10	k__Archaea|p__Euryarchaeota:4,k__Archaea|p__Candidatus_Bathyarchaeota:3,k__Bacteria|p__Actinobacteria:2,k__Bacteria|p__Planctomycetes:1	2157|28890:4,2157|928852:3,2|201174:2,2|203682:1
SGB	932	1	0	GCA_001273335	-	GCA_001273335	uSGB	Other	k__Archaea|p__Candidatus_Bathyarchaeota|c__CFGB301|o__OFGB301|f__FGB301|g__GGB719|s__GGB719_SGB932|t__SGB932	2157|928852|||||	3	k__Archaea|p__Candidatus_Bathyarchaeota:3	2157|928852:3
SGB	933	2	0	GCA_001273385,NayfachS_2020__GEM_3300027917__bin.111	-	GCA_001273385	uSGB	Other	k__Bacteria|p__Tenericutes|c__CFGB302|o__OFGB302|f__FGB302|g__GGB720|s__GGB720_SGB933|t__SGB933	2|544448|||||	81	k__Bacteria|p__Tenericutes:36,k__Bacteria|p__Spirochaetes:13,k__Archaea|p__Euryarchaeota:7,k__Bacteria|p__Fusobacteria:6,k__Bacteria|p__Firmicutes:5,k__Bacteria|p__Bacteroidetes:5,k__Bacteria|p__Proteobacteria:5,k__Bacteria|p__Cyanobacteria:2,k__Bacteria|p__Candidatus_Melainabacteria:2	2|544448:36,2|203691:13,2157|28890:7,2|32066:6,2|1239:5,2|976:5,2|1224:5,2|1117:2,2|1798710:2
SGB	934	1	0	GCA_002726865	-	GCA_002726865	uSGB	Other	k__Bacteria|p__Proteobacteria|c__CFGB303|o__OFGB303|f__FGB303|g__GGB721|s__GGB721_SGB934|t__SGB934	2|1224|||||	13	k__Bacteria|p__Proteobacteria:6,k__Bacteria|p__Firmicutes:5,k__Bacteria|p__Actinobacteria:1,k__Bacteria|p__Bacteroidetes:1	2|1224:6,2|1239:5,2|201174:1,2|976:1
SGB	936	1	0	GCA_001775955	-	GCA_001775955	uSGB	Other	k__Archaea|p__Thaumarchaeota|c__CFGB304|o__OFGB304|f__FGB304|g__GGB722|s__GGB722_SGB936|t__SGB936	2157|651137|||||	2	k__Archaea|p__Thaumarchaeota:1,k__Bacteria|p__Bacteroidetes:1	2157|651137:1,2|976:1
SGB	937	1	0	GCA_003601835	-	GCA_003601835	uSGB	Other	k__Bacteria|p__Firmicutes|c__CFGB305|o__OFGB305|f__FGB305|g__GGB723|s__GGB723_SGB937|t__SGB937	2|1239|||||	6	k__Bacteria|p__Firmicutes:6	2|1239:6
SGB	942	1	0	GCA_001593845	-	GCA_001593845	uSGB	Other	k__Bacteria|p__Actinobacteria|c__CFGB309|o__OFGB309|f__FGB309|g__GGB728|s__GGB728_SGB942|t__SGB942	2|201174|||||	11	k__Bacteria|p__Actinobacteria:7,k__Bacteria|p__Proteobacteria:3,k__Bacteria|p__Deinococcus_Thermus:1	2|201174:7,2|1224:3,2|1297:1
SGB	943	2	0	GCA_001593865,GCA_003662455	-	GCA_001593865	uSGB	Other	k__Bacteria|p__Proteobacteria|c__CFGB310|o__OFGB310|f__FGB310|g__GGB729|s__GGB729_SGB943|t__SGB943	2|1224|||||	87	k__Bacteria|p__Proteobacteria:54,k__Bacteria|p__Deinococcus_Thermus:12,k__Bacteria|p__Actinobacteria:12,k__Archaea|p__Crenarchaeota:8,k__Archaea|p__Euryarchaeota:1	2|1224:54,2|1297:12,2|201174:12,2157|28889:8,2157|28890:1
SGB	944	7	0	GCA_002490245,GCA_003601655,GCA_003662035,GCA_003662395,GCA_011043405,NayfachS_2020__GEM_3300014913__bin.50,NayfachS_2020__GEM_3300014914__bin.61	-	GCA_003662035	uSGB	Other	k__Bacteria|p__Proteobacteria|c__CFGB311|o__OFGB311|f__FGB311|g__GGB730|s__GGB730_SGB944|t__SGB944	2|1224|||||	120	k__Bacteria|p__Proteobacteria:104,k__Bacteria|p__Firmicutes:7,k__Bacteria|p__Actinobacteria:6,k__Archaea|p__Candidatus_Thermoplasmatota:2,k__Archaea|p__Crenarchaeota:1	2|1224:104,2|1239:7,2|201174:6,2157|2283796:2,2157|28889:1
SGB	945	1	0	GCA_001593855	-	GCA_001593855	uSGB	Other	k__Bacteria|p__Chlamydiae|c__CFGB312|o__OFGB312|f__FGB312|g__GGB731|s__GGB731_SGB945|t__SGB945	2|204428|||||	2	k__Bacteria|p__Chlamydiae:1,k__Bacteria|p__Firmicutes:1	2|204428:1,2|1239:1
SGB	946	3	0	GCA_001399795,GCA_002509245,ParksDH_2017__UBA589	-	ParksDH_2017__UBA589	uSGB	Other	k__Bacteria|p__Firmicutes|c__CFGB313|o__OFGB313|f__FGB313|g__GGB732|s__GGB732_SGB946|t__SGB946	2|1239|||||	25	k__Bacteria|p__Proteobacteria:6,k__Bacteria|p__Firmicutes:6,k__Bacteria|p__Bacteroidetes:4,k__Archaea|p__Crenarchaeota:3,k__Archaea|p__Candidatus_Thermoplasmatota:3,k__Archaea|p__Candidatus_Bathyarchaeota:2,k__Bacteria|p__Spirochaetes:1	2|1224:6,2|1239:6,2|976:4,2157|28889:3,2157|2283796:3,2157|928852:2,2|203691:1
SGB	947	1	0	GCA_001399805	-	GCA_001399805	uSGB	Other	k__Bacteria|p__Proteobacteria|c__CFGB313|o__OFGB313|f__FGB313|g__GGB733|s__GGB733_SGB947|t__SGB947	2|1224|||||	100	k__Bacteria|p__Proteobacteria:94,k__Archaea|p__Crenarchaeota:2,k__Archaea|p__Thaumarchaeota:1,k__Bacteria|p__Actinobacteria:1,k__Bacteria|p__Bacteroidetes:1,k__Bacteria|p__Firmicutes:1	2|1224:94,2157|28889:2,2157|651137:1,2|201174:1,2|976:1,2|1239:1
SGB	948	1	0	GCA_002898815	-	GCA_002898815	uSGB	Other	k__Bacteria|p__Firmicutes|c__CFGB314|o__OFGB314|f__FGB314|g__GGB734|s__GGB734_SGB948|t__SGB948	2|1239|||||	4	k__Bacteria|p__Firmicutes:2,k__Archaea|p__Thaumarchaeota:1,k__Bacteria|p__Proteobacteria:1	2|1239:2,2157|651137:1,2|1224:1
SGB	951	5	0	GCA_001567175,GCA_002418165,NayfachS_2020__GEM_3300021604__bin.16,NayfachS_2020__GEM_3300029304__bin.10,ParksDH_2017__UBA5798	-	GCA_002418165	uSGB	Other	k__Bacteria|p__Firmicutes|c__CFGB317|o__OFGB317|f__FGB317|g__GGB737|s__GGB737_SGB951|t__SGB951	2|1239|||||	114	k__Bacteria|p__Firmicutes:73,k__Bacteria|p__Actinobacteria:29,k__Bacteria|p__Bacteroidetes:7,k__Bacteria|p__Cyanobacteria:2,k__Bacteria|p__Ignavibacteriae:1,k__Bacteria|p__Verrucomicrobia:1,k__Bacteria|p__Bacteria_unclassified:1	2|1239:73,2|201174:29,2|976:7,2|1117:2,2|1134404:1,2|74201:1,2|:1
SGB	952	1	0	GCA_001567245	-	GCA_001567245	uSGB	Other	k__Bacteria|p__Firmicutes|c__CFGB317|o__OFGB317|f__FGB317|g__GGB738|s__GGB738_SGB952|t__SGB952	2|1239|||||	89	k__Bacteria|p__Firmicutes:77,k__Bacteria|p__Proteobacteria:4,k__Bacteria|p__Actinobacteria:4,k__Bacteria|p__Bacteroidetes:2,k__Bacteria|p__Bacteria_unclassified:1,k__Bacteria|p__Thermodesulfobacteria:1	2|1239:77,2|1224:4,2|201174:4,2|976:2,2|:1,2|200940:1
SGB	953	1	0	GCA_002783265	-	GCA_002783265	uSGB	Other	k__Bacteria|p__Firmicutes|c__CFGB318|o__OFGB318|f__FGB318|g__GGB739|s__GGB739_SGB953|t__SGB953	2|1239|||||	100	k__Bacteria|p__Firmicutes:94,k__Bacteria|p__Proteobacteria:5,k__Bacteria|p__Candidatus_Saccharibacteria:1	2|1239:94,2|1224:5,2|95818:1
SGB	955	4	1	HMP_2012__SRS020328__bin.14,NayfachS_2019__SRS020328__bin.54,ViscontiA_2019__SID539154__bin.6,XieH_2016__YSZC12003_37137__bin.91	GCA_900760695	NayfachS_2019__SRS020328__bin.54	kSGB	Species	k__Bacteria|p__Firmicutes|c__Clostridia|o__Clostridia_unclassified|f__Clostridia_unclassified|g__Clostridia_unclassified|s__Clostridia_bacterium|t__SGB955	2|1239|186801||||2044939	1	k__Bacteria|p__Firmicutes|c__Clostridia|o__Clostridia_unclassified|f__Clostridia_unclassified|g__Clostridia_unclassified|s__Clostridia_bacterium:1	2|1239|186801||||2044939:1
SGB	956	3	0	AsnicarF_2020__1159__bin.34,KarlssonFH_2013__S60__bin.32,ViscontiA_2019__SID581638__bin.7	-	AsnicarF_2020__1159__bin.34	uSGB	Genus	k__Bacteria|p__Firmicutes|c__Clostridia|o__Clostridia_unclassified|f__Clostridia_unclassified|g__Clostridia_unclassified|s__Clostridia_unclassified_SGB956|t__SGB956	2|1239|186801||||	1	k__Bacteria|p__Firmicutes|c__Clostridia|o__Clostridia_unclassified|f__Clostridia_unclassified|g__Clostridia_unclassified:1	2|1239|186801|||:1
SGB	957	6	1	CM_argentina__ARG_M3__bin.18,CosteaPI_2017__SID713A051-11-0-0__bin.83,NayfachS_2019__ERS608615__bin.30,ViscontiA_2019__SID159563__bin.31,WirbelJ_2018__CCMD21703880ST-11-0__bin.1,XieH_2016__YSZC12003_37647__bin.57	GCA_900169485	XieH_2016__YSZC12003_37647__bin.57	kSGB	Species	k__Bacteria|p__Actinobacteria|c__Coriobacteriia|o__Eggerthellales|f__Eggerthellaceae|g__Phoenicibacter|s__Phoenicibacter_congonensis|t__SGB957	2|201174|84998|1643822|1643826|1981050|1944646	1	k__Bacteria|p__Actinobacteria|c__Coriobacteriia|o__Eggerthellales|f__Eggerthellaceae|g__Phoenicibacter|s__Phoenicibacter_congonensis:1	2|201174|84998|1643822|1643826|1981050|1944646:1
SGB	960	3	2	OhJ_2014__MET0251__bin.71,VincentC_2016__MM089.1__bin.9,VincentC_2016__MM089.2__bin.8	GCA_000468855,GCA_900078545	VincentC_2016__MM089.1__bin.9	kSGB	Species	k__Bacteria|p__Actinobacteria|c__Coriobacteriia|o__Coriobacteriales|f__Coriobacteriaceae|g__Olegusella|s__Olegusella_massiliensis|t__SGB960	2|201174|84998|84999|84107|1979843|1776381	2	k__Bacteria|p__Actinobacteria|c__Coriobacteriia|o__Coriobacteriales|f__Coriobacteriaceae|g__Coriobacteriaceae_unclassified|s__Coriobacteriaceae_bacterium_BV3Ac1:1,k__Bacteria|p__Actinobacteria|c__Coriobacteriia|o__Coriobacteriales|f__Coriobacteriaceae|g__Olegusella|s__Olegusella_massiliensis:1	2|201174|84998|84999|84107||1111135:1,2|201174|84998|84999|84107|1979843|1776381:1
SGB	961	0	1	-	GCA_000466405	GCA_000466405	kSGB	Species	k__Bacteria|p__Actinobacteria|c__Coriobacteriia|o__Coriobacteriales|f__Atopobiaceae|g__Atopobium|s__Atopobium_sp_oral_taxon_810|t__SGB961	2|201174|84998|84999|1643824|1380|712158	1	k__Bacteria|p__Actinobacteria|c__Coriobacteriia|o__Coriobacteriales|f__Atopobiaceae|g__Atopobium|s__Atopobium_sp_oral_taxon_810:1	2|201174|84998|84999|1643824|1380|712158:1
SGB	962	1	1	CM_periimplantitis__SP_143SPI_T016__bin.20	GCA_000023845	CM_periimplantitis__SP_143SPI_T016__bin.20	kSGB	Species	k__Bacteria|p__Actinobacteria|c__Coriobacteriia|o__Eggerthellales|f__Eggerthellaceae|g__Cryptobacterium|s__Cryptobacterium_curtum|t__SGB962	2|201174|84998|1643822|1643826|84162|84163	1	k__Bacteria|p__Actinobacteria|c__Coriobacteriia|o__Eggerthellales|f__Eggerthellaceae|g__Cryptobacterium|s__Cryptobacterium_curtum:1	2|201174|84998|1643822|1643826|84162|84163:1
SGB	963	9	1	FerrettiP_2018__CA_C10031IS2530FE_t1M15__bin.1,FerrettiP_2018__CA_C10031MS2527VA_t0M15__bin.4,HMP_2012__SRS011111__bin.1,HMP_2012__SRS017497__bin.10,HMP_2012__SRS023468__bin.19,HMP_2012__SRS023604__bin.12,NayfachS_2020__GEM_3300007035__bin.3,NayfachS_2020__GEM_3300008418__bin.10,VincentC_2016__MM010__bin.2	GCA_001552935	HMP_2012__SRS011111__bin.1	kSGB	Species	k__Bacteria|p__Actinobacteria|c__Coriobacteriia|o__Coriobacteriales|f__Coriobacteriales_unclassified|g__Coriobacteriales_unclassified|s__Coriobacteriales_bacterium_DNF00809|t__SGB963	2|201174|84998|84999|||1588753	1	k__Bacteria|p__Actinobacteria|c__Coriobacteriia|o__Coriobacteriales|f__Coriobacteriales_unclassified|g__Coriobacteriales_unclassified|s__Coriobacteriales_bacterium_DNF00809:1	2|201174|84998|84999|||1588753:1
SGB	964	12	1	AlmeidaA_2019__SRR6257470__bin.7,CM_periimplantitis__SP_143SPI_T016__bin.30,CM_periimplantitis__SP_283SPI_T016__bin.15,ChuDM_2017__NCS-023-I-ORAL3_microbiome__bin.5,NayfachS_2020__GEM_3300011893__bin.6,NayfachS_2020__GEM_3300014025__bin.26,OlmMR_2019__dasN1_004_026G1_abawaca.23,ShiB_2015__S01-02-D__bin.8,ShiB_2015__S01-05-R__bin.6,ShiB_2015__S04-06-R__bin.17,ShiB_2015__S07-03-R__bin.8,ShiB_2015__…	GCA_000024225	ShiB_2015__S01-05-R__bin.6	kSGB	Species	k__Bacteria|p__Actinobacteria|c__Coriobacteriia|o__Coriobacteriales|f__Atopobiaceae|g__Lancefieldella|s__Lancefieldella_parvula|t__SGB964	2|201174|84998|84999|1643824|2767353|1382	1	k__Bacteria|p__Actinobacteria|c__Coriobacteriia|o__Coriobacteriales|f__Atopobiaceae|g__Lancefieldella|s__Lancefieldella_parvula:1	2|201174|84998|84999|1643824|2767353|1382:1
SGB	965	3	0	HMP_2012__SRS019071__bin.47,HMP_2012__SRS024441__bin.3,NayfachS_2020__GEM_3300008575__bin.29	-	NayfachS_2020__GEM_3300008575__bin.29	uSGB	Genus	k__Bacteria|p__Actinobacteria|c__Coriobacteriia|o__Coriobacteriales|f__Atopobiaceae|g__Atopobium|s__Atopobium_SGB965|t__SGB965	2|201174|84998|84999|1643824|1380|	4	k__Bacteria|p__Actinobacteria|c__Coriobacteriia|o__Coriobacteriales|f__Atopobiaceae|g__Lancefieldella:2,k__Bacteria|p__Actinobacteria|c__Coriobacteriia|o__Coriobacteriales|f__Atopobiaceae|g__Atopobium:2	2|201174|84998|84999|1643824|2767353:2,2|201174|84998|84999|1643824|1380:2
SGB	966	4	0	FerrettiP_2018__CA_C10020IS2343FE_t3M15__bin.7,FerrettiP_2018__CA_C10020IS2347FE_t4M15__bin.1,NayfachS_2020__GEM_3300008138__bin.27,NayfachS_2020__GEM_3300008306__bin.11	-	FerrettiP_2018__CA_C10020IS2343FE_t3M15__bin.7	uSGB	Genus	k__Bacteria|p__Actinobacteria|c__Coriobacteriia|o__Coriobacteriales|f__Atopobiaceae|g__Atopobium|s__Atopobium_SGB966|t__SGB966	2|201174|84998|84999|1643824|1380|	4	k__Bacteria|p__Actinobacteria|c__Coriobacteriia|o__Coriobacteriales|f__Atopobiaceae|g__Lancefieldella:2,k__Bacteria|p__Actinobacteria|c__Coriobacteriia|o__Coriobacteriales|f__Atopobiaceae|g__Atopobium:2	2|201174|84998|84999|1643824|2767353:2,2|201174|84998|84999|1643824|1380:2
SGB	967	2	0	HMP_2012__SRS056323__bin.15,NayfachS_2020__GEM_3300006460__bin.27	-	HMP_2012__SRS056323__bin.15	uSGB	Genus	k__Bacteria|p__Actinobacteria|c__Coriobacteriia|o__Coriobacteriales|f__Atopobiaceae|g__Atopobium|s__Atopobium_SGB967|t__SGB967	2|201174|84998|84999|1643824|1380|	4	k__Bacteria|p__Actinobacteria|c__Coriobacteriia|o__Coriobacteriales|f__Atopobiaceae|g__Lancefieldella:2,k__Bacteria|p__Actinobacteria|c__Coriobacteriia|o__Coriobacteriales|f__Atopobiaceae|g__Atopobium:2	2|201174|84998|84999|1643824|2767353:2,2|201174|84998|84999|1643824|1380:2
SGB	968	1	0	HMP_2012__SRS015537__bin.17	-	HMP_2012__SRS015537__bin.17	uSGB	Genus	k__Bacteria|p__Actinobacteria|c__Coriobacteriia|o__Coriobacteriales|f__Atopobiaceae|g__Atopobium|s__Atopobium_SGB968|t__SGB968	2|201174|84998|84999|1643824|1380|	4	k__Bacteria|p__Actinobacteria|c__Coriobacteriia|o__Coriobacteriales|f__Atopobiaceae|g__Lancefieldella:2,k__Bacteria|p__Actinobacteria|c__Coriobacteriia|o__Coriobacteriales|f__Atopobiaceae|g__Atopobium:2	2|201174|84998|84999|1643824|2767353:2,2|201174|84998|84999|1643824|1380:2
SGB	969	147	3	AlmeidaA_2019__SRR2047820__bin.2,CM_cf__CF_FIFC013SS_t5M16__bin.4,CM_cf__CF_TNFC005SA_t1M15__bin.19,CM_cf__CF_TNFC022IS_t2M15__bin.9,CM_cf__CF_TNFC022IS_t3M16__bin.7,CM_cf__CF_TNFC022IS_t4M16__bin.16,CM_cf__CF_TNFC041SA_t1M15__bin.25,CM_cf__CF_TNFC057IS_t1M15__bin.6,CM_cf__CF_TNFC057SA_t1M16__bin.4,Castro-NallarE_2015__ES_116__bin.8,Castro-NallarE_2015__ES_147__bin.4,FerrettiP_2018__CA_C10002MS20…	GCA_000564995,GCA_000565075,GCA_000758945	NayfachS_2020__GEM_3300007123__bin.20	kSGB	Species	k__Bacteria|p__Actinobacteria|c__Coriobacteriia|o__Coriobacteriales|f__Atopobiaceae|g__Lancefieldella|s__Lancefieldella_parvula|t__SGB969	2|201174|84998|84999|1643824|2767353|1382	3	k__Bacteria|p__Actinobacteria|c__Coriobacteriia|o__Coriobacteriales|f__Atopobiaceae|g__Atopobium|s__Atopobium_sp_ICM42b:1,k__Bacteria|p__Actinobacteria|c__Coriobacteriia|o__Coriobacteriales|f__Atopobiaceae|g__Atopobium|s__Atopobium_sp_BS2:1,k__Bacteria|p__Actinobacteria|c__Coriobacteriia|o__Coriobacteriales|f__Atopobiaceae|g__Lancefieldella|s__Lancefieldella_parvula:1	2|201174|84998|84999|1643824|1380|1190620:1,2|201174|84998|84999|1643824|1380|936550:1,2|201174|84998|84999|1643824|2767353|1382:1
SGB	973	1	0	HMP_2012__SRS020334__bin.13	-	HMP_2012__SRS020334__bin.13	uSGB	Genus	k__Bacteria|p__Actinobacteria|c__Coriobacteriia|o__Coriobacteriales|f__Atopobiaceae|g__Atopobium|s__Atopobium_SGB973|t__SGB973	2|201174|84998|84999|1643824|1380|	4	k__Bacteria|p__Actinobacteria|c__Coriobacteriia|o__Coriobacteriales|f__Atopobiaceae|g__Lancefieldella:2,k__Bacteria|p__Actinobacteria|c__Coriobacteriia|o__Coriobacteriales|f__Atopobiaceae|g__Atopobium:2	2|201174|84998|84999|1643824|2767353:2,2|201174|84998|84999|1643824|1380:2
SGB	974	1	0	FerrettiP_2018__CA_C10006MS2079SA_t0M15__bin.15	-	FerrettiP_2018__CA_C10006MS2079SA_t0M15__bin.15	uSGB	Genus	k__Bacteria|p__Actinobacteria|c__Coriobacteriia|o__Coriobacteriales|f__Atopobiaceae|g__Atopobium|s__Atopobium_SGB974|t__SGB974	2|201174|84998|84999|1643824|1380|	4	k__Bacteria|p__Actinobacteria|c__Coriobacteriia|o__Coriobacteriales|f__Atopobiaceae|g__Lancefieldella:2,k__Bacteria|p__Actinobacteria|c__Coriobacteriia|o__Coriobacteriales|f__Atopobiaceae|g__Atopobium:2	2|201174|84998|84999|1643824|2767353:2,2|201174|84998|84999|1643824|1380:2
SGB	976	1	0	CM_cf__CF_TNFC002SA_t1M15__bin.36	-	CM_cf__CF_TNFC002SA_t1M15__bin.36	uSGB	Genus	k__Bacteria|p__Actinobacteria|c__Coriobacteriia|o__Coriobacteriales|f__Atopobiaceae|g__Atopobium|s__Atopobium_SGB976|t__SGB976	2|201174|84998|84999|1643824|1380|	4	k__Bacteria|p__Actinobacteria|c__Coriobacteriia|o__Coriobacteriales|f__Atopobiaceae|g__Lancefieldella:2,k__Bacteria|p__Actinobacteria|c__Coriobacteriia|o__Coriobacteriales|f__Atopobiaceae|g__Atopobium:2	2|201174|84998|84999|1643824|2767353:2,2|201174|84998|84999|1643824|1380:2
SGB	977	2	0	Castro-NallarE_2015__ES_209__bin.13,NayfachS_2020__GEM_3300014292__bin.9	-	Castro-NallarE_2015__ES_209__bin.13	uSGB	Genus	k__Bacteria|p__Actinobacteria|c__Coriobacteriia|o__Coriobacteriales|f__Atopobiaceae|g__Atopobium|s__Atopobium_SGB977|t__SGB977	2|201174|84998|84999|1643824|1380|	4	k__Bacteria|p__Actinobacteria|c__Coriobacteriia|o__Coriobacteriales|f__Atopobiaceae|g__Lancefieldella:2,k__Bacteria|p__Actinobacteria|c__Coriobacteriia|o__Coriobacteriales|f__Atopobiaceae|g__Atopobium:2	2|201174|84998|84999|1643824|2767353:2,2|201174|84998|84999|1643824|1380:2
SGB	978	2	0	Castro-NallarE_2015__ES_114__bin.4,NayfachS_2020__GEM_3300014766__bin.16	-	Castro-NallarE_2015__ES_114__bin.4	uSGB	Genus	k__Bacteria|p__Actinobacteria|c__Coriobacteriia|o__Coriobacteriales|f__Atopobiaceae|g__Atopobium|s__Atopobium_SGB978|t__SGB978	2|201174|84998|84999|1643824|1380|	4	k__Bacteria|p__Actinobacteria|c__Coriobacteriia|o__Coriobacteriales|f__Atopobiaceae|g__Lancefieldella:2,k__Bacteria|p__Actinobacteria|c__Coriobacteriia|o__Coriobacteriales|f__Atopobiaceae|g__Atopobium:2	2|201174|84998|84999|1643824|2767353:2,2|201174|84998|84999|1643824|1380:2
SGB	979	1	0	BritoIL_2016__W2.39.SA__bin.8	-	BritoIL_2016__W2.39.SA__bin.8	uSGB	Genus	k__Bacteria|p__Actinobacteria|c__Coriobacteriia|o__Coriobacteriales|f__Atopobiaceae|g__Atopobium|s__Atopobium_SGB979|t__SGB979	2|201174|84998|84999|1643824|1380|	4	k__Bacteria|p__Actinobacteria|c__Coriobacteriia|o__Coriobacteriales|f__Atopobiaceae|g__Lancefieldella:2,k__Bacteria|p__Actinobacteria|c__Coriobacteriia|o__Coriobacteriales|f__Atopobiaceae|g__Atopobium:2	2|201174|84998|84999|1643824|2767353:2,2|201174|84998|84999|1643824|1380:2
SGB	980	2	0	HMP_2012__SRS017076__bin.34,NayfachS_2020__GEM_3300008732__bin.16	-	HMP_2012__SRS017076__bin.34	uSGB	Genus	k__Bacteria|p__Actinobacteria|c__Coriobacteriia|o__Coriobacteriales|f__Atopobiaceae|g__Atopobium|s__Atopobium_SGB980|t__SGB980	2|201174|84998|84999|1643824|1380|	4	k__Bacteria|p__Actinobacteria|c__Coriobacteriia|o__Coriobacteriales|f__Atopobiaceae|g__Lancefieldella:2,k__Bacteria|p__Actinobacteria|c__Coriobacteriia|o__Coriobacteriales|f__Atopobiaceae|g__Atopobium:2	2|201174|84998|84999|1643824|2767353:2,2|201174|84998|84999|1643824|1380:2
SGB	981	2	0	NayfachS_2019__SRS295012__bin.4,QinJ_2012__T2D-101__bin.21	-	QinJ_2012__T2D-101__bin.21	uSGB	Genus	k__Bacteria|p__Actinobacteria|c__Coriobacteriia|o__Coriobacteriales|f__Atopobiaceae|g__Atopobium|s__Atopobium_SGB981|t__SGB981	2|201174|84998|84999|1643824|1380|	4	k__Bacteria|p__Actinobacteria|c__Coriobacteriia|o__Coriobacteriales|f__Atopobiaceae|g__Lancefieldella:2,k__Bacteria|p__Actinobacteria|c__Coriobacteriia|o__Coriobacteriales|f__Atopobiaceae|g__Atopobium:2	2|201174|84998|84999|1643824|2767353:2,2|201174|84998|84999|1643824|1380:2
SGB	982	1	0	HMP_2012__SRS057539__bin.33	-	HMP_2012__SRS057539__bin.33	uSGB	Genus	k__Bacteria|p__Actinobacteria|c__Coriobacteriia|o__Coriobacteriales|f__Atopobiaceae|g__Atopobium|s__Atopobium_SGB982|t__SGB982	2|201174|84998|84999|1643824|1380|	4	k__Bacteria|p__Actinobacteria|c__Coriobacteriia|o__Coriobacteriales|f__Atopobiaceae|g__Lancefieldella:2,k__Bacteria|p__Actinobacteria|c__Coriobacteriia|o__Coriobacteriales|f__Atopobiaceae|g__Atopobium:2	2|201174|84998|84999|1643824|2767353:2,2|201174|84998|84999|1643824|1380:2
SGB	983	3	0	CM_argentina__ARG_B9__bin.7,CM_colombia__COL_17BH__bin.26,FerrettiP_2018__CA_C10007IS2113FE_t5M16__bin.1	-	CM_argentina__ARG_B9__bin.7	uSGB	Genus	k__Bacteria|p__Actinobacteria|c__Coriobacteriia|o__Coriobacteriales|f__Atopobiaceae|g__Atopobium|s__Atopobium_SGB983|t__SGB983	2|201174|84998|84999|1643824|1380|	4	k__Bacteria|p__Actinobacteria|c__Coriobacteriia|o__Coriobacteriales|f__Atopobiaceae|g__Lancefieldella:2,k__Bacteria|p__Actinobacteria|c__Coriobacteriia|o__Coriobacteriales|f__Atopobiaceae|g__Atopobium:2	2|201174|84998|84999|1643824|2767353:2,2|201174|84998|84999|1643824|1380:2
SGB	984	1	1	CM_periimplantitis__SP_143SPI_T016__bin.18	GCA_000411555	CM_periimplantitis__SP_143SPI_T016__bin.18	kSGB	Species	k__Bacteria|p__Actinobacteria|c__Coriobacteriia|o__Coriobacteriales|f__Atopobiaceae|g__Atopobium|s__Atopobium_sp_oral_taxon_199|t__SGB984	2|201174|84998|84999|1643824|1380|712156	1	k__Bacteria|p__Actinobacteria|c__Coriobacteriia|o__Coriobacteriales|f__Atopobiaceae|g__Atopobium|s__Atopobium_sp_oral_taxon_199:1	2|201174|84998|84999|1643824|1380|712156:1
SGB	985	6	3	CM_periimplantitis__SP_123SPT_T016__bin.6,CM_periimplantitis__SP_143SPI_T016__bin.6,CM_periimplantitis__SP_285SPI_T016__bin.6,CM_periimplantitis__SP_323SPI_T016__bin.23,FengQ_2015__SID31880__bin.71,ShiB_2015__S31-04-R__bin.65	GCA_000174015,GCA_001438885,GCA_001813205	GCA_000174015	kSGB	Species	k__Bacteria|p__Actinobacteria|c__Coriobacteriia|o__Coriobacteriales|f__Atopobiaceae|g__Lancefieldella|s__Lancefieldella_rimae|t__SGB985	2|201174|84998|84999|1643824|2767353|1383	3	k__Bacteria|p__Actinobacteria|c__Coriobacteriia|o__Coriobacteriales|f__Atopobiaceae|g__Lancefieldella|s__Lancefieldella_rimae:2,k__Bacteria|p__Actinobacteria|c__Coriobacteriia|o__Coriobacteriales|f__Atopobiaceae|g__Atopobium|s__Atopobium_sp_HMSC064B08:1	2|201174|84998|84999|1643824|2767353|1383:2,2|201174|84998|84999|1643824|1380|1739402:1
SGB	986	1	0	HeQ_2017__SZAXPI029491-89__bin.2	-	HeQ_2017__SZAXPI029491-89__bin.2	uSGB	Genus	k__Bacteria|p__Actinobacteria|c__Coriobacteriia|o__Coriobacteriales|f__Atopobiaceae|g__Lancefieldella|s__Lancefieldella_SGB986|t__SGB986	2|201174|84998|84999|1643824|2767353|	3	k__Bacteria|p__Actinobacteria|c__Coriobacteriia|o__Coriobacteriales|f__Atopobiaceae|g__Lancefieldella:2,k__Bacteria|p__Actinobacteria|c__Coriobacteriia|o__Coriobacteriales|f__Atopobiaceae|g__Atopobium:1	2|201174|84998|84999|1643824|2767353:2,2|201174|84998|84999|1643824|1380:1
SGB	987	13	4	AlmeidaA_2019__SRR1779118__bin.5,Arumugam__Diet2_D14_bin.metabat2.2315,Arumugam__Diet2_D14_bin.vamb512.26,Arumugam__Diet2_k21-141.HFa_bin.vamb768.52,OlmMR_2019__dasN1_003_000G1_concoct_27,OlmMR_2019__dasN2_035_000G1_maxbin2.maxbin.016,OlmMR_2019__dasN2_071_000G1_concoct_40,OlmMR_2019__dasN3_173_000G1_concoct_2,ShaoY_2019__cafcb52c-7ae6-11e9-a106-68b59976a384__bin.2,ThomasAM_2019__CRC_MR_SBJ42C_17…	GCA_000364325,GCA_000468815,GCA_001437015,GCA_900105895	WirbelJ_2018__CCMD21593359ST-11-0__bin.31	kSGB	Species	k__Bacteria|p__Actinobacteria|c__Coriobacteriia|o__Coriobacteriales|f__Atopobiaceae|g__Atopobium|s__Atopobium_minutum|t__SGB987	2|201174|84998|84999|1643824|1380|1381	4	k__Bacteria|p__Actinobacteria|c__Coriobacteriia|o__Coriobacteriales|f__Atopobiaceae|g__Atopobium|s__Atopobium_minutum:3,k__Bacteria|p__Actinobacteria|c__Coriobacteriia|o__Coriobacteriales|f__Atopobiaceae|g__Atopobium|s__Atopobium_sp_BV3Ac4:1	2|201174|84998|84999|1643824|1380|1381:3,2|201174|84998|84999|1643824|1380|1111121:1
SGB	988	0	1	-	GCA_001552785	GCA_001552785	kSGB	Species	k__Bacteria|p__Actinobacteria|c__Coriobacteriia|o__Coriobacteriales|f__Atopobiaceae|g__Atopobium|s__Atopobium_deltae|t__SGB988	2|201174|84998|84999|1643824|1380|1393034	1	k__Bacteria|p__Actinobacteria|c__Coriobacteriia|o__Coriobacteriales|f__Atopobiaceae|g__Atopobium|s__Atopobium_deltae:1	2|201174|84998|84999|1643824|1380|1393034:1
SGB	989	5	0	AsnicarF_2020__1309__bin.65,HMP_2012__SRS017497__bin.6,HMP_2012__SRS023468__bin.14,NayfachS_2020__GEM_3300007843__bin.5,NayfachS_2020__GEM_3300008418__bin.22	-	HMP_2012__SRS017497__bin.6	uSGB	Family	k__Bacteria|p__Actinobacteria|c__Actinobacteria|o__Actinomycetales|f__Actinomycetaceae|g__GGB753|s__GGB753_SGB989|t__SGB989	2|201174|1760|2037|2049||	5	k__Bacteria|p__Actinobacteria|c__Actinobacteria|o__Actinomycetales|f__Actinomycetaceae:4,k__Bacteria|p__Actinobacteria|c__Coriobacteriia|o__Coriobacteriales|f__Atopobiaceae:1	2|201174|1760|2037|2049:4,2|201174|84998|84999|1643824:1
SGB	990	4	2	HMP_2012__SRS011111__bin.15,HMP_2012__SRS023468__bin.23,NayfachS_2020__GEM_3300007035__bin.5,NayfachS_2020__GEM_3300008418__bin.14	GCA_000179715,GCA_900343135	NayfachS_2020__GEM_3300008418__bin.14	kSGB	Species	k__Bacteria|p__Actinobacteria|c__Actinobacteria|o__Actinomycetales|f__Actinomycetaceae|g__Fannyhessea|s__Fannyhessea_vaginae|t__SGB990	2|201174|1760|2037|2049|2767327|82135	2	k__Bacteria|p__Actinobacteria|c__Actinobacteria|o__Actinomycetales|f__Actinomycetaceae|g__Fannyhessea|s__Fannyhessea_vaginae:1,k__Bacteria|p__Actinobacteria|c__Coriobacteriia|o__Coriobacteriales|f__Atopobiaceae|g__Atopobium|s__Atopobium_massiliense:1	2|201174|1760|2037|2049|2767327|82135:1,2|201174|84998|84999|1643824|1380|2094145:1
SGB	991	23	3	AlmeidaA_2019__SRR5056731__bin.14,ChuDM_2017__NCS-005-Meconium_microbiome__bin.2,ChuDM_2017__NCS-005-Stool-maternal_microbiome__bin.3,FerrettiP_2018__CA_C10029IS2496FE_t1M15__bin.7,FerrettiP_2018__CA_C10031IS2530FE_t1M15__bin.15,FerrettiP_2018__CA_C10031MS2527VA_t0M15__bin.5,FerrettiP_2018__CA_C10031MS2528SK_t0M15__bin.4,FerrettiP_2018__CA_C10034IS2584FE_t1M15__bin.3,FerrettiP_2018__CA_C10034IS25…	GCA_000159235,GCA_001049775,GCA_001562845	FerrettiP_2018__CA_C10029IS2496FE_t1M15__bin.7	kSGB	Species	k__Bacteria|p__Actinobacteria|c__Actinobacteria|o__Actinomycetales|f__Actinomycetaceae|g__Fannyhessea|s__Fannyhessea_vaginae|t__SGB991	2|201174|1760|2037|2049|2767327|82135	3	k__Bacteria|p__Actinobacteria|c__Actinobacteria|o__Actinomycetales|f__Actinomycetaceae|g__Fannyhessea|s__Fannyhessea_vaginae:3	2|201174|1760|2037|2049|2767327|82135:3
SGB	992	1	0	HMP_2012__SRS023468__bin.1	-	HMP_2012__SRS023468__bin.1	uSGB	Genus	k__Bacteria|p__Actinobacteria|c__Actinobacteria|o__Actinomycetales|f__Actinomycetaceae|g__Fannyhessea|s__Fannyhessea_SGB992|t__SGB992	2|201174|1760|2037|2049|2767327|	3	k__Bacteria|p__Actinobacteria|c__Actinobacteria|o__Actinomycetales|f__Actinomycetaceae|g__Fannyhessea:3	2|201174|1760|2037|2049|2767327:3
SGB	993	14	1	AlmeidaA_2019__ERR1305877__bin.37,AlmeidaA_2019__ERR1305878__bin.43,BackhedF_2015__SID385_M__bin.34,CosteaPI_2017__SID713A014-11-90-0__bin.54,LeChatelierE_2013__MH0012__bin.36,LeChatelierE_2013__MH0154__bin.39,LiuW_2016__SRR3993002__bin.55,LiuW_2016__SRR3993044__bin.60,NayfachS_2019__SRS1596819__bin.1,NielsenHB_2014__MH0012__bin.50,NielsenHB_2014__MH0154__bin.6,StewartRD_2018__10676_min2k__bin.29…	GCA_900763745	LiuW_2016__SRR3993002__bin.55	kSGB	Species	k__Bacteria|p__Firmicutes|c__Bacilli|o__Bacilli_unclassified|f__Bacilli_unclassified|g__Bacilli_unclassified|s__Bacilli_bacterium|t__SGB993	2|1239|91061||||1903720	1	k__Bacteria|p__Firmicutes|c__Bacilli|o__Bacilli_unclassified|f__Bacilli_unclassified|g__Bacilli_unclassified|s__Bacilli_bacterium:1	2|1239|91061||||1903720:1
SGB	994	16	1	BritoIL_2016__M2.38.ST__bin.18,BritoIL_2016__M2.39.ST__bin.64,CM_ethiopia__CM_D11_M0_18__bin.23,CM_ghana2__C16-20316-GH__bin.13,CosteaPI_2017__SID713A004-11-0-0__bin.23,CosteaPI_2017__SID713A004-11-90-0__bin.78,CosteaPI_2017__SID713A040-11-90-0__bin.90,CosteaPI_2017__SID713A056-11-90-0__bin.64,CosteaPI_2017__SID713A084-11-0-0__bin.51,CosteaPI_2017__SID713B052-11-0-0__bin.36,LiX_2018__SAMEA1043154…	GCA_900767605	CosteaPI_2017__SID713A004-11-90-0__bin.78	kSGB	Species	k__Bacteria|p__Firmicutes|c__Bacilli|o__Bacilli_unclassified|f__Bacilli_unclassified|g__Bacilli_unclassified|s__Bacilli_bacterium|t__SGB994	2|1239|91061||||1903720	1	k__Bacteria|p__Firmicutes|c__Bacilli|o__Bacilli_unclassified|f__Bacilli_unclassified|g__Bacilli_unclassified|s__Bacilli_bacterium:1	2|1239|91061||||1903720:1
SGB	997	5	0	AsnicarF_2020__1534__bin.49,GCA_900542595,LeChatelierE_2013__MH0047__bin.15,LeChatelierE_2013__MH0224__bin.23,NielsenHB_2014__MH0047__bin.13	-	NielsenHB_2014__MH0047__bin.13	uSGB	Other	k__Bacteria|p__Firmicutes|c__CFGB332|o__OFGB332|f__FGB332|g__GGB759|s__GGB759_SGB997|t__SGB997	2|1239|||||	29	k__Bacteria|p__Firmicutes:23,k__Bacteria|p__Proteobacteria:6	2|1239:23,2|1224:6
SGB	1001	3	1	BritoIL_2016__M1.26.ST__bin.30,BritoIL_2016__W3.17.ST__bin.61,RubelMA_2020__CM.255_WGS__bin.53	GCA_900767825	GCA_900767825	kSGB	Species	k__Bacteria|p__Firmicutes|c__Bacilli|o__Bacilli_unclassified|f__Bacilli_unclassified|g__Bacilli_unclassified|s__Bacilli_bacterium|t__SGB1001	2|1239|91061||||1903720	1	k__Bacteria|p__Firmicutes|c__Bacilli|o__Bacilli_unclassified|f__Bacilli_unclassified|g__Bacilli_unclassified|s__Bacilli_bacterium:1	2|1239|91061||||1903720:1
SGB	1002	19	1	ChuDM_2017__NCS_008_Stool_maternal3.out_1__bin.6,CosteaPI_2017__SID713A004-11-0-0__bin.78,CosteaPI_2017__SID713A004-11-90-0__bin.28,CosteaPI_2017__SID713A023-11-0-0__bin.65,CosteaPI_2017__SID713A023-11-90-0__bin.43,CosteaPI_2017__SID713A040-11-0-0__bin.45,CosteaPI_2017__SID713A056-11-0-0__bin.22,CosteaPI_2017__SID713A056-11-90-0__bin.8,CosteaPI_2017__SID713A084-11-0-0__bin.72,CosteaPI_2017__SID71…	GCA_900753385	CosteaPI_2017__SID713A004-11-90-0__bin.28	kSGB	Species	k__Bacteria|p__Firmicutes|c__Bacilli|o__Bacilli_unclassified|f__Bacilli_unclassified|g__Bacilli_unclassified|s__Bacilli_bacterium|t__SGB1002	2|1239|91061||||1903720	1	k__Bacteria|p__Firmicutes|c__Bacilli|o__Bacilli_unclassified|f__Bacilli_unclassified|g__Bacilli_unclassified|s__Bacilli_bacterium:1	2|1239|91061||||1903720:1
SGB	1005	28	1	BackhedF_2015__SID385_M__bin.22,BritoIL_2016__M1.27.ST__bin.41,BritoIL_2016__M1.4.ST__bin.33,BritoIL_2016__M1.44.ST__bin.48,CM_ethiopia__CM_D10_M0_18__bin.81,CM_ethiopia__CM_D11_M0_18__bin.54,CM_madagascar__A70_03_1FE__bin.41,CM_madagascar__A90_04_1FE__bin.26,GCA_900540385,KaurK_2020__LDK_7__bin.1,LiJ_2014__O2.CD2-0__bin.38,LiX_2018__SAMEA104315428__bin.29,LiX_2018__SAMEA104315429__bin.100,LiX_20…	GCA_900768975	LiX_2018__SAMEA104315428__bin.29	kSGB	Species	k__Bacteria|p__Firmicutes|c__Bacilli|o__Bacilli_unclassified|f__Bacilli_unclassified|g__Bacilli_unclassified|s__Bacilli_bacterium|t__SGB1005	2|1239|91061||||1903720	1	k__Bacteria|p__Firmicutes|c__Bacilli|o__Bacilli_unclassified|f__Bacilli_unclassified|g__Bacilli_unclassified|s__Bacilli_bacterium:1	2|1239|91061||||1903720:1
SGB	1016	38	1	AlmeidaA_2019__SRR3993006__bin.48,BritoIL_2016__M1.10.ST__bin.6,BritoIL_2016__M1.15.ST__bin.27,BritoIL_2016__M1.16.ST__bin.7,BritoIL_2016__M1.20.ST__bin.26,BritoIL_2016__M1.3.ST__bin.16,BritoIL_2016__M1.48.ST__bin.66,BritoIL_2016__M1.57.ST__bin.62,BritoIL_2016__M1.7.ST__bin.55,BritoIL_2016__M2.36.ST__bin.74,BritoIL_2016__M2.44.ST__bin.76,BritoIL_2016__W1.2.ST__bin.52,BritoIL_2016__W1.36.ST__bin.7…	GCA_900767185	GCA_900767185	kSGB	Species	k__Bacteria|p__Firmicutes|c__Bacilli|o__Bacilli_unclassified|f__Bacilli_unclassified|g__Bacilli_unclassified|s__Bacilli_bacterium|t__SGB1016	2|1239|91061||||1903720	1	k__Bacteria|p__Firmicutes|c__Bacilli|o__Bacilli_unclassified|f__Bacilli_unclassified|g__Bacilli_unclassified|s__Bacilli_bacterium:1	2|1239|91061||||1903720:1
SGB	1017	3	1	BritoIL_2016__M1.27.ST__bin.23,CM_ethiopia__CM_D15_M0_18__bin.21,CM_tanzania2__C16-20081-TZ__bin.27	GCA_900770925	BritoIL_2016__M1.27.ST__bin.23	kSGB	Species	k__Bacteria|p__Firmicutes|c__Bacilli|o__Bacilli_unclassified|f__Bacilli_unclassified|g__Bacilli_unclassified|s__Bacilli_bacterium|t__SGB1017	2|1239|91061||||1903720	1	k__Bacteria|p__Firmicutes|c__Bacilli|o__Bacilli_unclassified|f__Bacilli_unclassified|g__Bacilli_unclassified|s__Bacilli_bacterium:1	2|1239|91061||||1903720:1
SGB	1019	3	0	CosteaPI_2017__SID713A056-11-0-0__bin.43,CosteaPI_2017__SID713A056-11-90-0__bin.81,ZeeviD_2015__PNP_Main_27__bin.51	-	CosteaPI_2017__SID713A056-11-0-0__bin.43	uSGB	Family	k__Bacteria|p__Firmicutes|c__Bacilli|o__Bacilli_unclassified|f__Bacilli_unclassified|g__GGB776|s__GGB776_SGB1019|t__SGB1019	2|1239|91061||||	2	k__Bacteria|p__Firmicutes|c__Bacilli|o__Bacilli_unclassified|f__Bacilli_unclassified:2	2|1239|91061||:2
SGB	1021	7	1	AlmeidaA_2019__SRR5056907__bin.17,GCA_900539865,HMP_2012__SRS013687__bin.18,HMP_2012__SRS016541__bin.2,HMP_2012__SRS023914__bin.27,JieZ_2017__SAMEA104142163__bin.2,NayfachS_2020__GEM_3300008700__bin.14	GCA_900760975	HMP_2012__SRS023914__bin.27	kSGB	Species	k__Bacteria|p__Firmicutes|c__Bacilli|o__Bacilli_unclassified|f__Bacilli_unclassified|g__Bacilli_unclassified|s__Bacilli_bacterium|t__SGB1021	2|1239|91061||||1903720	1	k__Bacteria|p__Firmicutes|c__Bacilli|o__Bacilli_unclassified|f__Bacilli_unclassified|g__Bacilli_unclassified|s__Bacilli_bacterium:1	2|1239|91061||||1903720:1
SGB	1022	12	1	BritoIL_2016__M1.20.ST__bin.5,CosteaPI_2017__SID713A023-11-90-0__bin.18,KimCY_2020__KIJ_genome_1946,LiX_2018__SAMEA104315426__bin.87,LiX_2018__SAMEA104315433__bin.96,LiX_2018__SAMEA104315436__bin.39,LiuW_2016__SRR3992984__bin.78,LiuW_2016__SRR3992993__bin.82,LiuW_2016__SRR3992998__bin.103,NayfachS_2019__SRS1596817__bin.49,NayfachS_2019__SRS475990__bin.88,RubelMA_2020__CM.57_WGS__bin.7	GCA_900763245	GCA_900763245	kSGB	Species	k__Bacteria|p__Firmicutes|c__Bacilli|o__Bacilli_unclassified|f__Bacilli_unclassified|g__Bacilli_unclassified|s__Bacilli_bacterium|t__SGB1022	2|1239|91061||||1903720	1	k__Bacteria|p__Firmicutes|c__Bacilli|o__Bacilli_unclassified|f__Bacilli_unclassified|g__Bacilli_unclassified|s__Bacilli_bacterium:1	2|1239|91061||||1903720:1
SGB	1024	369	0	AlmeidaA_2019__ERR011161__bin.1,AlmeidaA_2019__ERR1912965__bin.14,AlmeidaA_2019__ERR1912994__bin.2,AlmeidaA_2019__ERR1912995__bin.8,AlmeidaA_2019__ERR1912996__bin.26,AlmeidaA_2019__ERR1913068__bin.25,AlmeidaA_2019__ERR209451__bin.26,AlmeidaA_2019__ERR505092__bin.32,AlmeidaA_2019__SRR3993006__bin.8,AlmeidaA_2019__SRR585757__bin.22,AlmeidaA_2019__SRR769515__bin.39,AlmeidaA_2019__SRR769519__bin.6,As…	-	ViscontiA_2019__SID757262__bin.17	uSGB	Other	k__Archaea|p__Euryarchaeota|c__CFGB343|o__OFGB343|f__FGB343|g__GGB781|s__GGB781_SGB1024|t__SGB1024	2157|28890|||||	575	k__Archaea|p__Euryarchaeota:318,k__Bacteria|p__Firmicutes:163,k__Bacteria|p__Bacteroidetes:90,k__Bacteria|p__Tenericutes:2,k__Bacteria|p__Fusobacteria:2	2157|28890:318,2|1239:163,2|976:90,2|544448:2,2|32066:2
SGB	1028	0	1	-	GCA_900114975	GCA_900114975	kSGB	Species	k__Bacteria|p__Proteobacteria|c__Deltaproteobacteria|o__Syntrophobacterales|f__Syntrophobacteraceae|g__Thermodesulforhabdus|s__Thermodesulforhabdus_norvegica|t__SGB1028	2|1224|28221|213462|213465|88358|39841	1	k__Bacteria|p__Proteobacteria|c__Deltaproteobacteria|o__Syntrophobacterales|f__Syntrophobacteraceae|g__Thermodesulforhabdus|s__Thermodesulforhabdus_norvegica:1	2|1224|28221|213462|213465|88358|39841:1
SGB	1029	2	0	GCA_002731825,MiGa__TARA_PON_MAG_00015	-	GCA_002731825	uSGB	Other	k__Bacteria|p__Proteobacteria|c__CFGB348|o__OFGB348|f__FGB348|g__GGB786|s__GGB786_SGB1029|t__SGB1029	2|1224|||||	15	k__Bacteria|p__Proteobacteria:15	2|1224:15
SGB	1030	3	0	GCA_002729295,GCA_003500835,MiGa__TARA_PON_MAG_00029	-	GCA_003500835	uSGB	Other	k__Bacteria|p__Verrucomicrobia|c__CFGB348|o__OFGB348|f__FGB348|g__GGB787|s__GGB787_SGB1030|t__SGB1030	2|74201|||||	6	k__Bacteria|p__Verrucomicrobia:6	2|74201:6
SGB	1031	1	0	GCA_002794515	-	GCA_002794515	uSGB	Other	k__Bacteria|p__Proteobacteria|c__CFGB349|o__OFGB349|f__FGB349|g__GGB788|s__GGB788_SGB1031|t__SGB1031	2|1224|||||	5	k__Bacteria|p__Proteobacteria:5	2|1224:5
SGB	1033	0	1	-	GCA_002798115	GCA_002798115	kSGB	Species	k__Bacteria|p__Proteobacteria|c__Deltaproteobacteria|o__Desulfobacterales|f__Desulfobacteraceae|g__Desulfofaba|s__Desulfofaba_hansenii|t__SGB1033	2|1224|28221|213118|213119|109169|157842	1	k__Bacteria|p__Proteobacteria|c__Deltaproteobacteria|o__Desulfobacterales|f__Desulfobacteraceae|g__Desulfofaba|s__Desulfofaba_hansenii:1	2|1224|28221|213118|213119|109169|157842:1
SGB	1034	1	0	GCA_002861625	-	GCA_002861625	uSGB	Other	k__Bacteria|p__Actinobacteria|c__CFGB352|o__OFGB352|f__FGB352|g__GGB791|s__GGB791_SGB1034|t__SGB1034	2|201174|||||	3	k__Bacteria|p__Actinobacteria:2,k__Bacteria|p__Bacteria_unclassified:1	2|201174:2,2|:1
SGB	1037	29	1	BackhedF_2015__SID385_M__bin.30,BritoIL_2016__M1.1.ST__bin.62,CM_ethiopia__CM_D39_M0_18__bin.12,CM_madagascar__A32_01_1FE__bin.40,CM_madagascar__V07_01_2FE__bin.21,GCA_004554395,KimCY_2020__KIJ_genome_16074,KimCY_2020__KIJ_genome_23265,KimCY_2020__KIJ_genome_4098,LeChatelierE_2013__MH0407__bin.74,LiX_2018__SAMEA104315420__bin.13,LiX_2018__SAMEA104315422__bin.78,LiX_2018__SAMEA104315429__bin.48,Lo…	GCA_900766485	RampelliS_2015__H14__bin.60	kSGB	Species	k__Bacteria|p__Proteobacteria|c__Deltaproteobacteria|o__Deltaproteobacteria_unclassified|f__Deltaproteobacteria_unclassified|g__Deltaproteobacteria_unclassified|s__Deltaproteobacteria_bacterium|t__SGB1037	2|1224|28221||||2026735	1	k__Bacteria|p__Proteobacteria|c__Deltaproteobacteria|o__Deltaproteobacteria_unclassified|f__Deltaproteobacteria_unclassified|g__Deltaproteobacteria_unclassified|s__Deltaproteobacteria_bacterium:1	2|1224|28221||||2026735:1
SGB	1039	8	0	GCA_002898675,GCA_011048185,GCA_011051275,GCA_011055235,NayfachS_2020__GEM_3300000145__bin.24,NayfachS_2020__GEM_3300000205__bin.43,NayfachS_2020__GEM_3300025094__bin.32,NayfachS_2020__GEM_3300025105__bin.36	-	NayfachS_2020__GEM_3300025094__bin.32	uSGB	Other	k__Bacteria|p__Actinobacteria|c__CFGB357|o__OFGB357|f__FGB357|g__GGB796|s__GGB796_SGB1039|t__SGB1039	2|201174|||||	88	k__Bacteria|p__Actinobacteria:43,k__Bacteria|p__Proteobacteria:38,k__Bacteria|p__Verrucomicrobia:4,k__Bacteria|p__Chlorobi:3	2|201174:43,2|1224:38,2|74201:4,2|1090:3
SGB	1042	81	1	AlnebergJ_2020__ERZ1290718,AlnebergJ_2020__ERZ1290801,AlnebergJ_2020__ERZ1290839,AlnebergJ_2020__ERZ1290884,AlnebergJ_2020__ERZ1290887,AlnebergJ_2020__ERZ1290927,AlnebergJ_2020__ERZ1291283,AlnebergJ_2020__ERZ1291288,GCA_003444825,GCA_003484305,GCA_003505545,KrugerK_2019__ERZ813309,KrugerK_2019__ERZ813351,KrugerK_2019__ERZ813401,KrugerK_2019__ERZ813454,KrugerK_2019__ERZ813504,KrugerK_2019__ERZ8135…	GCA_000738435	KrugerK_2019__ERZ814303	kSGB	Species	k__Bacteria|p__Proteobacteria|c__Alphaproteobacteria|o__Rhodobacterales|f__Rhodobacteraceae|g__Planktomarina|s__Planktomarina_temperata|t__SGB1042	2|1224|28211|204455|31989|1284657|1284658	1	k__Bacteria|p__Proteobacteria|c__Alphaproteobacteria|o__Rhodobacterales|f__Rhodobacteraceae|g__Planktomarina|s__Planktomarina_temperata:1	2|1224|28211|204455|31989|1284657|1284658:1
SGB	1044	3	0	GCA_002339585,GCA_002700365,ParksDH_2017__UBA2615	-	ParksDH_2017__UBA2615	uSGB	Other	k__Bacteria|p__Proteobacteria|c__CFGB360|o__OFGB360|f__FGB360|g__GGB801|s__GGB801_SGB1044|t__SGB1044	2|1224|||||	205	k__Bacteria|p__Proteobacteria:203,k__Bacteria|p__Actinobacteria:2	2|1224:203,2|201174:2
SGB	1045	0	1	-	GCA_002740695	GCA_002740695	kSGB	Species	k__Bacteria|p__Proteobacteria|c__Alphaproteobacteria|o__Emcibacterales|f__Emcibacteraceae|g__Emcibacter|s__Emcibacter_congregatus|t__SGB1045	2|1224|28211|2066490|2066491|1602338|2043170	1	k__Bacteria|p__Proteobacteria|c__Alphaproteobacteria|o__Emcibacterales|f__Emcibacteraceae|g__Emcibacter|s__Emcibacter_congregatus:1	2|1224|28211|2066490|2066491|1602338|2043170:1
SGB	1048	5	0	GCA_002337635,GCA_002380265,GCA_002715765,ParksDH_2017__UBA1906,ParksDH_2017__UBA4205	-	ParksDH_2017__UBA4205	uSGB	Other	k__Bacteria|p__Proteobacteria|c__CFGB364|o__OFGB364|f__FGB364|g__GGB805|s__GGB805_SGB1048|t__SGB1048	2|1224|||||	12	k__Bacteria|p__Proteobacteria:12	2|1224:12
SGB	1051	0	1	-	GCA_000293845	GCA_000293845	kSGB	Species	k__Bacteria|p__Proteobacteria|c__Alphaproteobacteria|o__Alphaproteobacteria_unclassified|f__Alphaproteobacteria_unclassified|g__Alphaproteobacteria_unclassified|s__alpha_proteobacterium_IMCC14465|t__SGB1051	2|1224|28211||||1220535	1	k__Bacteria|p__Proteobacteria|c__Alphaproteobacteria|o__Alphaproteobacteria_unclassified|f__Alphaproteobacteria_unclassified|g__Alphaproteobacteria_unclassified|s__alpha_proteobacterium_IMCC14465:1	2|1224|28211||||1220535:1
SGB	1052	1	1	GCA_902619905	GCA_000469155	GCA_000469155	kSGB	Species	k__Bacteria|p__Proteobacteria|c__Alphaproteobacteria|o__Alphaproteobacteria_unclassified|f__Alphaproteobacteria_unclassified|g__Candidatus_Micropelagos|s__Candidatus_Micropelagos_thuwalensis|t__SGB1052	2|1224|28211|||2175151|1397666	1	k__Bacteria|p__Proteobacteria|c__Alphaproteobacteria|o__Alphaproteobacteria_unclassified|f__Alphaproteobacteria_unclassified|g__Candidatus_Micropelagos|s__Candidatus_Micropelagos_thuwalensis:1	2|1224|28211|||2175151|1397666:1
SGB	1058	3	0	GCA_002718135,GCA_902564355,GCA_902591785	-	GCA_902564355	uSGB	Other	k__Bacteria|p__Proteobacteria|c__CFGB367|o__OFGB367|f__FGB367|g__GGB813|s__GGB813_SGB1058|t__SGB1058	2|1224|||||	4	k__Bacteria|p__Proteobacteria:4	2|1224:4
SGB	1061	3	0	GCA_002168395,GCA_002691525,GCA_002704805	-	GCA_002691525	uSGB	Other	k__Bacteria|p__Proteobacteria|c__CFGB370|o__OFGB370|f__FGB370|g__GGB816|s__GGB816_SGB1061|t__SGB1061	2|1224|||||	3	k__Bacteria|p__Proteobacteria:3	2|1224:3
SGB	1064	3	0	GCA_001804905,GCA_001804945,GCA_001804975	-	GCA_001804945	uSGB	Other	k__Bacteria|p__Firmicutes|c__CFGB372|o__OFGB372|f__FGB372|g__GGB819|s__GGB819_SGB1064|t__SGB1064	2|1239|||||	18	k__Bacteria|p__Firmicutes:7,k__Bacteria|p__Bacteroidetes:5,k__Bacteria|p__Cyanobacteria:3,k__Bacteria|p__Spirochaetes:2,k__Bacteria|p__Nitrospirae:1	2|1239:7,2|976:5,2|1117:3,2|203691:2,2|40117:1
SGB	1065	1	0	GCA_001805005	-	GCA_001805005	uSGB	Other	k__Bacteria|p__Spirochaetes|c__CFGB372|o__OFGB372|f__FGB372|g__GGB820|s__GGB820_SGB1065|t__SGB1065	2|203691|||||	25	k__Bacteria|p__Spirochaetes:16,k__Bacteria|p__Firmicutes:4,k__Bacteria|p__Bacteroidetes:2,k__Bacteria|p__Cyanobacteria:2,k__Bacteria|p__Thermotogae:1	2|203691:16,2|1239:4,2|976:2,2|1117:2,2|200918:1
SGB	1068	1	0	GCA_002695305	-	GCA_002695305	uSGB	Other	k__Bacteria|p__Candidatus_Marinimicrobia|c__CFGB375|o__OFGB375|f__FGB375|g__GGB823|s__GGB823_SGB1068|t__SGB1068	2|62680|||||	1	k__Bacteria|p__Candidatus_Marinimicrobia:1	2|62680:1
SGB	1090	1	0	GCA_002839765	-	GCA_002839765	uSGB	Other	k__Bacteria|p__Firmicutes|c__CFGB384|o__OFGB384|f__FGB384|g__GGB841|s__GGB841_SGB1090|t__SGB1090	2|1239|||||	40	k__Bacteria|p__Firmicutes:18,k__Bacteria|p__Fusobacteria:15,k__Bacteria|p__Bacteroidetes:4,k__Bacteria|p__Proteobacteria:2,k__Bacteria|p__Tenericutes:1	2|1239:18,2|32066:15,2|976:4,2|1224:2,2|544448:1
SGB	1091	1	0	GCA_002084835	-	GCA_002084835	uSGB	Other	k__Bacteria|p__Firmicutes|c__CFGB385|o__OFGB385|f__FGB385|g__GGB842|s__GGB842_SGB1091|t__SGB1091	2|1239|||||	46	k__Bacteria|p__Firmicutes:35,k__Bacteria|p__Proteobacteria:8,k__Bacteria|p__Fusobacteria:1,k__Bacteria|p__Bacteroidetes:1,k__Bacteria|p__Nitrospirae:1	2|1239:35,2|1224:8,2|32066:1,2|976:1,2|40117:1
SGB	1092	37	1	GCA_002683835,GCA_002714965,GCA_002731255,KrugerK_2019__ERZ815230,KrugerK_2019__ERZ816115,KrugerK_2019__ERZ816132,KrugerK_2019__ERZ816208,KrugerK_2019__ERZ816381,KrugerK_2019__ERZ816423,KrugerK_2019__ERZ816511,KrugerK_2019__ERZ816636,KrugerK_2019__ERZ816743,KrugerK_2019__ERZ816940,KrugerK_2019__ERZ817105,MiGa__TARA_ASE_MAG_00022,NayfachS_2020__GEM_3300000928__bin.7,NayfachS_2020__GEM_3300000929__…	GCA_001642945	ParksDH_2017__UBA3443	kSGB	Species	k__Bacteria|p__Proteobacteria|c__Alphaproteobacteria|o__Rhodobacterales|f__Rhodobacteraceae|g__Rhodobacteraceae_unclassified|s__Rhodobacteraceae_bacterium_SB2|t__SGB1092	2|1224|28211|204455|31989||1689867	1	k__Bacteria|p__Proteobacteria|c__Alphaproteobacteria|o__Rhodobacterales|f__Rhodobacteraceae|g__Rhodobacteraceae_unclassified|s__Rhodobacteraceae_bacterium_SB2:1	2|1224|28211|204455|31989||1689867:1
SGB	1093	3	0	GCA_002171235,GCA_002689905,MiGa__TARA_MED_MAG_00039	-	GCA_002689905	uSGB	Family	k__Bacteria|p__Proteobacteria|c__Alphaproteobacteria|o__Rhodobacterales|f__Rhodobacteraceae|g__GGB844|s__GGB844_SGB1093|t__SGB1093	2|1224|28211|204455|31989||	1	k__Bacteria|p__Proteobacteria|c__Alphaproteobacteria|o__Rhodobacterales|f__Rhodobacteraceae:1	2|1224|28211|204455|31989:1
SGB	1094	4	0	GCA_002500565,GCA_002696935,NayfachS_2020__GEM_3300020380__bin.8,ParksDH_2017__UBA7879	-	ParksDH_2017__UBA7879	uSGB	Other	k__Bacteria|p__Proteobacteria|c__CFGB387|o__OFGB387|f__FGB387|g__GGB845|s__GGB845_SGB1094|t__SGB1094	2|1224|||||	21	k__Bacteria|p__Proteobacteria:20,k__Bacteria|p__Bacteroidetes:1	2|1224:20,2|976:1
SGB	1096	0	1	-	GCA_000473895	GCA_000473895	kSGB	Species	k__Bacteria|p__Cyanobacteria|c__Cyanobacteria_unclassified|o__Chroococcales|f__Aphanothecaceae|g__Rubidibacter|s__Rubidibacter_lacunae|t__SGB1096	2|1117||1118|1890450|582491|582514	1	k__Bacteria|p__Cyanobacteria|c__Cyanobacteria_unclassified|o__Chroococcales|f__Aphanothecaceae|g__Rubidibacter|s__Rubidibacter_lacunae:1	2|1117||1118|1890450|582491|582514:1
SGB	1099	4	0	GCA_002712065,GCA_002731625,GCA_002937705,GCA_003446135	-	GCA_002712065	uSGB	Other	k__Bacteria|p__Proteobacteria|c__CFGB392|o__OFGB392|f__FGB392|g__GGB850|s__GGB850_SGB1099|t__SGB1099	2|1224|||||	159	k__Bacteria|p__Proteobacteria:155,k__Bacteria|p__Bacteroidetes:2,k__Bacteria|p__Nitrospinae:1,k__Bacteria|p__Fusobacteria:1	2|1224:155,2|976:2,2|1293497:1,2|32066:1
SGB	1101	1	0	GCA_002861535	-	GCA_002861535	uSGB	Other	k__Bacteria|p__Cyanobacteria|c__CFGB394|o__OFGB394|f__FGB394|g__GGB852|s__GGB852_SGB1101|t__SGB1101	2|1117|||||	4	k__Bacteria|p__Cyanobacteria:4	2|1117:4
SGB	1104	1	0	GCA_002716125	-	GCA_002716125	uSGB	Other	k__Bacteria|p__Proteobacteria|c__CFGB397|o__OFGB397|f__FGB397|g__GGB855|s__GGB855_SGB1104|t__SGB1104	2|1224|||||	4	k__Bacteria|p__Proteobacteria:4	2|1224:4
SGB	1105	2	0	GCA_002724555,MiGa__TARA_RED_MAG_00006	-	GCA_002724555	uSGB	Other	k__Bacteria|p__Proteobacteria|c__CFGB397|o__OFGB397|f__FGB397|g__GGB856|s__GGB856_SGB1105|t__SGB1105	2|1224|||||	102	k__Bacteria|p__Proteobacteria:99,k__Bacteria|p__Thermotogae:2,k__Bacteria|p__Firmicutes:1	2|1224:99,2|200918:2,2|1239:1
SGB	1106	1	0	GCA_002890675	-	GCA_002890675	uSGB	Other	k__Bacteria|p__Proteobacteria|c__CFGB398|o__OFGB398|f__FGB398|g__GGB857|s__GGB857_SGB1106|t__SGB1106	2|1224|||||	2	k__Bacteria|p__Proteobacteria:2	2|1224:2
SGB	1108	1	0	GCA_002684695	-	GCA_002684695	uSGB	Other	k__Bacteria|p__Proteobacteria|c__CFGB400|o__OFGB400|f__FGB400|g__GGB859|s__GGB859_SGB1108|t__SGB1108	2|1224|||||	3	k__Bacteria|p__Proteobacteria:3	2|1224:3
SGB	1125	4	0	GCA_002346425,GCA_002697725,NayfachS_2020__GEM_3300020477__bin.49,ParksDH_2017__UBA3002	-	ParksDH_2017__UBA3002	uSGB	Other	k__Bacteria|p__Proteobacteria|c__CFGB409|o__OFGB409|f__FGB409|g__GGB874|s__GGB874_SGB1125|t__SGB1125	2|1224|||||	256	k__Bacteria|p__Proteobacteria:256	2|1224:256
SGB	1126	4	0	GCA_002725445,MiGa__TARA_PSE_MAG_00045,MiGa__TARA_RED_MAG_00037,NayfachS_2020__GEM_3300020391__bin.24	-	MiGa__TARA_RED_MAG_00037	uSGB	Other	k__Bacteria|p__Proteobacteria|c__CFGB410|o__OFGB410|f__FGB410|g__GGB875|s__GGB875_SGB1126|t__SGB1126	2|1224|||||	233	k__Bacteria|p__Proteobacteria:227,k__Bacteria|p__Verrucomicrobia:3,k__Bacteria|p__Firmicutes:1,k__Bacteria|p__Candidatus_Omnitrophica:1,k__Bacteria|p__Bacteroidetes:1	2|1224:227,2|74201:3,2|1239:1,2|67812:1,2|976:1
SGB	1132	9	0	GCA_002430425,GCA_002430515,GCA_002691895,GCA_003332015,GCA_902615305,NayfachS_2020__GEM_3300020266__bin.12,NayfachS_2020__GEM_3300023273__bin.30,ParksDH_2017__UBA5951,ParksDH_2017__UBA5956	-	ParksDH_2017__UBA5956	uSGB	Other	k__Bacteria|p__Proteobacteria|c__CFGB415|o__OFGB415|f__FGB415|g__GGB881|s__GGB881_SGB1132|t__SGB1132	2|1224|||||	77	k__Bacteria|p__Proteobacteria:69,k__Bacteria|p__Firmicutes:6,k__Bacteria|p__Bacteroidetes:2	2|1224:69,2|1239:6,2|976:2
SGB	1133	1	0	GCA_002691185	-	GCA_002691185	uSGB	Other	k__Bacteria|p__Proteobacteria|c__CFGB416|o__OFGB416|f__FGB416|g__GGB882|s__GGB882_SGB1133|t__SGB1133	2|1224|||||	6	k__Bacteria|p__Proteobacteria:6	2|1224:6
SGB	1134	2	0	GCA_002691975,GCA_902548635	-	GCA_002691975	uSGB	Other	k__Bacteria|p__Proteobacteria|c__CFGB416|o__OFGB416|f__FGB416|g__GGB883|s__GGB883_SGB1134|t__SGB1134	2|1224|||||	2	k__Bacteria|p__Proteobacteria:2	2|1224:2
SGB	1135	35	0	GCA_002333045,GCA_002713615,GCA_003447495,KrugerK_2019__ERZ813724,KrugerK_2019__ERZ813854,KrugerK_2019__ERZ814513,KrugerK_2019__ERZ814671,KrugerK_2019__ERZ814748,KrugerK_2019__ERZ814863,KrugerK_2019__ERZ814890,KrugerK_2019__ERZ815005,KrugerK_2019__ERZ815168,KrugerK_2019__ERZ815987,KrugerK_2019__ERZ816086,KrugerK_2019__ERZ816725,KrugerK_2019__ERZ816908,KrugerK_2019__ERZ817141,NayfachS_2020__GEM_33…	-	ParksDH_2017__UBA4436	uSGB	Other	k__Bacteria|p__Proteobacteria|c__CFGB417|o__OFGB417|f__FGB417|g__GGB884|s__GGB884_SGB1135|t__SGB1135	2|1224|||||	43	k__Bacteria|p__Proteobacteria:42,k__Bacteria|p__Firmicutes:1	2|1224:42,2|1239:1
SGB	1136	4	0	GCA_002171775,GCA_002700485,MiGa__TARA_MED_MAG_00103,NayfachS_2020__GEM_3300020403__bin.27	-	GCA_002700485	uSGB	Family	k__Bacteria|p__Proteobacteria|c__Alphaproteobacteria|o__Alphaproteobacteria_unclassified|f__Alphaproteobacteria_unclassified|g__GGB885|s__GGB885_SGB1136|t__SGB1136	2|1224|28211||||	1	k__Bacteria|p__Proteobacteria|c__Alphaproteobacteria|o__Alphaproteobacteria_unclassified|f__Alphaproteobacteria_unclassified:1	2|1224|28211||:1
SGB	1138	0	1	-	GCA_000238815	GCA_000238815	kSGB	Species	k__Bacteria|p__Proteobacteria|c__Alphaproteobacteria|o__Alphaproteobacteria_unclassified|f__Alphaproteobacteria_unclassified|g__Alphaproteobacteria_unclassified|s__SAR116_cluster_alpha_proteobacterium_HIMB100|t__SGB1138	2|1224|28211||||909943	1	k__Bacteria|p__Proteobacteria|c__Alphaproteobacteria|o__Alphaproteobacteria_unclassified|f__Alphaproteobacteria_unclassified|g__Alphaproteobacteria_unclassified|s__SAR116_cluster_alpha_proteobacterium_HIMB100:1	2|1224|28211||||909943:1
SGB	1139	2	0	GCA_002722385,GCA_003517255	-	GCA_002722385	uSGB	Family	k__Bacteria|p__Proteobacteria|c__Alphaproteobacteria|o__Alphaproteobacteria_unclassified|f__Alphaproteobacteria_unclassified|g__GGB887|s__GGB887_SGB1139|t__SGB1139	2|1224|28211||||	1	k__Bacteria|p__Proteobacteria|c__Alphaproteobacteria|o__Alphaproteobacteria_unclassified|f__Alphaproteobacteria_unclassified:1	2|1224|28211||:1
SGB	1140	19	0	GCA_002457765,GCA_002689625,GCA_002699375,GCA_002722835,GCA_003456425,GCA_003497735,GCA_003516345,GCA_003516505,GCA_003519925,GCA_003520265,GCA_003523765,GCA_003523885,GCA_003526805,GCA_902526635,GCA_902602035,MiGa__TARA_ANE_MAG_00032,NayfachS_2020__GEM_3300020266__bin.5,NayfachS_2020__GEM_3300020406__bin.19,NayfachS_2020__GEM_3300020419__bin.10	-	GCA_003520265	uSGB	Other	k__Bacteria|p__Proteobacteria|c__CFGB419|o__OFGB419|f__FGB419|g__GGB888|s__GGB888_SGB1140|t__SGB1140	2|1224|||||	362	k__Bacteria|p__Proteobacteria:360,k__Bacteria|p__Bacteria_unclassified:2	2|1224:360,2|:2
SGB	1141	1	0	GCA_002683535	-	GCA_002683535	uSGB	Other	k__Bacteria|p__Proteobacteria|c__CFGB419|o__OFGB419|f__FGB419|g__GGB888|s__GGB888_SGB1141|t__SGB1141	2|1224|||||	12	k__Bacteria|p__Proteobacteria:12	2|1224:12
SGB	1142	3	0	GCA_002172195,GCA_002456955,GCA_002702315	-	GCA_002456955	uSGB	Other	k__Bacteria|p__Proteobacteria|c__CFGB419|o__OFGB419|f__FGB419|g__GGB889|s__GGB889_SGB1142|t__SGB1142	2|1224|||||	6	k__Bacteria|p__Proteobacteria:6	2|1224:6
SGB	1143	10	0	GCA_002323575,GCA_002683855,GCA_002686685,GCA_002731355,GCA_003521465,NayfachS_2020__GEM_3300012920__bin.42,NayfachS_2020__GEM_3300020377__bin.23,NayfachS_2020__GEM_3300020408__bin.21,NayfachS_2020__GEM_3300020414__bin.28,ParksDH_2017__UBA1509	-	ParksDH_2017__UBA1509	uSGB	Other	k__Bacteria|p__Proteobacteria|c__CFGB419|o__OFGB419|f__FGB419|g__GGB890|s__GGB890_SGB1143|t__SGB1143	2|1224|||||	79	k__Bacteria|p__Proteobacteria:76,k__Bacteria|p__Cyanobacteria:3	2|1224:76,2|1117:3
SGB	1144	3	0	GCA_002457745,GCA_003540235,NayfachS_2020__GEM_3300020440__bin.41	-	GCA_003540235	uSGB	Other	k__Bacteria|p__Proteobacteria|c__CFGB419|o__OFGB419|f__FGB419|g__GGB891|s__GGB891_SGB1144|t__SGB1144	2|1224|||||	116	k__Bacteria|p__Proteobacteria:115,k__Bacteria|p__Bacteria_unclassified:1	2|1224:115,2|:1
SGB	1145	1	0	GCA_004213025	-	GCA_004213025	uSGB	Other	k__Bacteria|p__Proteobacteria|c__CFGB419|o__OFGB419|f__FGB419|g__GGB892|s__GGB892_SGB1145|t__SGB1145	2|1224|||||	5	k__Bacteria|p__Proteobacteria:5	2|1224:5
SGB	1146	14	0	GCA_001627655,GCA_001627705,GCA_002686815,GCA_002695585,GCA_003446865,GCA_011522725,NayfachS_2020__GEM_3300020362__bin.10,NayfachS_2020__GEM_3300020393__bin.27,NayfachS_2020__GEM_3300020397__bin.20,NayfachS_2020__GEM_3300020402__bin.13,NayfachS_2020__GEM_3300020403__bin.24,NayfachS_2020__GEM_3300020408__bin.23,NayfachS_2020__GEM_3300020439__bin.20,NayfachS_2020__GEM_3300020442__bin.35	-	GCA_011522725	uSGB	Other	k__Bacteria|p__Proteobacteria|c__CFGB419|o__OFGB419|f__FGB419|g__GGB893|s__GGB893_SGB1146|t__SGB1146	2|1224|||||	607	k__Bacteria|p__Proteobacteria:600,k__Bacteria|p__Bacteria_unclassified:7	2|1224:600,2|:7
SGB	1147	1	0	GCA_002684335	-	GCA_002684335	uSGB	Family	k__Bacteria|p__Proteobacteria|c__Alphaproteobacteria|o__Alphaproteobacteria_unclassified|f__Alphaproteobacteria_unclassified|g__GGB894|s__GGB894_SGB1147|t__SGB1147	2|1224|28211||||	1	k__Bacteria|p__Proteobacteria|c__Alphaproteobacteria|o__Alphaproteobacteria_unclassified|f__Alphaproteobacteria_unclassified:1	2|1224|28211||:1
SGB	1149	0	1	-	GCA_000024465	GCA_000024465	kSGB	Species	k__Bacteria|p__Proteobacteria|c__Alphaproteobacteria|o__Alphaproteobacteria_unclassified|f__Alphaproteobacteria_unclassified|g__Candidatus_Puniceispirillum|s__Candidatus_Puniceispirillum_marinum|t__SGB1149	2|1224|28211|||767891|767892	1	k__Bacteria|p__Proteobacteria|c__Alphaproteobacteria|o__Alphaproteobacteria_unclassified|f__Alphaproteobacteria_unclassified|g__Candidatus_Puniceispirillum|s__Candidatus_Puniceispirillum_marinum:1	2|1224|28211|||767891|767892:1
SGB	1151	3	0	GCA_002691725,GCA_003533965,MiGa__TARA_MED_MAG_00034	-	MiGa__TARA_MED_MAG_00034	uSGB	Other	k__Bacteria|p__Proteobacteria|c__CFGB422|o__OFGB422|f__FGB422|g__GGB897|s__GGB897_SGB1151|t__SGB1151	2|1224|||||	5	k__Bacteria|p__Proteobacteria:5	2|1224:5
SGB	1152	12	0	GCA_002172075,GCA_002448595,GCA_002457135,GCA_002689305,GCA_003516585,GCA_003538355,GCA_902601735,NayfachS_2020__GEM_3300020266__bin.7,NayfachS_2020__GEM_3300020440__bin.21,ParksDH_2017__UBA1172,ParksDH_2017__UBA1271,ParksDH_2017__UBA6962	-	NayfachS_2020__GEM_3300020440__bin.21	uSGB	Other	k__Bacteria|p__Proteobacteria|c__CFGB423|o__OFGB423|f__FGB423|g__GGB898|s__GGB898_SGB1152|t__SGB1152	2|1224|||||	560	k__Bacteria|p__Proteobacteria:560	2|1224:560
SGB	1155	0	2	-	GCA_000231445,GCA_002153535	GCA_000231445	kSGB	Species	k__Bacteria|p__Proteobacteria|c__Alphaproteobacteria|o__Rhodospirillales|f__Acetobacteraceae|g__Commensalibacter|s__Commensalibacter_intestini|t__SGB1155	2|1224|28211|204441|433|1079922|479936	2	k__Bacteria|p__Proteobacteria|c__Alphaproteobacteria|o__Rhodospirillales|f__Acetobacteraceae|g__Commensalibacter|s__Commensalibacter_intestini:2	2|1224|28211|204441|433|1079922|479936:2
SGB	1156	0	1	-	GCA_000527695	GCA_000527695	kSGB	Species	k__Bacteria|p__Proteobacteria|c__Alphaproteobacteria|o__Rhodospirillales|f__Acetobacteraceae|g__Commensalibacter|s__Commensalibacter_sp_MX01|t__SGB1156	2|1224|28211|204441|433|1079922|1208583	1	k__Bacteria|p__Proteobacteria|c__Alphaproteobacteria|o__Rhodospirillales|f__Acetobacteraceae|g__Commensalibacter|s__Commensalibacter_sp_MX01:1	2|1224|28211|204441|433|1079922|1208583:1
SGB	1157	3	9	GCA_000723565,GCA_002150105,GCA_002150125	GCA_002079945,GCA_002917945,GCA_002917985,GCA_002917995,GCA_009362775,GCA_009725745,GCA_009725805,GCA_009734205,GCA_014878255	GCA_002917985	kSGB	Species	k__Bacteria|p__Proteobacteria|c__Alphaproteobacteria|o__Rhodospirillales|f__Acetobacteraceae|g__Parasaccharibacter|s__Parasaccharibacter_apium|t__SGB1157	2|1224|28211|204441|433|1602345|1510841	9	k__Bacteria|p__Proteobacteria|c__Alphaproteobacteria|o__Rhodospirillales|f__Acetobacteraceae|g__Parasaccharibacter|s__Parasaccharibacter_apium:4,k__Bacteria|p__Proteobacteria|c__Alphaproteobacteria|o__Rhodospirillales|f__Acetobacteraceae|g__Bombella|s__Bombella_apis:2,k__Bacteria|p__Proteobacteria|c__Alphaproteobacteria|o__Rhodospirillales|f__Acetobacteraceae|g__Bombella|s__Bombella_sp_ESL0387:1,…	2|1224|28211|204441|433|1602345|1510841:4,2|1224|28211|204441|433|1654741|1785988:2,2|1224|28211|204441|433|1654741|2676447:1,2|1224|28211|204441|433|1654741|2676444:1,2|1224|28211|204441|433|1654741|2676441:1
SGB	1158	0	2	-	GCA_002003665,GCA_014048475	GCA_002003665	kSGB	Species	k__Bacteria|p__Proteobacteria|c__Alphaproteobacteria|o__Rhodospirillales|f__Acetobacteraceae|g__Bombella|s__Bombella_favorum|t__SGB1158	2|1224|28211|204441|433|1654741|2039164	2	k__Bacteria|p__Proteobacteria|c__Alphaproteobacteria|o__Rhodospirillales|f__Acetobacteraceae|g__Bombella|s__Bombella_intestini:1,k__Bacteria|p__Proteobacteria|c__Alphaproteobacteria|o__Rhodospirillales|f__Acetobacteraceae|g__Bombella|s__Bombella_favorum:1	2|1224|28211|204441|433|1654741|1539051:1,2|1224|28211|204441|433|1654741|2039164:1
SGB	1159	0	3	-	GCA_002592045,GCA_009725755,GCA_009725845	GCA_009725755	kSGB	Species	k__Bacteria|p__Proteobacteria|c__Alphaproteobacteria|o__Rhodospirillales|f__Acetobacteraceae|g__Parasaccharibacter|s__Parasaccharibacter_apium|t__SGB1159	2|1224|28211|204441|433|1602345|1510841	3	k__Bacteria|p__Proteobacteria|c__Alphaproteobacteria|o__Rhodospirillales|f__Acetobacteraceae|g__Parasaccharibacter|s__Parasaccharibacter_apium:1,k__Bacteria|p__Proteobacteria|c__Alphaproteobacteria|o__Rhodospirillales|f__Acetobacteraceae|g__Bombella|s__Bombella_sp_ESL0385:1,k__Bacteria|p__Proteobacteria|c__Alphaproteobacteria|o__Rhodospirillales|f__Acetobacteraceae|g__Bombella|s__Bombella_sp_ESL0…	2|1224|28211|204441|433|1602345|1510841:1,2|1224|28211|204441|433|1654741|2676446:1,2|1224|28211|204441|433|1654741|2676442:1
SGB	1160	0	4	-	GCA_001008185,GCA_001645165,GCA_002153615,GCA_002723935	GCA_001008185	kSGB	Species	k__Bacteria|p__Proteobacteria|c__Alphaproteobacteria|o__Rhodospirillales|f__Acetobacteraceae|g__Gluconobacter|s__Gluconobacter_cerinus|t__SGB1160	2|1224|28211|204441|433|441|38307	4	k__Bacteria|p__Proteobacteria|c__Alphaproteobacteria|o__Rhodospirillales|f__Acetobacteraceae|g__Gluconobacter|s__Gluconobacter_cerinus:2,k__Bacteria|p__Proteobacteria|c__Alphaproteobacteria|o__Rhodospirillales|f__Acetobacteraceae|g__Gluconobacter|s__Gluconobacter_oxydans:1,k__Bacteria|p__Proteobacteria|c__Alphaproteobacteria|o__Rhodospirillales|f__Acetobacteraceae|g__Gluconobacter|s__Gluconobacte…	2|1224|28211|204441|433|441|38307:2,2|1224|28211|204441|433|441|442:1,2|1224|28211|204441|433|441|1511210:1
SGB	1161	0	6	-	GCA_000284875,GCA_001580715,GCA_001580765,GCA_001580785,GCA_001580865,GCA_015244665	GCA_001580865	kSGB	Species	k__Bacteria|p__Proteobacteria|c__Alphaproteobacteria|o__Rhodospirillales|f__Acetobacteraceae|g__Gluconobacter|s__Gluconobacter_japonicus|t__SGB1161	2|1224|28211|204441|433|441|376620	6	k__Bacteria|p__Proteobacteria|c__Alphaproteobacteria|o__Rhodospirillales|f__Acetobacteraceae|g__Gluconobacter|s__Gluconobacter_japonicus:5,k__Bacteria|p__Proteobacteria|c__Alphaproteobacteria|o__Rhodospirillales|f__Acetobacteraceae|g__Gluconobacter|s__Gluconobacter_frateurii:1	2|1224|28211|204441|433|441|376620:5,2|1224|28211|204441|433|441|38308:1
SGB	1162	0	9	-	GCA_000311765,GCA_000344115,GCA_000576285,GCA_000964445,GCA_000964465,GCA_001580835,GCA_001580935,GCA_001680825,GCA_008118345	GCA_000576285	kSGB	Species	k__Bacteria|p__Proteobacteria|c__Alphaproteobacteria|o__Rhodospirillales|f__Acetobacteraceae|g__Gluconobacter|s__Gluconobacter_thailandicus|t__SGB1162	2|1224|28211|204441|433|441|257438	9	k__Bacteria|p__Proteobacteria|c__Alphaproteobacteria|o__Rhodospirillales|f__Acetobacteraceae|g__Gluconobacter|s__Gluconobacter_thailandicus:6,k__Bacteria|p__Proteobacteria|c__Alphaproteobacteria|o__Rhodospirillales|f__Acetobacteraceae|g__Gluconobacter|s__Gluconobacter_oxydans:2,k__Bacteria|p__Proteobacteria|c__Alphaproteobacteria|o__Rhodospirillales|f__Acetobacteraceae|g__Gluconobacter|s__Glucono…	2|1224|28211|204441|433|441|257438:6,2|1224|28211|204441|433|441|442:2,2|1224|28211|204441|433|441|38308:1
SGB	1163	2	1	GCA_001642615,NayfachS_2020__GEM_3300013000__bin.6	GCA_002723955	GCA_002723955	kSGB	Species	k__Bacteria|p__Proteobacteria|c__Alphaproteobacteria|o__Rhodospirillales|f__Acetobacteraceae|g__Gluconobacter|s__Gluconobacter_frateurii|t__SGB1163	2|1224|28211|204441|433|441|38308	1	k__Bacteria|p__Proteobacteria|c__Alphaproteobacteria|o__Rhodospirillales|f__Acetobacteraceae|g__Gluconobacter|s__Gluconobacter_frateurii:1	2|1224|28211|204441|433|441|38308:1
SGB	1164	1	4	Leech2019__FS09_2016__bin.5	GCA_001580845,GCA_001580925,GCA_002005485,GCA_002153595	GCA_002153595	kSGB	Species	k__Bacteria|p__Proteobacteria|c__Alphaproteobacteria|o__Rhodospirillales|f__Acetobacteraceae|g__Gluconobacter|s__Gluconobacter_albidus|t__SGB1164	2|1224|28211|204441|433|441|318683	4	k__Bacteria|p__Proteobacteria|c__Alphaproteobacteria|o__Rhodospirillales|f__Acetobacteraceae|g__Gluconobacter|s__Gluconobacter_albidus:3,k__Bacteria|p__Proteobacteria|c__Alphaproteobacteria|o__Rhodospirillales|f__Acetobacteraceae|g__Gluconobacter|s__Gluconobacter_sp_DsW_056:1	2|1224|28211|204441|433|441|318683:3,2|1224|28211|204441|433|441|1511209:1
SGB	1165	3	11	CM_Injera__E1__bin.17,Leech2019__FS13_2016__bin.4,Leech2019__FS56_2017__bin.2	GCA_000011685,GCA_000507285,GCA_000583855,GCA_001580625,GCA_001580635,GCA_001580705,GCA_001580815,GCA_001581045,GCA_004346605,GCA_006539685,GCA_011766445	GCA_006539685	kSGB	Species	k__Bacteria|p__Proteobacteria|c__Alphaproteobacteria|o__Rhodospirillales|f__Acetobacteraceae|g__Gluconobacter|s__Gluconobacter_oxydans|t__SGB1165	2|1224|28211|204441|433|441|442	11	k__Bacteria|p__Proteobacteria|c__Alphaproteobacteria|o__Rhodospirillales|f__Acetobacteraceae|g__Gluconobacter|s__Gluconobacter_oxydans:11	2|1224|28211|204441|433|441|442:11
SGB	1166	1	3	Leech2019__FS41_2017__bin.3	GCA_001580675,GCA_015244705,GCA_015353155	GCA_015353155	kSGB	Species	k__Bacteria|p__Proteobacteria|c__Alphaproteobacteria|o__Rhodospirillales|f__Acetobacteraceae|g__Gluconobacter|s__Gluconobacter_oxydans|t__SGB1166	2|1224|28211|204441|433|441|442	3	k__Bacteria|p__Proteobacteria|c__Alphaproteobacteria|o__Rhodospirillales|f__Acetobacteraceae|g__Gluconobacter|s__Gluconobacter_oxydans:1,k__Bacteria|p__Proteobacteria|c__Alphaproteobacteria|o__Rhodospirillales|f__Acetobacteraceae|g__Gluconobacter|s__Gluconobacter_sp_R71646:1,k__Bacteria|p__Proteobacteria|c__Alphaproteobacteria|o__Rhodospirillales|f__Acetobacteraceae|g__Gluconobacter|s__Gluconobac…	2|1224|28211|204441|433|441|442:1,2|1224|28211|204441|433|441|2724927:1,2|1224|28211|204441|433|441|2724932:1
SGB	1167	0	1	-	GCA_001580885	GCA_001580885	kSGB	Species	k__Bacteria|p__Proteobacteria|c__Alphaproteobacteria|o__Rhodospirillales|f__Acetobacteraceae|g__Gluconobacter|s__Gluconobacter_roseus|t__SGB1167	2|1224|28211|204441|433|441|586239	1	k__Bacteria|p__Proteobacteria|c__Alphaproteobacteria|o__Rhodospirillales|f__Acetobacteraceae|g__Gluconobacter|s__Gluconobacter_roseus:1	2|1224|28211|204441|433|441|586239:1
SGB	1168	0	1	-	GCA_000234355	GCA_000234355	kSGB	Species	k__Bacteria|p__Proteobacteria|c__Alphaproteobacteria|o__Rhodospirillales|f__Acetobacteraceae|g__Gluconobacter|s__Gluconobacter_morbifer|t__SGB1168	2|1224|28211|204441|433|441|479935	1	k__Bacteria|p__Proteobacteria|c__Alphaproteobacteria|o__Rhodospirillales|f__Acetobacteraceae|g__Gluconobacter|s__Gluconobacter_morbifer:1	2|1224|28211|204441|433|441|479935:1
SGB	1169	0	3	-	GCA_000963905,GCA_002723895,GCA_014218315	GCA_014218315	kSGB	Species	k__Bacteria|p__Proteobacteria|c__Alphaproteobacteria|o__Rhodospirillales|f__Acetobacteraceae|g__Acetobacter|s__Acetobacter_aceti|t__SGB1169	2|1224|28211|204441|433|434|435	3	k__Bacteria|p__Proteobacteria|c__Alphaproteobacteria|o__Rhodospirillales|f__Acetobacteraceae|g__Acetobacter|s__Acetobacter_aceti:3	2|1224|28211|204441|433|434|435:3
SGB	1171	0	1	-	GCA_002005445	GCA_002005445	kSGB	Species	k__Bacteria|p__Proteobacteria|c__Alphaproteobacteria|o__Rhodospirillales|f__Acetobacteraceae|g__Acetobacter|s__Acetobacter_aceti|t__SGB1171	2|1224|28211|204441|433|434|435	1	k__Bacteria|p__Proteobacteria|c__Alphaproteobacteria|o__Rhodospirillales|f__Acetobacteraceae|g__Acetobacter|s__Acetobacter_aceti:1	2|1224|28211|204441|433|434|435:1
SGB	1172	2	7	NayfachS_2020__GEM_3300012998__bin.6,NayfachS_2020__GEM_3300012999__bin.18	GCA_000505765,GCA_000724025,GCA_001547995,GCA_007989265,GCA_011753235,GCA_900465315,GCA_900465345	GCA_001547995	kSGB	Species	k__Bacteria|p__Proteobacteria|c__Alphaproteobacteria|o__Rhodospirillales|f__Acetobacteraceae|g__Asaia|s__Asaia_bogorensis|t__SGB1172	2|1224|28211|204441|433|91914|91915	7	k__Bacteria|p__Proteobacteria|c__Alphaproteobacteria|o__Rhodospirillales|f__Acetobacteraceae|g__Asaia|s__Asaia_bogorensis:5,k__Bacteria|p__Proteobacteria|c__Alphaproteobacteria|o__Rhodospirillales|f__Acetobacteraceae|g__Asaia|s__Asaia_sp_SF2_1:1,k__Bacteria|p__Proteobacteria|c__Alphaproteobacteria|o__Rhodospirillales|f__Acetobacteraceae|g__Asaia|s__Asaia_sp_As_1742:1	2|1224|28211|204441|433|91914|91915:5,2|1224|28211|204441|433|91914|406101:1,2|1224|28211|204441|433|91914|2608325:1
SGB	1173	0	1	-	GCA_000617865	GCA_000617865	kSGB	Species	k__Bacteria|p__Proteobacteria|c__Alphaproteobacteria|o__Rhodospirillales|f__Acetobacteraceae|g__Acidomonas|s__Acidomonas_methanolica|t__SGB1173	2|1224|28211|204441|433|34000|437	1	k__Bacteria|p__Proteobacteria|c__Alphaproteobacteria|o__Rhodospirillales|f__Acetobacteraceae|g__Acidomonas|s__Acidomonas_methanolica:1	2|1224|28211|204441|433|34000|437:1
SGB	1174	0	4	-	GCA_000021325,GCA_000067045,GCA_007828635,GCA_014174315	GCA_007828635	kSGB	Species	k__Bacteria|p__Proteobacteria|c__Alphaproteobacteria|o__Rhodospirillales|f__Acetobacteraceae|g__Gluconacetobacter|s__Gluconacetobacter_diazotrophicus|t__SGB1174	2|1224|28211|204441|433|89583|33996	4	k__Bacteria|p__Proteobacteria|c__Alphaproteobacteria|o__Rhodospirillales|f__Acetobacteraceae|g__Gluconacetobacter|s__Gluconacetobacter_diazotrophicus:4	2|1224|28211|204441|433|89583|33996:4
SGB	1175	1	8	GCA_900016225	GCA_000164395,GCA_000964405,GCA_001645805,GCA_001938745,GCA_001938835,GCA_003207935,GCA_003416815,GCA_014843995	GCA_000164395	kSGB	Species	k__Bacteria|p__Proteobacteria|c__Alphaproteobacteria|o__Rhodospirillales|f__Acetobacteraceae|g__Komagataeibacter|s__Komagataeibacter_hansenii|t__SGB1175	2|1224|28211|204441|433|1434011|436	8	k__Bacteria|p__Proteobacteria|c__Alphaproteobacteria|o__Rhodospirillales|f__Acetobacteraceae|g__Komagataeibacter|s__Komagataeibacter_hansenii:8	2|1224|28211|204441|433|1434011|436:8
SGB	1176	1	2	Leech2019__FS55_2017__bin.5	GCA_000817255,GCA_000964425	GCA_000964425	kSGB	Species	k__Bacteria|p__Proteobacteria|c__Alphaproteobacteria|o__Rhodospirillales|f__Acetobacteraceae|g__Komagataeibacter|s__Komagataeibacter_intermedius|t__SGB1176	2|1224|28211|204441|433|1434011|66229	2	k__Bacteria|p__Proteobacteria|c__Alphaproteobacteria|o__Rhodospirillales|f__Acetobacteraceae|g__Komagataeibacter|s__Komagataeibacter_intermedius:2	2|1224|28211|204441|433|1434011|66229:2
SGB	1177	0	5	-	GCA_000227565,GCA_000964505,GCA_003207815,GCA_009671185,GCA_014905215	GCA_003207815	kSGB	Species	k__Bacteria|p__Proteobacteria|c__Alphaproteobacteria|o__Rhodospirillales|f__Acetobacteraceae|g__Komagataeibacter|s__Komagataeibacter_oboediens|t__SGB1177	2|1224|28211|204441|433|1434011|65958	5	k__Bacteria|p__Proteobacteria|c__Alphaproteobacteria|o__Rhodospirillales|f__Acetobacteraceae|g__Komagataeibacter|s__Komagataeibacter_oboediens:4,k__Bacteria|p__Proteobacteria|c__Alphaproteobacteria|o__Rhodospirillales|f__Acetobacteraceae|g__Komagataeibacter|s__Komagataeibacter_xylinus:1	2|1224|28211|204441|433|1434011|65958:4,2|1224|28211|204441|433|1434011|28448:1
SGB	1178	1	7	ParksDH_2017__UBA5414	GCA_000227545,GCA_000285295,GCA_000285335,GCA_000964485,GCA_001273645,GCA_002173515,GCA_014121165	ParksDH_2017__UBA5414	kSGB	Species	k__Bacteria|p__Proteobacteria|c__Alphaproteobacteria|o__Rhodospirillales|f__Acetobacteraceae|g__Komagataeibacter|s__Komagataeibacter_europaeus|t__SGB1178	2|1224|28211|204441|433|1434011|33995	7	k__Bacteria|p__Proteobacteria|c__Alphaproteobacteria|o__Rhodospirillales|f__Acetobacteraceae|g__Komagataeibacter|s__Komagataeibacter_europaeus:7	2|1224|28211|204441|433|1434011|33995:7
SGB	1179	0	5	-	GCA_000550765,GCA_003207895,GCA_003416775,GCA_003416835,GCA_013376245	GCA_003416835	kSGB	Species	k__Bacteria|p__Proteobacteria|c__Alphaproteobacteria|o__Rhodospirillales|f__Acetobacteraceae|g__Komagataeibacter|s__Komagataeibacter_xylinus|t__SGB1179	2|1224|28211|204441|433|1434011|28448	5	k__Bacteria|p__Proteobacteria|c__Alphaproteobacteria|o__Rhodospirillales|f__Acetobacteraceae|g__Komagataeibacter|s__Komagataeibacter_xylinus:3,k__Bacteria|p__Proteobacteria|c__Alphaproteobacteria|o__Rhodospirillales|f__Acetobacteraceae|g__Komagataeibacter|s__Komagataeibacter_swingsii:2	2|1224|28211|204441|433|1434011|28448:3,2|1224|28211|204441|433|1434011|215220:2
SGB	1180	1	6	Leech2019__FS55_2017__bin.6	GCA_000208635,GCA_000700985,GCA_002762195,GCA_003207855,GCA_014725815,GCA_900086575	GCA_002762195	kSGB	Species	k__Bacteria|p__Proteobacteria|c__Alphaproteobacteria|o__Rhodospirillales|f__Acetobacteraceae|g__Komagataeibacter|s__Komagataeibacter_rhaeticus|t__SGB1180	2|1224|28211|204441|433|1434011|215221	6	k__Bacteria|p__Proteobacteria|c__Alphaproteobacteria|o__Rhodospirillales|f__Acetobacteraceae|g__Komagataeibacter|s__Komagataeibacter_rhaeticus:4,k__Bacteria|p__Proteobacteria|c__Alphaproteobacteria|o__Rhodospirillales|f__Acetobacteraceae|g__Gluconacetobacter|s__Gluconacetobacter_sp_SXCC_1:1,k__Bacteria|p__Proteobacteria|c__Alphaproteobacteria|o__Rhodospirillales|f__Acetobacteraceae|g__Komagataeib…	2|1224|28211|204441|433|1434011|215221:4,2|1224|28211|204441|433|89583|1004836:1,2|1224|28211|204441|433|1434011|28448:1
SGB	1181	0	2	-	GCA_000182745,GCA_009268135	GCA_000182745	kSGB	Species	k__Bacteria|p__Proteobacteria|c__Alphaproteobacteria|o__Rhodospirillales|f__Acetobacteraceae|g__Komagataeibacter|s__Komagataeibacter_medellinensis|t__SGB1181	2|1224|28211|204441|433|1434011|1177712	2	k__Bacteria|p__Proteobacteria|c__Alphaproteobacteria|o__Rhodospirillales|f__Acetobacteraceae|g__Komagataeibacter|s__Komagataeibacter_medellinensis:2	2|1224|28211|204441|433|1434011|1177712:2
SGB	1182	0	2	-	GCA_002009295,GCA_003207795	GCA_002009295	kSGB	Species	k__Bacteria|p__Proteobacteria|c__Alphaproteobacteria|o__Rhodospirillales|f__Acetobacteraceae|g__Komagataeibacter|s__Komagataeibacter_nataicola|t__SGB1182	2|1224|28211|204441|433|1434011|265960	2	k__Bacteria|p__Proteobacteria|c__Alphaproteobacteria|o__Rhodospirillales|f__Acetobacteraceae|g__Komagataeibacter|s__Komagataeibacter_nataicola:2	2|1224|28211|204441|433|1434011|265960:2
SGB	1183	0	3	-	GCA_000697575,GCA_001787335,GCA_001787355	GCA_001787355	kSGB	Species	k__Bacteria|p__Proteobacteria|c__Alphaproteobacteria|o__Rhodospirillales|f__Acetobacteraceae|g__Kozakia|s__Kozakia_baliensis|t__SGB1183	2|1224|28211|204441|433|153497|153496	3	k__Bacteria|p__Proteobacteria|c__Alphaproteobacteria|o__Rhodospirillales|f__Acetobacteraceae|g__Kozakia|s__Kozakia_baliensis:3	2|1224|28211|204441|433|153497|153496:3
SGB	1184	0	1	-	GCA_000963885	GCA_000963885	kSGB	Species	k__Bacteria|p__Proteobacteria|c__Alphaproteobacteria|o__Rhodospirillales|f__Acetobacteraceae|g__Tanticharoenia|s__Tanticharoenia_sakaeratensis|t__SGB1184	2|1224|28211|204441|433|444052|444053	1	k__Bacteria|p__Proteobacteria|c__Alphaproteobacteria|o__Rhodospirillales|f__Acetobacteraceae|g__Tanticharoenia|s__Tanticharoenia_sakaeratensis:1	2|1224|28211|204441|433|444052|444053:1
SGB	1185	0	1	-	GCA_002005465	GCA_002005465	kSGB	Species	k__Bacteria|p__Proteobacteria|c__Alphaproteobacteria|o__Rhodospirillales|f__Acetobacteraceae|g__Neoasaia|s__Neoasaia_chiangmaiensis|t__SGB1185	2|1224|28211|204441|433|320496|320497	1	k__Bacteria|p__Proteobacteria|c__Alphaproteobacteria|o__Rhodospirillales|f__Acetobacteraceae|g__Neoasaia|s__Neoasaia_chiangmaiensis:1	2|1224|28211|204441|433|320496|320497:1
SGB	1186	0	3	-	GCA_002153485,GCA_002153695,GCA_011516655	GCA_002153485	kSGB	Species	k__Bacteria|p__Proteobacteria|c__Alphaproteobacteria|o__Rhodospirillales|f__Acetobacteraceae|g__Acetobacter|s__Acetobacter_thailandicus|t__SGB1186	2|1224|28211|204441|433|434|1502842	3	k__Bacteria|p__Proteobacteria|c__Alphaproteobacteria|o__Rhodospirillales|f__Acetobacteraceae|g__Acetobacter|s__Acetobacter_sp_DmW_043:1,k__Bacteria|p__Proteobacteria|c__Alphaproteobacteria|o__Rhodospirillales|f__Acetobacteraceae|g__Acetobacter|s__Acetobacter_sp_DsW_059:1,k__Bacteria|p__Proteobacteria|c__Alphaproteobacteria|o__Rhodospirillales|f__Acetobacteraceae|g__Acetobacter|s__Acetobacter_thai…	2|1224|28211|204441|433|434|1670658:1,2|1224|28211|204441|433|434|1670661:1,2|1224|28211|204441|433|434|1502842:1
SGB	1187	2	5	CM_Injera__E2__bin.23,ParksDH_2017__UBA5402	GCA_000963965,GCA_002153475,GCA_002153685,GCA_002153735,GCA_003966365	GCA_000963965	kSGB	Species	k__Bacteria|p__Proteobacteria|c__Alphaproteobacteria|o__Rhodospirillales|f__Acetobacteraceae|g__Acetobacter|s__Acetobacter_orientalis|t__SGB1187	2|1224|28211|204441|433|434|146474	5	k__Bacteria|p__Proteobacteria|c__Alphaproteobacteria|o__Rhodospirillales|f__Acetobacteraceae|g__Acetobacter|s__Acetobacter_orientalis:5	2|1224|28211|204441|433|434|146474:5
SGB	1188	0	2	-	GCA_000963925,GCA_002153775	GCA_000963925	kSGB	Species	k__Bacteria|p__Proteobacteria|c__Alphaproteobacteria|o__Rhodospirillales|f__Acetobacteraceae|g__Acetobacter|s__Acetobacter_cibinongensis|t__SGB1188	2|1224|28211|204441|433|434|146475	2	k__Bacteria|p__Proteobacteria|c__Alphaproteobacteria|o__Rhodospirillales|f__Acetobacteraceae|g__Acetobacter|s__Acetobacter_cibinongensis:2	2|1224|28211|204441|433|434|146475:2
SGB	1189	3	4	Leech2019__FS56_2017__bin.10,ParksDH_2017__UBA5801,ParksDH_2017__UBA5806	GCA_000964225,GCA_002276785,GCA_002276805,GCA_013307325	GCA_002276785	kSGB	Species	k__Bacteria|p__Proteobacteria|c__Alphaproteobacteria|o__Rhodospirillales|f__Acetobacteraceae|g__Acetobacter|s__Acetobacter_syzygii|t__SGB1189	2|1224|28211|204441|433|434|146476	4	k__Bacteria|p__Proteobacteria|c__Alphaproteobacteria|o__Rhodospirillales|f__Acetobacteraceae|g__Acetobacter|s__Acetobacter_syzygii:4	2|1224|28211|204441|433|434|146476:4
SGB	1190	8	4	WalshAM_2016__ERR1653130__bin.2,WalshAM_2016__ERR1653132__bin.2,WalshAM_2016__ERR1653135__bin.3,WalshAM_2016__ERR1653136__bin.4,WalshAM_2016__ERR1653137__bin.5,WalshAM_2016__ERR1653141__bin.3,WalshAM_2016__ERR1653142__bin.6,WalshAM_2016__ERR1653143__bin.3	GCA_002153575,GCA_002276555,GCA_002554745,GCA_011516925	WalshAM_2016__ERR1653135__bin.3	kSGB	Species	k__Bacteria|p__Proteobacteria|c__Alphaproteobacteria|o__Rhodospirillales|f__Acetobacteraceae|g__Acetobacter|s__Acetobacter_fabarum|t__SGB1190	2|1224|28211|204441|433|434|483199	4	k__Bacteria|p__Proteobacteria|c__Alphaproteobacteria|o__Rhodospirillales|f__Acetobacteraceae|g__Acetobacter|s__Acetobacter_fabarum:3,k__Bacteria|p__Proteobacteria|c__Alphaproteobacteria|o__Rhodospirillales|f__Acetobacteraceae|g__Acetobacter|s__Acetobacter_sp_DsW_54:1	2|1224|28211|204441|433|434|483199:3,2|1224|28211|204441|433|434|1670660:1
SGB	1191	0	2	-	GCA_000613865,GCA_002153655	GCA_002153655	kSGB	Species	k__Bacteria|p__Proteobacteria|c__Alphaproteobacteria|o__Rhodospirillales|f__Acetobacteraceae|g__Acetobacter|s__Acetobacter_okinawensis|t__SGB1191	2|1224|28211|204441|433|434|1076594	2	k__Bacteria|p__Proteobacteria|c__Alphaproteobacteria|o__Rhodospirillales|f__Acetobacteraceae|g__Acetobacter|s__Acetobacter_okinawensis:2	2|1224|28211|204441|433|434|1076594:2
SGB	1192	0	1	-	GCA_001499675	GCA_001499675	kSGB	Species	k__Bacteria|p__Proteobacteria|c__Alphaproteobacteria|o__Rhodospirillales|f__Acetobacteraceae|g__Acetobacter|s__Acetobacter_ghanensis|t__SGB1192	2|1224|28211|204441|433|434|431306	1	k__Bacteria|p__Proteobacteria|c__Alphaproteobacteria|o__Rhodospirillales|f__Acetobacteraceae|g__Acetobacter|s__Acetobacter_ghanensis:1	2|1224|28211|204441|433|434|431306:1
SGB	1193	0	1	-	GCA_002738225	GCA_002738225	kSGB	Species	k__Bacteria|p__Proteobacteria|c__Alphaproteobacteria|o__Rhodospirillales|f__Acetobacteraceae|g__Acetobacter|s__Acetobacter_pomorum|t__SGB1193	2|1224|28211|204441|433|434|65959	1	k__Bacteria|p__Proteobacteria|c__Alphaproteobacteria|o__Rhodospirillales|f__Acetobacteraceae|g__Acetobacter|s__Acetobacter_pomorum:1	2|1224|28211|204441|433|434|65959:1
SGB	1194	2	10	HeilCS_2018__Old_Warehouse_metagenome__bin.12,Leech2019__FS01_2016__bin.4	GCA_000193245,GCA_000755675,GCA_001628715,GCA_002220195,GCA_002456135,GCA_003323795,GCA_003391275,GCA_008689865,GCA_008690365,GCA_008704325	GCA_003323795	kSGB	Species	k__Bacteria|p__Proteobacteria|c__Alphaproteobacteria|o__Rhodospirillales|f__Acetobacteraceae|g__Acetobacter|s__Acetobacter_pomorum|t__SGB1194	2|1224|28211|204441|433|434|65959	10	k__Bacteria|p__Proteobacteria|c__Alphaproteobacteria|o__Rhodospirillales|f__Acetobacteraceae|g__Acetobacter|s__Acetobacter_pomorum:5,k__Bacteria|p__Proteobacteria|c__Alphaproteobacteria|o__Rhodospirillales|f__Acetobacteraceae|g__Acetobacter|s__Acetobacter_oryzifermentans:2,k__Bacteria|p__Proteobacteria|c__Alphaproteobacteria|o__Rhodospirillales|f__Acetobacteraceae|g__Acetobacter|s__Acetobacter_sp…	2|1224|28211|204441|433|434|65959:5,2|1224|28211|204441|433|434|1633874:2,2|1224|28211|204441|433|434|2259883:1,2|1224|28211|204441|433|434|2591091:1,2|1224|28211|204441|433|434|2591089:1
SGB	1195	0	6	-	GCA_000285315,GCA_001766235,GCA_001766255,GCA_002173775,GCA_003332175,GCA_003850965	GCA_003850965	kSGB	Species	k__Bacteria|p__Proteobacteria|c__Alphaproteobacteria|o__Rhodospirillales|f__Acetobacteraceae|g__Acetobacter|s__Acetobacter_ascendens|t__SGB1195	2|1224|28211|204441|433|434|481146	6	k__Bacteria|p__Proteobacteria|c__Alphaproteobacteria|o__Rhodospirillales|f__Acetobacteraceae|g__Acetobacter|s__Acetobacter_ascendens:3,k__Bacteria|p__Proteobacteria|c__Alphaproteobacteria|o__Rhodospirillales|f__Acetobacteraceae|g__Acetobacter|s__Acetobacter_pasteurianus:2,k__Bacteria|p__Proteobacteria|c__Alphaproteobacteria|o__Rhodospirillales|f__Acetobacteraceae|g__Acetobacter|s__Acetobacter_sp_…	2|1224|28211|204441|433|434|481146:3,2|1224|28211|204441|433|434|438:2,2|1224|28211|204441|433|434|1868878:1
SGB	1196	1	21	ParksDH_2017__UBA5418	GCA_000010825,GCA_000010845,GCA_000010865,GCA_000010885,GCA_000010905,GCA_000010925,GCA_000010945,GCA_000010965,GCA_000241585,GCA_000241625,GCA_000285275,GCA_000723785,GCA_001662905,GCA_001953595,GCA_002202135,GCA_003850825,GCA_003850845,GCA_003850865,GCA_003850885,GCA_003850925,GCA_009914215	GCA_000010925	kSGB	Species	k__Bacteria|p__Proteobacteria|c__Alphaproteobacteria|o__Rhodospirillales|f__Acetobacteraceae|g__Acetobacter|s__Acetobacter_pasteurianus|t__SGB1196	2|1224|28211|204441|433|434|438	21	k__Bacteria|p__Proteobacteria|c__Alphaproteobacteria|o__Rhodospirillales|f__Acetobacteraceae|g__Acetobacter|s__Acetobacter_pasteurianus:21	2|1224|28211|204441|433|434|438:21
SGB	1197	1	3	CampanaroS_2020__METABAT_AS01afH2WH_28	GCA_001183745,GCA_002173735,GCA_004014775	GCA_001183745	kSGB	Species	k__Bacteria|p__Proteobacteria|c__Alphaproteobacteria|o__Rhodospirillales|f__Acetobacteraceae|g__Acetobacter|s__Acetobacter_pasteurianus|t__SGB1197	2|1224|28211|204441|433|434|438	3	k__Bacteria|p__Proteobacteria|c__Alphaproteobacteria|o__Rhodospirillales|f__Acetobacteraceae|g__Acetobacter|s__Acetobacter_pasteurianus:2,k__Bacteria|p__Proteobacteria|c__Alphaproteobacteria|o__Rhodospirillales|f__Acetobacteraceae|g__Acetobacter|s__Acetobacter_oryzoeni:1	2|1224|28211|204441|433|434|438:2,2|1224|28211|204441|433|434|2500548:1
SGB	1198	0	3	-	GCA_000964205,GCA_001581005,GCA_002358055	GCA_000964205	kSGB	Species	k__Bacteria|p__Proteobacteria|c__Alphaproteobacteria|o__Rhodospirillales|f__Acetobacteraceae|g__Acetobacter|s__Acetobacter_orleanensis|t__SGB1198	2|1224|28211|204441|433|434|104099	3	k__Bacteria|p__Proteobacteria|c__Alphaproteobacteria|o__Rhodospirillales|f__Acetobacteraceae|g__Acetobacter|s__Acetobacter_orleanensis:3	2|1224|28211|204441|433|434|104099:3
SGB	1199	0	4	-	GCA_000613905,GCA_002006565,GCA_002153675,GCA_014132135	GCA_002153675	kSGB	Species	k__Bacteria|p__Proteobacteria|c__Alphaproteobacteria|o__Rhodospirillales|f__Acetobacteraceae|g__Acetobacter|s__Acetobacter_persici|t__SGB1199	2|1224|28211|204441|433|434|1076596	4	k__Bacteria|p__Proteobacteria|c__Alphaproteobacteria|o__Rhodospirillales|f__Acetobacteraceae|g__Acetobacter|s__Acetobacter_persici:4	2|1224|28211|204441|433|434|1076596:4
SGB	1200	0	3	-	GCA_001580535,GCA_001581075,GCA_001581105	GCA_001581075	kSGB	Species	k__Bacteria|p__Proteobacteria|c__Alphaproteobacteria|o__Rhodospirillales|f__Acetobacteraceae|g__Acetobacter|s__Acetobacter_cerevisiae|t__SGB1200	2|1224|28211|204441|433|434|178900	3	k__Bacteria|p__Proteobacteria|c__Alphaproteobacteria|o__Rhodospirillales|f__Acetobacteraceae|g__Acetobacter|s__Acetobacter_cerevisiae:3	2|1224|28211|204441|433|434|178900:3
SGB	1201	3	5	Leech2019__FS03_2016__bin.2,Leech2019__FS44_2017__bin.7,Leech2019__FS45_2017__bin.9	GCA_000743885,GCA_001580615,GCA_001580695,GCA_001581035,GCA_001581085	GCA_001581035	kSGB	Species	k__Bacteria|p__Proteobacteria|c__Alphaproteobacteria|o__Rhodospirillales|f__Acetobacteraceae|g__Acetobacter|s__Acetobacter_malorum|t__SGB1201	2|1224|28211|204441|433|434|178901	5	k__Bacteria|p__Proteobacteria|c__Alphaproteobacteria|o__Rhodospirillales|f__Acetobacteraceae|g__Acetobacter|s__Acetobacter_malorum:5	2|1224|28211|204441|433|434|178901:5
SGB	1202	0	2	-	GCA_001642635,GCA_002153605	GCA_001642635	kSGB	Species	k__Bacteria|p__Proteobacteria|c__Alphaproteobacteria|o__Rhodospirillales|f__Acetobacteraceae|g__Acetobacter|s__Acetobacter_malorum|t__SGB1202	2|1224|28211|204441|433|434|178901	2	k__Bacteria|p__Proteobacteria|c__Alphaproteobacteria|o__Rhodospirillales|f__Acetobacteraceae|g__Acetobacter|s__Acetobacter_malorum:2	2|1224|28211|204441|433|434|178901:2
SGB	1203	0	3	-	GCA_000963945,GCA_002153515,GCA_002153545	GCA_002153545	kSGB	Species	k__Bacteria|p__Proteobacteria|c__Alphaproteobacteria|o__Rhodospirillales|f__Acetobacteraceae|g__Acetobacter|s__Acetobacter_indonesiensis|t__SGB1203	2|1224|28211|204441|433|434|104101	3	k__Bacteria|p__Proteobacteria|c__Alphaproteobacteria|o__Rhodospirillales|f__Acetobacteraceae|g__Acetobacter|s__Acetobacter_indonesiensis:3	2|1224|28211|204441|433|434|104101:3
SGB	1204	0	6	-	GCA_000755665,GCA_000787635,GCA_001580915,GCA_001580945,GCA_002153795,GCA_014486685	GCA_001580915	kSGB	Species	k__Bacteria|p__Proteobacteria|c__Alphaproteobacteria|o__Rhodospirillales|f__Acetobacteraceae|g__Acetobacter|s__Acetobacter_tropicalis|t__SGB1204	2|1224|28211|204441|433|434|104102	6	k__Bacteria|p__Proteobacteria|c__Alphaproteobacteria|o__Rhodospirillales|f__Acetobacteraceae|g__Acetobacter|s__Acetobacter_tropicalis:6	2|1224|28211|204441|433|434|104102:6
SGB	1205	4	6	Leech2019__FS55_2017__bin.3,NayfachS_2020__GEM_3300022135__bin.1,NayfachS_2020__GEM_3300022137__bin.6,NayfachS_2020__GEM_3300022146__bin.2	GCA_000225485,GCA_001499615,GCA_001580995,GCA_002156945,GCA_002549835,GCA_009295745	NayfachS_2020__GEM_3300022135__bin.1	kSGB	Species	k__Bacteria|p__Proteobacteria|c__Alphaproteobacteria|o__Rhodospirillales|f__Acetobacteraceae|g__Acetobacter|s__Acetobacter_senegalensis|t__SGB1205	2|1224|28211|204441|433|434|446692	6	k__Bacteria|p__Proteobacteria|c__Alphaproteobacteria|o__Rhodospirillales|f__Acetobacteraceae|g__Acetobacter|s__Acetobacter_senegalensis:4,k__Bacteria|p__Proteobacteria|c__Alphaproteobacteria|o__Rhodospirillales|f__Acetobacteraceae|g__Acetobacter|s__Acetobacter_tropicalis:2	2|1224|28211|204441|433|434|446692:4,2|1224|28211|204441|433|434|104102:2
SGB	1206	0	1	-	GCA_002153745	GCA_002153745	kSGB	Species	k__Bacteria|p__Proteobacteria|c__Alphaproteobacteria|o__Rhodospirillales|f__Acetobacteraceae|g__Acetobacter|s__Acetobacter_sp_DsW_063|t__SGB1206	2|1224|28211|204441|433|434|1514894	1	k__Bacteria|p__Proteobacteria|c__Alphaproteobacteria|o__Rhodospirillales|f__Acetobacteraceae|g__Acetobacter|s__Acetobacter_sp_DsW_063:1	2|1224|28211|204441|433|434|1514894:1
SGB	1209	1	0	GCA_002255985	-	GCA_002255985	uSGB	Other	k__Bacteria|p__Proteobacteria|c__CFGB428|o__OFGB428|f__FGB428|g__GGB926|s__GGB926_SGB1209|t__SGB1209	2|1224|||||	1	k__Bacteria|p__Proteobacteria:1	2|1224:1
SGB	1213	2	0	GCA_001602435,GCA_002256225	-	GCA_001602435	uSGB	Other	k__Bacteria|p__Proteobacteria|c__CFGB431|o__OFGB431|f__FGB431|g__GGB930|s__GGB930_SGB1213|t__SGB1213	2|1224|||||	2	k__Bacteria|p__Proteobacteria:2	2|1224:2
SGB	1220	0	1	-	GCA_000226315	GCA_000226315	kSGB	Species	k__Bacteria|p__Proteobacteria|c__Alphaproteobacteria|o__Alphaproteobacteria_unclassified|f__Alphaproteobacteria_unclassified|g__Micavibrio|s__Micavibrio_aeruginosavorus|t__SGB1220	2|1224|28211|||213485|349221	1	k__Bacteria|p__Proteobacteria|c__Alphaproteobacteria|o__Alphaproteobacteria_unclassified|f__Alphaproteobacteria_unclassified|g__Micavibrio|s__Micavibrio_aeruginosavorus:1	2|1224|28211|||213485|349221:1
SGB	1221	0	1	-	GCA_000348745	GCA_000348745	kSGB	Species	k__Bacteria|p__Proteobacteria|c__Alphaproteobacteria|o__Alphaproteobacteria_unclassified|f__Alphaproteobacteria_unclassified|g__Micavibrio|s__Micavibrio_aeruginosavorus|t__SGB1221	2|1224|28211|||213485|349221	1	k__Bacteria|p__Proteobacteria|c__Alphaproteobacteria|o__Alphaproteobacteria_unclassified|f__Alphaproteobacteria_unclassified|g__Micavibrio|s__Micavibrio_aeruginosavorus:1	2|1224|28211|||213485|349221:1
SGB	1226	10	0	GCA_002363775,GCA_002709955,GCA_003504395,ParksDH_2017__UBA1904,ParksDH_2017__UBA1925,ParksDH_2017__UBA2662,ParksDH_2017__UBA3203,ParksDH_2017__UBA5046,ParksDH_2017__UBA5058,ParksDH_2017__UBA5103	-	ParksDH_2017__UBA2662	uSGB	Other	k__Bacteria|p__Proteobacteria|c__CFGB440|o__OFGB440|f__FGB440|g__GGB942|s__GGB942_SGB1226|t__SGB1226	2|1224|||||	15	k__Bacteria|p__Proteobacteria:15	2|1224:15
SGB	1227	9	0	GCA_002696645,GCA_002706145,NayfachS_2020__GEM_3300025050__bin.2,NayfachS_2020__GEM_3300025218__bin.2,NayfachS_2020__GEM_3300025236__bin.2,NayfachS_2020__GEM_3300025257__bin.4,NayfachS_2020__GEM_3300025266__bin.5,NayfachS_2020__GEM_3300025268__bin.2,NayfachS_2020__GEM_3300025287__bin.7	-	NayfachS_2020__GEM_3300025218__bin.2	uSGB	Other	k__Bacteria|p__Proteobacteria|c__CFGB440|o__OFGB440|f__FGB440|g__GGB942|s__GGB942_SGB1227|t__SGB1227	2|1224|||||	39	k__Bacteria|p__Proteobacteria:39	2|1224:39
SGB	1228	3	0	GCA_002363755,GCA_002706985,ParksDH_2017__UBA3205	-	ParksDH_2017__UBA3205	uSGB	Other	k__Bacteria|p__Proteobacteria|c__CFGB441|o__OFGB441|f__FGB441|g__GGB943|s__GGB943_SGB1228|t__SGB1228	2|1224|||||	3	k__Bacteria|p__Proteobacteria:3	2|1224:3
SGB	1229	4	0	GCA_002414755,GCA_002694385,ParksDH_2017__UBA3994,ParksDH_2017__UBA5086	-	ParksDH_2017__UBA5086	uSGB	Other	k__Bacteria|p__Proteobacteria|c__CFGB441|o__OFGB441|f__FGB441|g__GGB944|s__GGB944_SGB1229|t__SGB1229	2|1224|||||	4	k__Bacteria|p__Proteobacteria:4	2|1224:4
SGB	1230	1	0	GCA_002732675	-	GCA_002732675	uSGB	Other	k__Bacteria|p__Proteobacteria|c__CFGB441|o__OFGB441|f__FGB441|g__GGB945|s__GGB945_SGB1230|t__SGB1230	2|1224|||||	1	k__Bacteria|p__Proteobacteria:1	2|1224:1
SGB	1231	1	0	GCA_002163135	-	GCA_002163135	uSGB	Other	k__Bacteria|p__Proteobacteria|c__CFGB442|o__OFGB442|f__FGB442|g__GGB946|s__GGB946_SGB1231|t__SGB1231	2|1224|||||	4	k__Bacteria|p__Proteobacteria:4	2|1224:4
SGB	1233	6	0	GCA_002500465,GCA_002731375,MiGa__TARA_PON_MAG_00053,NayfachS_2020__GEM_3300022225__bin.21,NayfachS_2020__GEM_3300022227__bin.19,ParksDH_2017__UBA7893	-	GCA_002500465	uSGB	Other	k__Bacteria|p__Proteobacteria|c__CFGB444|o__OFGB444|f__FGB444|g__GGB948|s__GGB948_SGB1233|t__SGB1233	2|1224|||||	175	k__Bacteria|p__Proteobacteria:173,k__Bacteria|p__Actinobacteria:2	2|1224:173,2|201174:2
SGB	1234	1	1	ParksDH_2017__UBA4487	GCA_900101935	GCA_900101935	kSGB	Species	k__Bacteria|p__Proteobacteria|c__Alphaproteobacteria|o__Kordiimonadales|f__Kordiimonadaceae|g__Kordiimonas|s__Kordiimonas_lacus|t__SGB1234	2|1224|28211|362534|1331809|288021|637679	1	k__Bacteria|p__Proteobacteria|c__Alphaproteobacteria|o__Kordiimonadales|f__Kordiimonadaceae|g__Kordiimonas|s__Kordiimonas_lacus:1	2|1224|28211|362534|1331809|288021|637679:1
SGB	1235	2	0	GCA_002401685,NayfachS_2020__GEM_3300005056__bin.8	-	GCA_002401685	uSGB	Other	k__Bacteria|p__Proteobacteria|c__CFGB446|o__OFGB446|f__FGB446|g__GGB950|s__GGB950_SGB1235|t__SGB1235	2|1224|||||	5	k__Bacteria|p__Proteobacteria:5	2|1224:5
SGB	1238	0	1	-	GCA_900079105	GCA_900079105	kSGB	Species	k__Bacteria|p__Candidatus_Tectomicrobia|c__Candidatus_Tectomicrobia_unclassified|o__Candidatus_Tectomicrobia_unclassified|f__Candidatus_Tectomicrobia_unclassified|g__Candidatus_Entotheonella|s__Candidatus_Entotheonella_palauensis|t__SGB1238	2|1802339||||93171|93172	1	k__Bacteria|p__Candidatus_Tectomicrobia|c__Candidatus_Tectomicrobia_unclassified|o__Candidatus_Tectomicrobia_unclassified|f__Candidatus_Tectomicrobia_unclassified|g__Candidatus_Entotheonella|s__Candidatus_Entotheonella_palauensis:1	2|1802339||||93171|93172:1
SGB	1239	0	1	-	GCA_900079095	GCA_900079095	kSGB	Species	k__Bacteria|p__Candidatus_Tectomicrobia|c__Candidatus_Tectomicrobia_unclassified|o__Candidatus_Tectomicrobia_unclassified|f__Candidatus_Tectomicrobia_unclassified|g__Candidatus_Entotheonella|s__Candidatus_Entotheonella_palauensis|t__SGB1239	2|1802339||||93171|93172	1	k__Bacteria|p__Candidatus_Tectomicrobia|c__Candidatus_Tectomicrobia_unclassified|o__Candidatus_Tectomicrobia_unclassified|f__Candidatus_Tectomicrobia_unclassified|g__Candidatus_Entotheonella|s__Candidatus_Entotheonella_palauensis:1	2|1802339||||93171|93172:1
SGB	1240	2	0	GCA_001303955,GCA_001304045	-	GCA_001303955	uSGB	Other	k__Bacteria|p__Bacteroidetes|c__CFGB450|o__OFGB450|f__FGB450|g__GGB955|s__GGB955_SGB1240|t__SGB1240	2|976|||||	12	k__Bacteria|p__Bacteroidetes:7,k__Bacteria|p__Proteobacteria:5	2|976:7,2|1224:5
SGB	1247	5	0	GCA_002360855,NayfachS_2020__GEM_3300025238__bin.16,ParksDH_2017__UBA3343,ParksDH_2017__UBA6503,ParksDH_2017__UBA841	-	GCA_002360855	uSGB	Other	k__Bacteria|p__Proteobacteria|c__CFGB456|o__OFGB456|f__FGB456|g__GGB962|s__GGB962_SGB1247|t__SGB1247	2|1224|||||	29	k__Bacteria|p__Proteobacteria:25,k__Bacteria|p__Firmicutes:4	2|1224:25,2|1239:4
SGB	1249	0	1	-	GCA_002646595	GCA_002646595	kSGB	Species	k__Bacteria|p__Bacteroidetes|c__Saprospiria|o__Saprospirales|f__Lewinellaceae|g__Flavilitoribacter|s__Flavilitoribacter_nigricans|t__SGB1249	2|976|1937959|1936988|1937960|2762562|70997	1	k__Bacteria|p__Bacteroidetes|c__Saprospiria|o__Saprospirales|f__Lewinellaceae|g__Flavilitoribacter|s__Flavilitoribacter_nigricans:1	2|976|1937959|1936988|1937960|2762562|70997:1
SGB	1253	2	0	GCA_001314545,NayfachS_2020__GEM_3300026561__bin.10	-	GCA_001314545	uSGB	Other	k__Bacteria|p__Actinobacteria|c__CFGB461|o__OFGB461|f__FGB461|g__GGB968|s__GGB968_SGB1253|t__SGB1253	2|201174|||||	107	k__Bacteria|p__Actinobacteria:63,k__Bacteria|p__Bacteroidetes:25,k__Bacteria|p__Balneolaeota:6,k__Bacteria|p__Chlorobi:5,k__Bacteria|p__Proteobacteria:4,k__Bacteria|p__Candidatus_Marinimicrobia:2,k__Bacteria|p__Planctomycetes:1,k__Bacteria|p__Tenericutes:1	2|201174:63,2|976:25,2|1936987:6,2|1090:5,2|1224:4,2|62680:2,2|203682:1,2|544448:1
SGB	1254	13	0	AlnebergJ_2020__ERZ1291427,AlnebergJ_2020__ERZ1291474,AlnebergJ_2020__ERZ1291508,AlnebergJ_2020__ERZ1291630,AlnebergJ_2020__ERZ1291940,AlnebergJ_2020__ERZ1292021,AlnebergJ_2020__ERZ1292150,AlnebergJ_2020__ERZ1292275,AlnebergJ_2020__ERZ1292509,AlnebergJ_2020__ERZ1292657,GCA_001438015,GCA_001438615,GCA_003451355	-	AlnebergJ_2020__ERZ1291474	uSGB	Other	k__Bacteria|p__Bacteroidetes|c__CFGB462|o__OFGB462|f__FGB462|g__GGB969|s__GGB969_SGB1254|t__SGB1254	2|976|||||	368	k__Bacteria|p__Bacteroidetes:210,k__Bacteria|p__Actinobacteria:118,k__Bacteria|p__Proteobacteria:23,k__Bacteria|p__Chlorobi:10,k__Bacteria|p__Lentisphaerae:5,k__Bacteria|p__Verrucomicrobia:2	2|976:210,2|201174:118,2|1224:23,2|1090:10,2|256845:5,2|74201:2
SGB	1256	27	0	AlnebergJ_2020__ERZ1290747,AlnebergJ_2020__ERZ1290774,AlnebergJ_2020__ERZ1290996,AlnebergJ_2020__ERZ1291084,AlnebergJ_2020__ERZ1291110,AlnebergJ_2020__ERZ1291132,AlnebergJ_2020__ERZ1291173,AlnebergJ_2020__ERZ1291209,AlnebergJ_2020__ERZ1291309,AlnebergJ_2020__ERZ1291339,AlnebergJ_2020__ERZ1291354,AlnebergJ_2020__ERZ1291387,AlnebergJ_2020__ERZ1291420,AlnebergJ_2020__ERZ1291429,AlnebergJ_2020__ERZ12…	-	AlnebergJ_2020__ERZ1291173	uSGB	Other	k__Bacteria|p__Bacteroidetes|c__CFGB463|o__OFGB463|f__FGB463|g__GGB971|s__GGB971_SGB1256|t__SGB1256	2|976|||||	958	k__Bacteria|p__Bacteroidetes:942,k__Bacteria|p__Candidatus_Marinimicrobia:6,k__Bacteria|p__Cyanobacteria:5,k__Bacteria|p__Firmicutes:5	2|976:942,2|62680:6,2|1117:5,2|1239:5
SGB	1257	116	0	AlnebergJ_2020__ERZ1284799,AlnebergJ_2020__ERZ1291270,AlnebergJ_2020__ERZ1291494,AlnebergJ_2020__ERZ1291510,AlnebergJ_2020__ERZ1291537,AlnebergJ_2020__ERZ1291643,AlnebergJ_2020__ERZ1291657,AlnebergJ_2020__ERZ1291660,AlnebergJ_2020__ERZ1291712,AlnebergJ_2020__ERZ1291732,AlnebergJ_2020__ERZ1291759,AlnebergJ_2020__ERZ1291782,AlnebergJ_2020__ERZ1291993,AlnebergJ_2020__ERZ1291999,AlnebergJ_2020__ERZ12…	-	ParksDH_2017__UBA3431	uSGB	Other	k__Bacteria|p__Bacteroidetes|c__CFGB463|o__OFGB463|f__FGB463|g__GGB972|s__GGB972_SGB1257|t__SGB1257	2|976|||||	3113	k__Bacteria|p__Bacteroidetes:3029,k__Bacteria|p__Firmicutes:37,k__Bacteria|p__Proteobacteria:35,k__Bacteria|p__Actinobacteria:8,k__Bacteria|p__Chlorobi:3,k__Bacteria|p__Candidatus_Marinimicrobia:1	2|976:3029,2|1239:37,2|1224:35,2|201174:8,2|1090:3,2|62680:1
SGB	1275	2	0	GCA_002168935,GCA_002690925	-	GCA_002690925	uSGB	Other	k__Bacteria|p__Planctomycetes|c__CFGB469|o__OFGB469|f__FGB469|g__GGB989|s__GGB989_SGB1275|t__SGB1275	2|203682|||||	9	k__Bacteria|p__Planctomycetes:5,k__Bacteria|p__Proteobacteria:4	2|203682:5,2|1224:4
SGB	1276	24	0	AlnebergJ_2020__ERZ1284751,AlnebergJ_2020__ERZ1290967,AlnebergJ_2020__ERZ1290992,AlnebergJ_2020__ERZ1291484,AlnebergJ_2020__ERZ1291742,AlnebergJ_2020__ERZ1291767,AlnebergJ_2020__ERZ1291783,AlnebergJ_2020__ERZ1291894,AlnebergJ_2020__ERZ1291898,AlnebergJ_2020__ERZ1291926,AlnebergJ_2020__ERZ1291936,AlnebergJ_2020__ERZ1291994,AlnebergJ_2020__ERZ1292014,AlnebergJ_2020__ERZ1292035,AlnebergJ_2020__ERZ12…	-	AlnebergJ_2020__ERZ1292654	uSGB	Other	k__Bacteria|p__Proteobacteria|c__CFGB470|o__OFGB470|f__FGB470|g__GGB990|s__GGB990_SGB1276|t__SGB1276	2|1224|||||	1140	k__Bacteria|p__Proteobacteria:761,k__Bacteria|p__Bacteroidetes:367,k__Bacteria|p__Firmicutes:7,k__Bacteria|p__Cyanobacteria:5	2|1224:761,2|976:367,2|1239:7,2|1117:5
SGB	1284	1	0	GCA_002695365	-	GCA_002695365	uSGB	Other	k__Bacteria|p__Proteobacteria|c__CFGB472|o__OFGB472|f__FGB472|g__GGB994|s__GGB994_SGB1284|t__SGB1284	2|1224|||||	64	k__Bacteria|p__Proteobacteria:35,k__Bacteria|p__Bacteroidetes:14,k__Bacteria|p__Firmicutes:7,k__Bacteria|p__Actinobacteria:4,k__Bacteria|p__Synergistetes:2,k__Bacteria|p__Coprothermobacterota:1,k__Archaea|p__Euryarchaeota:1	2|1224:35,2|976:14,2|1239:7,2|201174:4,2|508458:2,2|2138240:1,2157|28890:1
SGB	1294	0	3	-	GCA_001021165,GCA_001021175,GCA_013363285	GCA_013363285	kSGB	Species	k__Bacteria|p__Thermotogae|c__Thermotogae|o__Petrotogales|f__Petrotogaceae|g__Marinitoga|s__Marinitoga_sp_1154|t__SGB1294	2|200918|188708|1643947|1643949|160798|1643335	3	k__Bacteria|p__Thermotogae|c__Thermotogae|o__Petrotogales|f__Petrotogaceae|g__Marinitoga|s__Marinitoga_sp_1197:1,k__Bacteria|p__Thermotogae|c__Thermotogae|o__Petrotogales|f__Petrotogaceae|g__Marinitoga|s__Marinitoga_sp_1155:1,k__Bacteria|p__Thermotogae|c__Thermotogae|o__Petrotogales|f__Petrotogaceae|g__Marinitoga|s__Marinitoga_sp_1154:1	2|200918|188708|1643947|1643949|160798|1428449:1,2|200918|188708|1643947|1643949|160798|1428448:1,2|200918|188708|1643947|1643949|160798|1643335:1
SGB	1295	0	1	-	GCA_900129175	GCA_900129175	kSGB	Species	k__Bacteria|p__Thermotogae|c__Thermotogae|o__Petrotogales|f__Petrotogaceae|g__Marinitoga|s__Marinitoga_hydrogenitolerans|t__SGB1295	2|200918|188708|1643947|1643949|160798|287990	1	k__Bacteria|p__Thermotogae|c__Thermotogae|o__Petrotogales|f__Petrotogaceae|g__Marinitoga|s__Marinitoga_hydrogenitolerans:1	2|200918|188708|1643947|1643949|160798|287990:1
SGB	1296	0	4	-	GCA_000255135,GCA_001941525,GCA_013363245,GCA_013363265	GCA_013363245	kSGB	Species	k__Bacteria|p__Thermotogae|c__Thermotogae|o__Petrotogales|f__Petrotogaceae|g__Marinitoga|s__Marinitoga_piezophila|t__SGB1296	2|200918|188708|1643947|1643949|160798|149715	4	k__Bacteria|p__Thermotogae|c__Thermotogae|o__Petrotogales|f__Petrotogaceae|g__Marinitoga|s__Marinitoga_piezophila:1,k__Bacteria|p__Thermotogae|c__Thermotogae|o__Petrotogales|f__Petrotogaceae|g__Marinitoga|s__Marinitoga_sp_1137:1,k__Bacteria|p__Thermotogae|c__Thermotogae|o__Petrotogales|f__Petrotogaceae|g__Marinitoga|s__Marinitoga_sp_1135:1,k__Bacteria|p__Thermotogae|c__Thermotogae|o__Petrotogales…	2|200918|188708|1643947|1643949|160798|149715:1,2|200918|188708|1643947|1643949|160798|1545835:1,2|200918|188708|1643947|1643949|160798|1643333:1,2|200918|188708|1643947|1643949|160798|1643334:1
SGB	1297	0	2	-	GCA_004768445,GCA_900102615	GCA_900102615	kSGB	Species	k__Bacteria|p__Thermotogae|c__Thermotogae|o__Petrotogales|f__Petrotogaceae|g__Geotoga|s__Geotoga_petraea|t__SGB1297	2|200918|188708|1643947|1643949|28233|28234	2	k__Bacteria|p__Thermotogae|c__Thermotogae|o__Petrotogales|f__Petrotogaceae|g__Geotoga|s__Geotoga_petraea:2	2|200918|188708|1643947|1643949|28233|28234:2
SGB	1298	3	0	GCA_002878315,GCA_002878335,GCA_011056515	-	GCA_002878315	uSGB	Genus	k__Bacteria|p__Thermotogae|c__Thermotogae|o__Mesoaciditogales|f__Mesoaciditogaceae|g__Athalassotoga|s__Athalassotoga_SGB1298|t__SGB1298	2|200918|188708|1769716|1769717|1769718|	1	k__Bacteria|p__Thermotogae|c__Thermotogae|o__Mesoaciditogales|f__Mesoaciditogaceae|g__Athalassotoga:1	2|200918|188708|1769716|1769717|1769718:1
SGB	1303	16	1	CM_guinea2__GUI_200506__bin.51,CM_tanzania__C16-20197-TZ__bin.43,CM_tanzania__C16-20648-TZ__bin.26,CM_tanzania__C16-20650-TZ__bin.57,GCA_900544815,LiJ_2014__O2.UC31-1__bin.31,LiX_2018__SAMEA104315420__bin.18,LiX_2018__SAMEA104315424__bin.134,LiX_2018__SAMEA104315428__bin.21,LiX_2018__SAMEA104315437__bin.74,LiuW_2016__SRR3993017__bin.14,NielsenHB_2014__O2_UC31_0__bin.1,NielsenHB_2014__O2_UC31_2__b…	GCA_900763455	LiX_2018__SAMEA104315424__bin.134	kSGB	Species	k__Bacteria|p__Bacteroidetes|c__Bacteroidia|o__Bacteroidales|f__Rikenellaceae|g__Rikenellaceae_unclassified|s__Rikenellaceae_bacterium|t__SGB1303	2|976|200643|171549|171550||2049048	1	k__Bacteria|p__Bacteroidetes|c__Bacteroidia|o__Bacteroidales|f__Rikenellaceae|g__Rikenellaceae_unclassified|s__Rikenellaceae_bacterium:1	2|976|200643|171549|171550||2049048:1
SGB	1308	3	0	GCA_001567115,GCA_015075265,YeL_2020__ASMAG1067	-	GCA_015075265	uSGB	Other	k__Bacteria|p__Proteobacteria|c__CFGB489|o__OFGB489|f__FGB489|g__GGB1015|s__GGB1015_SGB1308|t__SGB1308	2|1224|||||	116	k__Bacteria|p__Proteobacteria:78,k__Bacteria|p__Actinobacteria:37,k__Bacteria|p__Chlorobi:1	2|1224:78,2|201174:37,2|1090:1
SGB	1309	1	0	GCA_002747255	-	GCA_002747255	uSGB	Other	k__Bacteria|p__Bacteroidetes|c__CFGB490|o__OFGB490|f__FGB490|g__GGB1016|s__GGB1016_SGB1309|t__SGB1309	2|976|||||	10	k__Bacteria|p__Bacteroidetes:4,k__Bacteria|p__Proteobacteria:4,k__Bacteria|p__Candidatus_Levybacteria:1,k__Bacteria|p__Firmicutes:1	2|976:4,2|1224:4,2|1752719:1,2|1239:1
SGB	1310	1	0	GCA_002084525	-	GCA_002084525	uSGB	Other	k__Bacteria|p__Bacteroidetes|c__CFGB491|o__OFGB491|f__FGB491|g__GGB1017|s__GGB1017_SGB1310|t__SGB1310	2|976|||||	30	k__Bacteria|p__Bacteroidetes:27,k__Bacteria|p__Firmicutes:2,k__Bacteria|p__Proteobacteria:1	2|976:27,2|1239:2,2|1224:1
SGB	1311	2	0	GCA_002085215,GCA_002254335	-	GCA_002085215	uSGB	Other	k__Bacteria|p__Bacteroidetes|c__CFGB491|o__OFGB491|f__FGB491|g__GGB1018|s__GGB1018_SGB1311|t__SGB1311	2|976|||||	30	k__Bacteria|p__Bacteroidetes:27,k__Bacteria|p__Firmicutes:3	2|976:27,2|1239:3
SGB	1314	3	0	CM_periimplantitis__SP_321SPI_T016__bin.8,HMP_2012__SRS022149__bin.29,ShiB_2015__S20-01-D__bin.73	-	CM_periimplantitis__SP_321SPI_T016__bin.8	uSGB	Other	k__Bacteria|p__Bacteroidetes|c__CFGB494|o__OFGB494|f__FGB494|g__GGB1021|s__GGB1021_SGB1314|t__SGB1314	2|976|||||	172	k__Bacteria|p__Firmicutes:68,k__Bacteria|p__Bacteroidetes:68,k__Bacteria|p__Proteobacteria:20,k__Bacteria|p__Thermotogae:13,k__Bacteria|p__Tenericutes:2,k__Bacteria|p__Bacteria_unclassified:1	2|1239:68,2|976:68,2|1224:20,2|200918:13,2|544448:2,2|:1
SGB	1315	26	0	CM_periimplantitis__SP_322SPT_T016__bin.1,CM_periimplantitis__SP_323SPI_T016__bin.13,CM_periimplantitis__SP_502SPI_T016__bin.13,HMP_2012__SRS015215__bin.12,HMP_2012__SRS017511__bin.56,HMP_2012__SRS017691__bin.75,HMP_2012__SRS051930__bin.10,NayfachS_2020__GEM_3300007746__bin.6,NayfachS_2020__GEM_3300008144__bin.11,NayfachS_2020__GEM_3300008152__bin.24,NayfachS_2020__GEM_3300008650__bin.10,NayfachS…	-	ShiB_2015__S04-02-D__bin.30	uSGB	Other	k__Bacteria|p__Bacteroidetes|c__CFGB494|o__OFGB494|f__FGB494|g__GGB1022|s__GGB1022_SGB1315|t__SGB1315	2|976|||||	203	k__Bacteria|p__Bacteroidetes:180,k__Bacteria|p__Firmicutes:7,k__Bacteria|p__Actinobacteria:7,k__Bacteria|p__Verrucomicrobia:4,k__Bacteria|p__Proteobacteria:4,k__Bacteria|p__Tenericutes:1	2|976:180,2|1239:7,2|201174:7,2|74201:4,2|1224:4,2|544448:1
SGB	1316	5	0	HMP_2012__SRS058053__bin.42,NayfachS_2020__GEM_3300007736__bin.9,NayfachS_2020__GEM_3300011981__bin.24,ShiB_2015__S01-02-D__bin.31,ShiB_2015__S20-01-D__bin.3	-	HMP_2012__SRS058053__bin.42	uSGB	Other	k__Bacteria|p__Bacteroidetes|c__CFGB494|o__OFGB494|f__FGB494|g__GGB1022|s__GGB1022_SGB1316|t__SGB1316	2|976|||||	31	k__Bacteria|p__Bacteroidetes:29,k__Bacteria|p__Actinobacteria:2	2|976:29,2|201174:2
SGB	1317	1	0	HMP_2012__SRS049318__bin.54	-	HMP_2012__SRS049318__bin.54	uSGB	Other	k__Bacteria|p__Bacteroidetes|c__CFGB494|o__OFGB494|f__FGB494|g__GGB1023|s__GGB1023_SGB1317|t__SGB1317	2|976|||||	46	k__Bacteria|p__Bacteroidetes:42,k__Bacteria|p__Thermotogae:2,k__Bacteria|p__Firmicutes:2	2|976:42,2|200918:2,2|1239:2
SGB	1318	4	0	CM_periimplantitis__SP_321SPI_T016__bin.10,NayfachS_2020__GEM_3300011933__bin.8,ShiB_2015__S03-01-D__bin.15,ShiB_2015__S03-03-R__bin.14	-	ShiB_2015__S03-03-R__bin.14	uSGB	Other	k__Bacteria|p__Bacteroidetes|c__CFGB495|o__OFGB495|f__FGB495|g__GGB1024|s__GGB1024_SGB1318|t__SGB1318	2|976|||||	24	k__Bacteria|p__Bacteroidetes:23,k__Bacteria|p__Actinobacteria:1	2|976:23,2|201174:1
SGB	1319	26	0	CM_periimplantitis__SP_133SPT_T016__bin.3,CM_periimplantitis__SP_326SPI_T016__bin.6,CM_periimplantitis__SP_345SPT_T016__bin.8,HMP_2012__SRS011255__bin.2,HMP_2012__SRS014107__bin.4,HMP_2012__SRS014477__bin.15,HMP_2012__SRS019029__bin.4,HMP_2012__SRS043018__bin.26,HMP_2012__SRS063215__bin.21,NayfachS_2020__GEM_3300006307__bin.12,NayfachS_2020__GEM_3300006461__bin.9,NayfachS_2020__GEM_3300007335__bi…	-	HMP_2012__SRS063215__bin.21	uSGB	Other	k__Bacteria|p__Bacteroidetes|c__CFGB496|o__OFGB496|f__FGB496|g__GGB1025|s__GGB1025_SGB1319|t__SGB1319	2|976|||||	297	k__Bacteria|p__Bacteroidetes:291,k__Bacteria|p__Proteobacteria:2,k__Bacteria|p__Firmicutes:2,k__Bacteria|p__Deinococcus_Thermus:1,k__Bacteria|p__Actinobacteria:1	2|976:291,2|1224:2,2|1239:2,2|1297:1,2|201174:1
SGB	1320	10	0	CM_periimplantitis__SP_163SPI_T016__bin.4,CM_periimplantitis__SP_163SPT_T016__bin.36,CM_periimplantitis__SP_281SPI_T016__bin.3,HMP_2012__SRS013533__bin.49,HMP_2012__SRS013836__bin.19,HMP_2012__SRS058053__bin.5,NayfachS_2020__GEM_3300013753__bin.15,ShiB_2015__S20-01-D__bin.17,ShiB_2015__S27-01-D__bin.17,ShiB_2015__S27-02-D__bin.45	-	NayfachS_2020__GEM_3300013753__bin.15	uSGB	Other	k__Bacteria|p__Bacteroidetes|c__CFGB496|o__OFGB496|f__FGB496|g__GGB1025|s__GGB1025_SGB1320|t__SGB1320	2|976|||||	214	k__Bacteria|p__Bacteroidetes:196,k__Bacteria|p__Proteobacteria:11,k__Bacteria|p__Actinobacteria:6,k__Bacteria|p__Rhodothermaeota:1	2|976:196,2|1224:11,2|201174:6,2|1853220:1
SGB	1321	14	0	HMP_2012__SRS011115__bin.18,HMP_2012__SRS014573__bin.14,HMP_2012__SRS018739__bin.22,HMP_2012__SRS024441__bin.5,HMP_2012__SRS042643__bin.9,HMP_2012__SRS062544__bin.46,HMP_2012__SRS064423__bin.38,NayfachS_2020__GEM_3300006564__bin.23,NayfachS_2020__GEM_3300007125__bin.37,NayfachS_2020__GEM_3300007566__bin.25,NayfachS_2020__GEM_3300008125__bin.21,NayfachS_2020__GEM_3300008136__bin.45,NayfachS_2020__…	-	NayfachS_2020__GEM_3300008734__bin.33	uSGB	Other	k__Bacteria|p__Bacteroidetes|c__CFGB497|o__OFGB497|f__FGB497|g__GGB1026|s__GGB1026_SGB1321|t__SGB1321	2|976|||||	132	k__Bacteria|p__Bacteroidetes:108,k__Bacteria|p__Thermotogae:18,k__Bacteria|p__Actinobacteria:5,k__Bacteria|p__Firmicutes:1	2|976:108,2|200918:18,2|201174:5,2|1239:1
SGB	1322	1	0	HMP_2012__SRS049389__bin.18	-	HMP_2012__SRS049389__bin.18	uSGB	Other	k__Bacteria|p__Bacteroidetes|c__CFGB498|o__OFGB498|f__FGB498|g__GGB1027|s__GGB1027_SGB1322|t__SGB1322	2|976|||||	2	k__Bacteria|p__Bacteroidetes:2	2|976:2
SGB	1332	15	1	AlmeidaA_2019__SRR1929574__bin.25,AsnicarF_2020__1546__bin.38,CM_tanzania__C16-20645-TZ__bin.24,GCA_900546465,LokmerA_2019__SAMEA4719772__bin.9,LokmerA_2019__SAMEA4719780__bin.10,LokmerA_2019__SAMEA4719807__bin.31,NayfachS_2019__SRS2320631__bin.1,NayfachS_2019__SRS2320658__bin.11,NayfachS_2019__SRS883021__bin.116,Obregon-TitoAJ_2015__SM40__bin.12,RampelliS_2015__H15__bin.13,RampelliS_2015__H21__b…	GCA_900772755	RampelliS_2015__H21__bin.31	kSGB	Species	k__Bacteria|p__Bacteroidetes|c__Bacteroidia|o__Bacteroidales|f__Bacteroidales_unclassified|g__Bacteroidales_unclassified|s__Bacteroidales_bacterium|t__SGB1332	2|976|200643|171549|||2030927	1	k__Bacteria|p__Bacteroidetes|c__Bacteroidia|o__Bacteroidales|f__Bacteroidales_unclassified|g__Bacteroidales_unclassified|s__Bacteroidales_bacterium:1	2|976|200643|171549|||2030927:1
SGB	1333	51	1	AmatoKR_2018__qiita_sid_11212:11212.JB1__bin.8,BritoIL_2016__M1.27.ST__bin.17,CM_ethiopia__CM_A01_M0_18__bin.21,CM_ethiopia__CM_D24_I1_18__bin.71,CM_ethiopia__CM_D39_M0_18__bin.66,CM_ghana__C16-20374-GH__bin.71,CM_madagascar__A08_01_1FE__bin.66,CM_madagascar__A73_02_1FE__bin.9,CM_tanzania2__C16-20081-TZ__bin.41,CM_tanzania2__C16-20400-TZ__bin.9,CM_tanzania__C16-20237-TZ__bin.35,CM_tanzania__C16-2…	GCA_900770905	RampelliS_2015__H26__bin.3	kSGB	Species	k__Bacteria|p__Bacteroidetes|c__Bacteroidia|o__Bacteroidales|f__Bacteroidales_unclassified|g__Bacteroidales_unclassified|s__Bacteroidales_bacterium|t__SGB1333	2|976|200643|171549|||2030927	1	k__Bacteria|p__Bacteroidetes|c__Bacteroidia|o__Bacteroidales|f__Bacteroidales_unclassified|g__Bacteroidales_unclassified|s__Bacteroidales_bacterium:1	2|976|200643|171549|||2030927:1
SGB	1341	65	1	CM_periimplantitis__SP_125SPI_T016__bin.4,CM_periimplantitis__SP_189SPI_T016__bin.38,CM_periimplantitis__SP_201SPI_T016__bin.7,CM_periimplantitis__SP_261SPT_T016__bin.3,CM_periimplantitis__SP_281SPI_T016__bin.1,CM_periimplantitis__SP_304SPI_T016__bin.6,CM_periimplantitis__SP_325SPI_T016__bin.2,CM_periimplantitis__SP_326SPI_T016__bin.3,HMP_2012__SRS011126__bin.74,HMP_2012__SRS011255__bin.25,HMP_20…	GCA_000163695	CM_periimplantitis__SP_189SPI_T016__bin.38	kSGB	Species	k__Bacteria|p__Bacteroidetes|c__Bacteroidetes_unclassified|o__Bacteroidetes_unclassified|f__Bacteroidetes_unclassified|g__Bacteroidetes_unclassified|s__Bacteroidetes_oral_taxon_274|t__SGB1341	2|976|||||652708	1	k__Bacteria|p__Bacteroidetes|c__Bacteroidetes_unclassified|o__Bacteroidetes_unclassified|f__Bacteroidetes_unclassified|g__Bacteroidetes_unclassified|s__Bacteroidetes_oral_taxon_274:1	2|976|||||652708:1
SGB	1342	4	0	CM_periimplantitis__SP_305SPI_T016__bin.1,CM_periimplantitis__SP_321SPI_T016__bin.5,NayfachS_2020__GEM_3300011990__bin.31,ShiB_2015__S31-01-D__bin.28	-	ShiB_2015__S31-01-D__bin.28	uSGB	Genus	k__Bacteria|p__Bacteroidetes|c__Bacteroidetes_unclassified|o__Bacteroidetes_unclassified|f__Bacteroidetes_unclassified|g__Bacteroidetes_unclassified|s__Bacteroidetes_unclassified_SGB1342|t__SGB1342	2|976|||||	1	k__Bacteria|p__Bacteroidetes|c__Bacteroidetes_unclassified|o__Bacteroidetes_unclassified|f__Bacteroidetes_unclassified|g__Bacteroidetes_unclassified:1	2|976||||:1
SGB	1343	33	0	HMP_2012__SRS011126__bin.57,HMP_2012__SRS013533__bin.33,HMP_2012__SRS013723__bin.51,HMP_2012__SRS015215__bin.25,HMP_2012__SRS017227__bin.70,HMP_2012__SRS018394__bin.20,HMP_2012__SRS019129__bin.6,HMP_2012__SRS021477__bin.15,HMP_2012__SRS024087__bin.2,HMP_2012__SRS047113__bin.3,HMP_2012__SRS049318__bin.61,HMP_2012__SRS051378__bin.30,HMP_2012__SRS052604__bin.15,HMP_2012__SRS055378__bin.22,HMP_2012__…	-	HMP_2012__SRS052604__bin.15	uSGB	Genus	k__Bacteria|p__Bacteroidetes|c__Bacteroidetes_unclassified|o__Bacteroidetes_unclassified|f__Bacteroidetes_unclassified|g__Bacteroidetes_unclassified|s__Bacteroidetes_unclassified_SGB1343|t__SGB1343	2|976|||||	1	k__Bacteria|p__Bacteroidetes|c__Bacteroidetes_unclassified|o__Bacteroidetes_unclassified|f__Bacteroidetes_unclassified|g__Bacteroidetes_unclassified:1	2|976||||:1
SGB	1344	0	1	-	GCA_000768855	GCA_000768855	kSGB	Species	k__Bacteria|p__Bacteroidetes|c__Bacteroidia|o__Bacteroidales|f__Porphyromonadaceae|g__Porphyromonadaceae_unclassified|s__Porphyromonadaceae_bacterium_COT_184_OH4590|t__SGB1344	2|976|200643|171549|171551||1517682	1	k__Bacteria|p__Bacteroidetes|c__Bacteroidia|o__Bacteroidales|f__Porphyromonadaceae|g__Porphyromonadaceae_unclassified|s__Porphyromonadaceae_bacterium_COT_184_OH4590:1	2|976|200643|171549|171551||1517682:1
SGB	1346	0	1	-	GCA_000183135	GCA_000183135	kSGB	Species	k__Bacteria|p__Bacteroidetes|c__Bacteroidia|o__Bacteroidales|f__Paludibacteraceae|g__Paludibacter|s__Paludibacter_propionicigenes|t__SGB1346	2|976|200643|171549|2005523|346096|185300	1	k__Bacteria|p__Bacteroidetes|c__Bacteroidia|o__Bacteroidales|f__Paludibacteraceae|g__Paludibacter|s__Paludibacter_propionicigenes:1	2|976|200643|171549|2005523|346096|185300:1
SGB	1348	0	1	-	GCA_001618385	GCA_001618385	kSGB	Species	k__Bacteria|p__Bacteroidetes|c__Bacteroidia|o__Bacteroidales|f__Paludibacteraceae|g__Paludibacter|s__Paludibacter_jiangxiensis|t__SGB1348	2|976|200643|171549|2005523|346096|681398	1	k__Bacteria|p__Bacteroidetes|c__Bacteroidia|o__Bacteroidales|f__Paludibacteraceae|g__Paludibacter|s__Paludibacter_jiangxiensis:1	2|976|200643|171549|2005523|346096|681398:1
SGB	1370	37	1	BritoIL_2016__W3.22.ST__bin.24,CM_argentina__ARG_M6__bin.84,CM_ethiopia__CM_A01_M0_18__bin.16,CM_ghana__C16-20374-GH__bin.70,CM_tanzania2__C16-20252-TZ__bin.35,CM_tanzania2__C16-20616-TZ__bin.26,CM_tanzania__C16-20071-TZ__bin.2,CM_tanzania__C16-20648-TZ__bin.50,CosteaPI_2017__SID713A087-11-0-0__bin.9,GCA_900556095,HaganRW_2019__Zape5__bin.16,LeChatelierE_2013__MH0189__bin.35,LiJ_2014__MH0400__bin…	GCA_900768325	CM_tanzania2__C16-20252-TZ__bin.35	kSGB	Species	k__Bacteria|p__Bacteroidetes|c__Bacteroidia|o__Bacteroidales|f__Bacteroidales_unclassified|g__Bacteroidales_unclassified|s__Bacteroidales_bacterium|t__SGB1370	2|976|200643|171549|||2030927	1	k__Bacteria|p__Bacteroidetes|c__Bacteroidia|o__Bacteroidales|f__Bacteroidales_unclassified|g__Bacteroidales_unclassified|s__Bacteroidales_bacterium:1	2|976|200643|171549|||2030927:1
SGB	1371	4	1	BackhedF_2015__SID385_M__bin.18,GCA_900542355,LiX_2018__SAMEA104315433__bin.18,RubelMA_2020__CM.80_WGS__bin.16	GCA_900755675	GCA_900542355	kSGB	Species	k__Bacteria|p__Bacteroidetes|c__Bacteroidia|o__Bacteroidales|f__Bacteroidales_unclassified|g__Bacteroidales_unclassified|s__Bacteroidales_bacterium|t__SGB1371	2|976|200643|171549|||2030927	1	k__Bacteria|p__Bacteroidetes|c__Bacteroidia|o__Bacteroidales|f__Bacteroidales_unclassified|g__Bacteroidales_unclassified|s__Bacteroidales_bacterium:1	2|976|200643|171549|||2030927:1
SGB	1383	1	0	GCA_002722755	-	GCA_002722755	uSGB	Other	k__Bacteria|p__Firmicutes|c__CFGB516|o__OFGB516|f__FGB516|g__GGB1077|s__GGB1077_SGB1383|t__SGB1383	2|1239|||||	1	k__Bacteria|p__Firmicutes:1	2|1239:1
SGB	1386	0	1	-	GCA_000212915	GCA_000212915	kSGB	Species	k__Bacteria|p__Bacteroidetes|c__Bacteroidia|o__Bacteroidales|f__Bacteroidaceae|g__Bacteroides|s__Bacteroides_coprosuis|t__SGB1386	2|976|200643|171549|815|816|151276	1	k__Bacteria|p__Bacteroidetes|c__Bacteroidia|o__Bacteroidales|f__Bacteroidaceae|g__Bacteroides|s__Bacteroides_coprosuis:1	2|976|200643|171549|815|816|151276:1
SGB	1395	32	0	BritoIL_2016__W2.34.SA__bin.4,CM_cf__CF_TNFC046IS_t2M15__bin.35,ChuDM_2017__NCS-003-Meconium_microbiome__bin.26,ChuDM_2017__NCS-004-I-ORAL3_microbiome__bin.3,HMP_2012__SRS011310__bin.2,HMP_2012__SRS013946__bin.31,HMP_2012__SRS014473__bin.4,HMP_2012__SRS019073__bin.9,HMP_2012__SRS019077__bin.38,HMP_2012__SRS019124__bin.21,HMP_2012__SRS019125__bin.21,HMP_2012__SRS019329__bin.3,HMP_2012__SRS023930__…	-	NayfachS_2020__GEM_3300008270__bin.4	uSGB	Other	k__Bacteria|p__Bacteroidetes|c__CFGB524|o__OFGB524|f__FGB524|g__GGB1088|s__GGB1088_SGB1395|t__SGB1395	2|976|||||	191	k__Bacteria|p__Bacteroidetes:189,k__Bacteria|p__Firmicutes:2	2|976:189,2|1239:2
SGB	1397	7	0	BritoIL_2016__M1.42.SA__bin.2,BritoIL_2016__WL.33.SA__bin.15,BritoIL_2016__WL.44.SA__bin.20,GCA_003640335,HMP_2012__SRS015436__bin.8,NayfachS_2020__GEM_3300006742__bin.6,NayfachS_2020__GEM_3300008637__bin.4	-	HMP_2012__SRS015436__bin.8	uSGB	Other	k__Bacteria|p__Bacteroidetes|c__CFGB524|o__OFGB524|f__FGB524|g__GGB1088|s__GGB1088_SGB1397|t__SGB1397	2|976|||||	20	k__Bacteria|p__Bacteroidetes:19,k__Bacteria|p__Candidatus_Saccharibacteria:1	2|976:19,2|95818:1
SGB	1398	2	0	BritoIL_2016__W2.46.SA__bin.4,ChuDM_2017__NCS-020-I-ORAL3_microbiome__bin.7	-	BritoIL_2016__W2.46.SA__bin.4	uSGB	Other	k__Bacteria|p__Bacteroidetes|c__CFGB524|o__OFGB524|f__FGB524|g__GGB1088|s__GGB1088_SGB1398|t__SGB1398	2|976|||||	9	k__Bacteria|p__Bacteroidetes:9	2|976:9
SGB	1404	197	1	AlmeidaA_2019__ERR1305877__bin.86,AlmeidaA_2019__ERR1305888__bin.18,AlmeidaA_2019__ERR1305893__bin.68,AlmeidaA_2019__ERR1305906__bin.14,AlmeidaA_2019__SRR3992959__bin.103,AlmeidaA_2019__SRR3992989__bin.33,AlmeidaA_2019__SRR5057085__bin.39,AlmeidaA_2019__SRR5558166__bin.80,AlmeidaA_2019__SRR5558169__bin.40,AlmeidaA_2019__SRR5558181__bin.49,AlmeidaA_2019__SRR5558190__bin.6,AlmeidaA_2019__SRR5558298…	GCA_900766425	BritoIL_2016__WL.7.ST__bin.74	kSGB	Species	k__Bacteria|p__Bacteroidetes|c__Bacteroidia|o__Bacteroidales|f__Bacteroidaceae|g__Bacteroidaceae_unclassified|s__Bacteroidaceae_bacterium|t__SGB1404	2|976|200643|171549|815||2212467	1	k__Bacteria|p__Bacteroidetes|c__Bacteroidia|o__Bacteroidales|f__Bacteroidaceae|g__Bacteroidaceae_unclassified|s__Bacteroidaceae_bacterium:1	2|976|200643|171549|815||2212467:1
SGB	1407	10	0	AlmeidaA_2019__ERR1018310__bin.22,AsnicarF_2020__123__bin.40,Bengtsson-PalmeJ_2015__TRAVELRES13__bin.81,Bengtsson-PalmeJ_2015__TRAVELRES14__bin.93,CM_ghana2__C16-20139-GH__bin.29,CM_ghana__C16-20048-GH__bin.80,GCA_900555645,GeversD_2014__SKBSTL043__bin.40,ViscontiA_2019__SID209837__bin.38,XieH_2016__YSZC12003_36522__bin.51	-	Bengtsson-PalmeJ_2015__TRAVELRES14__bin.93	uSGB	Family	k__Bacteria|p__Bacteroidetes|c__Bacteroidia|o__Bacteroidales|f__Bacteroidaceae|g__GGB1095|s__GGB1095_SGB1407|t__SGB1407	2|976|200643|171549|815||	1	k__Bacteria|p__Bacteroidetes|c__Bacteroidia|o__Bacteroidales|f__Bacteroidaceae:1	2|976|200643|171549|815:1
SGB	1408	77	1	AlmeidaA_2019__ERR1190654__bin.18,AlmeidaA_2019__ERR1190936__bin.34,AlmeidaA_2019__ERR1305896__bin.43,AlmeidaA_2019__ERR1305907__bin.41,AlmeidaA_2019__ERR414349__bin.39,AlmeidaA_2019__ERR589510__bin.31,AlmeidaA_2019__SRR5580019__bin.13,AlmeidaA_2019__SRR5580077__bin.5,AlmeidaA_2019__SRR5580080__bin.3,AsnicarF_2020__1031__bin.141,AsnicarF_2020__1071__bin.97,AsnicarF_2020__1419__bin.119,AsnicarF_20…	GCA_900754685	LiJ_2014__MH0389__bin.43	kSGB	Species	k__Bacteria|p__Bacteroidetes|c__Bacteroidia|o__Bacteroidales|f__Bacteroidaceae|g__Bacteroidaceae_unclassified|s__Bacteroidaceae_bacterium|t__SGB1408	2|976|200643|171549|815||2212467	1	k__Bacteria|p__Bacteroidetes|c__Bacteroidia|o__Bacteroidales|f__Bacteroidaceae|g__Bacteroidaceae_unclassified|s__Bacteroidaceae_bacterium:1	2|976|200643|171549|815||2212467:1
SGB	1410	5	0	BritoIL_2016__W2.23.SA__bin.5,BritoIL_2016__WL.17.SA__bin.1,BritoIL_2016__WL.2.SA__bin.14,NayfachS_2020__GEM_3300008490__bin.19,NayfachS_2020__GEM_3300008734__bin.27	-	BritoIL_2016__W2.23.SA__bin.5	uSGB	Genus	k__Bacteria|p__Bacteroidetes|c__Bacteroidia|o__Bacteroidales|f__Prevotellaceae|g__Alloprevotella|s__Alloprevotella_SGB1410|t__SGB1410	2|976|200643|171549|171552|1283313|	1	k__Bacteria|p__Bacteroidetes|c__Bacteroidia|o__Bacteroidales|f__Prevotellaceae|g__Alloprevotella:1	2|976|200643|171549|171552|1283313:1
SGB	1411	33	1	CM_periimplantitis__SP_162SPI_T016__bin.16,CM_periimplantitis__SP_163SPT_T016__bin.40,CM_periimplantitis__SP_287SPT_T016__bin.27,CM_periimplantitis__SP_403SPT_T016__bin.10,HMP_2012__SRS013950__bin.24,HMP_2012__SRS014107__bin.11,HMP_2012__SRS017691__bin.19,HMP_2012__SRS063215__bin.17,KimCY_2020__KIJ_genome_17346,NayfachS_2020__GEM_3300006307__bin.16,NayfachS_2020__GEM_3300007794__bin.11,NayfachS_2…	GCA_000159995	NayfachS_2020__GEM_3300014815__bin.21	kSGB	Species	k__Bacteria|p__Bacteroidetes|c__Bacteroidia|o__Bacteroidales|f__Prevotellaceae|g__Alloprevotella|s__Alloprevotella_tannerae|t__SGB1411	2|976|200643|171549|171552|1283313|76122	1	k__Bacteria|p__Bacteroidetes|c__Bacteroidia|o__Bacteroidales|f__Prevotellaceae|g__Alloprevotella|s__Alloprevotella_tannerae:1	2|976|200643|171549|171552|1283313|76122:1
SGB	1415	32	1	CM_ghana__C16-20374-GH__bin.39,CM_tanzania2__C16-20252-TZ__bin.21,CM_tanzania2__C16-20400-TZ__bin.56,CM_tanzania__C16-20071-TZ__bin.14,CM_tanzania__C16-20215-TZ__bin.56,CM_tanzania__C16-20645-TZ__bin.81,CM_tanzania__C16-20648-TZ__bin.35,CM_tanzania__C16-20649-TZ__bin.35,CosteaPI_2017__SID713A056-11-90-0__bin.29,CosteaPI_2017__SID713A084-11-90-0__bin.43,GCA_900557555,KimCY_2020__KIJ_genome_1290,Le…	GCA_900753345	XieH_2016__YSZC12003_36244__bin.64	kSGB	Species	k__Bacteria|p__Bacteroidetes|c__Bacteroidia|o__Bacteroidales|f__Bacteroidaceae|g__Bacteroidaceae_unclassified|s__Bacteroidaceae_bacterium|t__SGB1415	2|976|200643|171549|815||2212467	1	k__Bacteria|p__Bacteroidetes|c__Bacteroidia|o__Bacteroidales|f__Bacteroidaceae|g__Bacteroidaceae_unclassified|s__Bacteroidaceae_bacterium:1	2|976|200643|171549|815||2212467:1
SGB	1416	27	0	AlmeidaA_2019__ERR209841__bin.15,AsnicarF_2020__1153__bin.53,AsnicarF_2020__1254__bin.38,AsnicarF_2020__1296__bin.65,AsnicarF_2020__1550__bin.89,AsnicarF_2020__341__bin.6,ChengpingW_2017__AS132raw__bin.27,GCA_900543375,HMP2__C3006C13__bin.8,HMP2__C3006C19__bin.2,HMP2__C3006C20__bin.10,HMP2__C3006C22__bin.2,HMP2__C3006C9__bin.15,KimCY_2020__KIJ_genome_1143,KimCY_2020__KIJ_genome_13259,LeChatelierE…	-	HMP2__C3006C13__bin.8	uSGB	Other	k__Bacteria|p__Bacteroidetes|c__CFGB536|o__OFGB536|f__FGB536|g__GGB1102|s__GGB1102_SGB1416|t__SGB1416	2|976|||||	301	k__Bacteria|p__Bacteroidetes:276,k__Bacteria|p__Firmicutes:25	2|976:276,2|1239:25
SGB	1423	5	0	GCA_000438115,LeChatelierE_2013__MH0055__bin.38,ThomasAM_2019__CRC_MR_SBJ31C_17__bin.17,ViscontiA_2019__SID479647__bin.31,ZeeviD_2015__PNP_Main_154__bin.56	-	ThomasAM_2019__CRC_MR_SBJ31C_17__bin.17	uSGB	Other	k__Bacteria|p__Bacteroidetes|c__CFGB540|o__OFGB540|f__FGB540|g__GGB1109|s__GGB1109_SGB1423|t__SGB1423	2|976|||||	36	k__Bacteria|p__Bacteroidetes:36	2|976:36
SGB	1424	41	0	AlmeidaA_2019__ERR1913021__bin.4,AlmeidaA_2019__ERR209471__bin.4,AsnicarF_2020__1379__bin.124,AsnicarF_2020__521__bin.56,AsnicarF_2020__546__bin.54,AsnicarF_2020__896__bin.14,CM_Neuroblastoma__NB_M_CTR44__bin.59,GCA_000431275,GCA_900551725,LeChatelierE_2013__MH0132__bin.70,LeChatelierE_2013__MH0152__bin.16,LeChatelierE_2013__MH0243__bin.25,LeChatelierE_2013__MH0415__bin.35,LiJ_2014__MH0265__bin.1…	-	LeChatelierE_2013__MH0152__bin.16	uSGB	Other	k__Bacteria|p__Bacteroidetes|c__CFGB540|o__OFGB540|f__FGB540|g__GGB1110|s__GGB1110_SGB1424|t__SGB1424	2|976|||||	167	k__Bacteria|p__Bacteroidetes:165,k__Bacteria|p__Proteobacteria:2	2|976:165,2|1224:2
SGB	1425	2	0	GCA_900553285,LiJ_2014__MH0386__bin.77	-	LiJ_2014__MH0386__bin.77	uSGB	Other	k__Bacteria|p__Bacteroidetes|c__CFGB540|o__OFGB540|f__FGB540|g__GGB1111|s__GGB1111_SGB1425|t__SGB1425	2|976|||||	3	k__Bacteria|p__Bacteroidetes:3	2|976:3
SGB	1426	3	0	AsnicarF_2020__160__bin.63,AsnicarF_2020__81__bin.5,ZellerG_2014__CCIS63468405ST-4-0__bin.26	-	ZellerG_2014__CCIS63468405ST-4-0__bin.26	uSGB	Other	k__Bacteria|p__Bacteroidetes|c__CFGB540|o__OFGB540|f__FGB540|g__GGB1112|s__GGB1112_SGB1426|t__SGB1426	2|976|||||	6	k__Bacteria|p__Bacteroidetes:6	2|976:6
SGB	1427	1	0	CosteaPI_2017__pluto1-11-30-0__bin.50	-	CosteaPI_2017__pluto1-11-30-0__bin.50	uSGB	Other	k__Bacteria|p__Bacteroidetes|c__CFGB540|o__OFGB540|f__FGB540|g__GGB1113|s__GGB1113_SGB1427|t__SGB1427	2|976|||||	2	k__Bacteria|p__Bacteroidetes:2	2|976:2
SGB	1428	1	0	NielsenHB_2014__O2_UC24_2__bin.41	-	NielsenHB_2014__O2_UC24_2__bin.41	uSGB	Other	k__Bacteria|p__Bacteroidetes|c__CFGB540|o__OFGB540|f__FGB540|g__GGB1114|s__GGB1114_SGB1428|t__SGB1428	2|976|||||	8	k__Bacteria|p__Bacteroidetes:8	2|976:8
SGB	1429	43	1	AlmeidaA_2019__ERR1190917__bin.40,AlmeidaA_2019__ERR911959__bin.10,AlmeidaA_2019__SRR5558107__bin.25,AlmeidaA_2019__SRR5558290__bin.13,AlmeidaA_2019__SRR5558319__bin.14,AlmeidaA_2019__SRR5558409__bin.19,AsnicarF_2020__1141__bin.51,AsnicarF_2020__1304__bin.48,AsnicarF_2020__709__bin.14,CM_tanzania2__C16-20270-TZ__bin.54,FengQ_2015__SID31878__bin.62,FerrettiP_2018__CA_C10035MS2598FE_t0M15__bin.13,G…	GCA_900291465	ViscontiA_2019__SID913582__bin.38	kSGB	Species	k__Bacteria|p__Bacteroidetes|c__Bacteroidia|o__Bacteroidales|f__Bacteroidaceae|g__Bacteroides|s__Bacteroides_sp_Marseille_P3684|t__SGB1429	2|976|200643|171549|815|816|2086579	1	k__Bacteria|p__Bacteroidetes|c__Bacteroidia|o__Bacteroidales|f__Bacteroidaceae|g__Bacteroides|s__Bacteroides_sp_Marseille_P3684:1	2|976|200643|171549|815|816|2086579:1
SGB	1430	16	0	AlmeidaA_2019__ERR636353__bin.39,AsnicarF_2020__1296__bin.34,AsnicarF_2020__992__bin.3,Bengtsson-PalmeJ_2015__TRAVELRES5__bin.91,Bengtsson-PalmeJ_2015__TRAVELRES6__bin.82,GCA_003489705,GCA_900550125,JieZ_2017__SAMEA104142212__bin.24,KimCY_2020__KIJ_genome_17056,LiJ_2014__MH0238__bin.19,NayfachS_2020__GEM_3300029612__bin.11,WenC_2017__RA120__bin.40,WirbelJ_2018__CCMD18579000ST-11-0__bin.71,XieH_20…	-	Bengtsson-PalmeJ_2015__TRAVELRES5__bin.91	uSGB	Family	k__Bacteria|p__Bacteroidetes|c__Bacteroidia|o__Bacteroidales|f__Bacteroidaceae|g__GGB1116|s__GGB1116_SGB1430|t__SGB1430	2|976|200643|171549|815||	1	k__Bacteria|p__Bacteroidetes|c__Bacteroidia|o__Bacteroidales|f__Bacteroidaceae:1	2|976|200643|171549|815:1
SGB	1431	1	0	LeChatelierE_2013__MH0415__bin.60	-	LeChatelierE_2013__MH0415__bin.60	uSGB	Family	k__Bacteria|p__Bacteroidetes|c__Bacteroidia|o__Bacteroidales|f__Bacteroidaceae|g__GGB1117|s__GGB1117_SGB1431|t__SGB1431	2|976|200643|171549|815||	1	k__Bacteria|p__Bacteroidetes|c__Bacteroidia|o__Bacteroidales|f__Bacteroidaceae:1	2|976|200643|171549|815:1
SGB	1432	0	1	-	GCA_002159645	GCA_002159645	kSGB	Species	k__Bacteria|p__Bacteroidetes|c__Bacteroidia|o__Bacteroidales|f__Tannerellaceae|g__Parabacteroides|s__Parabacteroides_sp_An277|t__SGB1432	2|976|200643|171549|2005525|375288|1965619	1	k__Bacteria|p__Bacteroidetes|c__Bacteroidia|o__Bacteroidales|f__Tannerellaceae|g__Parabacteroides|s__Parabacteroides_sp_An277:1	2|976|200643|171549|2005525|375288|1965619:1
SGB	1433	4	0	AlmeidaA_2019__ERR1190945__bin.35,GCA_900548345,RaymondF_2016__P1E7__bin.8,ShaoY_2019__SID660b2036-7ae6-11e9-a106-68b59976a384__bin.67	-	GCA_900548345	uSGB	Family	k__Bacteria|p__Bacteroidetes|c__Bacteroidia|o__Bacteroidales|f__Tannerellaceae|g__GGB1119|s__GGB1119_SGB1433|t__SGB1433	2|976|200643|171549|2005525||	1	k__Bacteria|p__Bacteroidetes|c__Bacteroidia|o__Bacteroidales|f__Tannerellaceae:1	2|976|200643|171549|2005525:1
SGB	1437	206	0	AlmeidaA_2019__SRR2857970__bin.145,AlmeidaA_2019__SRR2912811__bin.33,AlmeidaA_2019__SRR3993006__bin.20,AlmeidaA_2019__SRR5106282__bin.25,AlmeidaA_2019__SRR5580126__bin.13,AlmeidaA_2019__SRR5580130__bin.23,AsnicarF_2020__1443__bin.64,AsnicarF_2020__1479__bin.99,AsnicarF_2020__1503__bin.57,AsnicarF_2020__628__bin.82,BritoIL_2016__M1.4.ST__bin.14,BritoIL_2016__M2.39.ST__bin.73,CM_Neuroblastoma__NB_M…	-	LiX_2018__SAMEA104315430__bin.92	uSGB	Other	k__Bacteria|p__Bacteroidetes|c__CFGB544|o__OFGB544|f__FGB544|g__GGB1123|s__GGB1123_SGB1437|t__SGB1437	2|976|||||	1695	k__Bacteria|p__Bacteroidetes:1582,k__Bacteria|p__Firmicutes:103,k__Bacteria|p__Actinobacteria:7,k__Bacteria|p__Proteobacteria:2,k__Bacteria|p__Bacteria_unclassified:1	2|976:1582,2|1239:103,2|201174:7,2|1224:2,2|:1
SGB	1454	34	2	CM_periimplantitis__SP_344SPT_T016__bin.5,GCA_003640225,HMP_2012__SRS013170__bin.36,HMP_2012__SRS013252__bin.14,HMP_2012__SRS017227__bin.6,HMP_2012__SRS018665__bin.41,HMP_2012__SRS022602__bin.40,HMP_2012__SRS022725__bin.52,HMP_2012__SRS024087__bin.41,HMP_2012__SRS047634__bin.79,HMP_2012__SRS049318__bin.62,HMP_2012__SRS055378__bin.73,HMP_2012__SRS058808__bin.66,HMP_2012__SRS063603__bin.18,HMP_2012…	GCA_000318195,GCA_000614205	HMP_2012__SRS063932__bin.78	kSGB	Species	k__Bacteria|p__Bacteroidetes|c__Bacteroidia|o__Bacteroidales|f__Prevotellaceae|g__Prevotella|s__Prevotella_saccharolytica|t__SGB1454	2|976|200643|171549|171552|838|633701	2	k__Bacteria|p__Bacteroidetes|c__Bacteroidia|o__Bacteroidales|f__Prevotellaceae|g__Prevotella|s__Prevotella_saccharolytica:2	2|976|200643|171549|171552|838|633701:2
SGB	1455	6	0	HMP_2012__SRS022725__bin.17,HMP_2012__SRS047634__bin.53,HMP_2012__SRS063603__bin.7,HMP_2012__SRS063999__bin.40,NayfachS_2020__GEM_3300008480__bin.26,NayfachS_2020__GEM_3300008680__bin.12	-	HMP_2012__SRS063603__bin.7	uSGB	Family	k__Bacteria|p__Bacteroidetes|c__Bacteroidia|o__Bacteroidales|f__Prevotellaceae|g__GGB1138|s__GGB1138_SGB1455|t__SGB1455	2|976|200643|171549|171552||	9	k__Bacteria|p__Bacteroidetes|c__Bacteroidia|o__Bacteroidales|f__Prevotellaceae:9	2|976|200643|171549|171552:9
SGB	1456	71	2	CM_cf__CF_TNFC046IS_t2M15__bin.39,FerrettiP_2018__CA_C10002MS2015SA_t0M15__bin.16,FerrettiP_2018__CA_C10031MS2525SA_t0M15__bin.35,FerrettiP_2018__CA_C10035MS2597SA_t0M15__bin.47,HMP_2012__SRS011115__bin.9,HMP_2012__SRS011306__bin.2,HMP_2012__SRS013164__bin.43,HMP_2012__SRS013705__bin.34,HMP_2012__SRS014573__bin.65,HMP_2012__SRS014888__bin.47,HMP_2012__SRS015434__bin.38,HMP_2012__SRS015762__bin.51…	GCA_000613445,GCA_003201715	HMP_2012__SRS064329__bin.1	kSGB	Species	k__Bacteria|p__Bacteroidetes|c__Bacteroidia|o__Bacteroidales|f__Prevotellaceae|g__Prevotella|s__Prevotella_shahii|t__SGB1456	2|976|200643|171549|171552|838|228603	2	k__Bacteria|p__Bacteroidetes|c__Bacteroidia|o__Bacteroidales|f__Prevotellaceae|g__Prevotella|s__Prevotella_shahii:2	2|976|200643|171549|171552|838|228603:2
SGB	1457	62	2	CM_periimplantitis__SP_187SPT_T016_R__bin.9,CM_periimplantitis__SP_283SPT_T016__bin.18,CM_periimplantitis__SP_344SPT_T016__bin.20,CM_periimplantitis__SP_381SPT_T016__bin.2,CM_periimplantitis__SP_502SPI_T016__bin.10,CM_periimplantitis__SP_503SPT_T016__bin.7,HMP_2012__SRS011255__bin.28,HMP_2012__SRS013170__bin.67,HMP_2012__SRS013533__bin.41,HMP_2012__SRS015215__bin.26,HMP_2012__SRS015803__bin.11,HM…	GCA_000163495,GCA_000698925	HMP_2012__SRS052604__bin.17	kSGB	Species	k__Bacteria|p__Bacteroidetes|c__Bacteroidia|o__Bacteroidales|f__Prevotellaceae|g__Prevotella|s__Prevotella_loescheii|t__SGB1457	2|976|200643|171549|171552|838|840	2	k__Bacteria|p__Bacteroidetes|c__Bacteroidia|o__Bacteroidales|f__Prevotellaceae|g__Prevotella|s__Prevotella_sp_oral_taxon_472:1,k__Bacteria|p__Bacteroidetes|c__Bacteroidia|o__Bacteroidales|f__Prevotellaceae|g__Prevotella|s__Prevotella_loescheii:1	2|976|200643|171549|171552|838|655809:1,2|976|200643|171549|171552|838|840:1
SGB	1458	43	3	CM_periimplantitis__SP_163SPT_T016__bin.34,CM_periimplantitis__SP_189SPI_T016__bin.34,CM_periimplantitis__SP_281SPI_T016__bin.18,HMP_2012__SRS013723__bin.67,HMP_2012__SRS013950__bin.37,HMP_2012__SRS014578__bin.1,HMP_2012__SRS018443__bin.31,HMP_2012__SRS022149__bin.10,HMP_2012__SRS023938__bin.52,HMP_2012__SRS024447__bin.59,HMP_2012__SRS042984__bin.31,HMP_2012__SRS051930__bin.37,HMP_2012__SRS052876…	GCA_000162415,GCA_000312305,GCA_001814145	ShiB_2015__S21-03-R__bin.49	kSGB	Species	k__Bacteria|p__Bacteroidetes|c__Bacteroidia|o__Bacteroidales|f__Prevotellaceae|g__Prevotella|s__Prevotella_conceptionensis|t__SGB1458	2|976|200643|171549|171552|838|340486	3	k__Bacteria|p__Bacteroidetes|c__Bacteroidia|o__Bacteroidales|f__Prevotellaceae|g__Prevotella|s__Prevotella_sp_oral_taxon_317:1,k__Bacteria|p__Bacteroidetes|c__Bacteroidia|o__Bacteroidales|f__Prevotellaceae|g__Prevotella|s__Prevotella_conceptionensis:1,k__Bacteria|p__Bacteroidetes|c__Bacteroidia|o__Bacteroidales|f__Prevotellaceae|g__Prevotella|s__Prevotella_sp_HMSC073D09:1	2|976|200643|171549|171552|838|652721:1,2|976|200643|171549|171552|838|340486:1,2|976|200643|171549|171552|838|1739459:1
SGB	1459	26	0	HMP_2012__SRS011152__bin.9,HMP_2012__SRS013170__bin.42,HMP_2012__SRS014476__bin.35,HMP_2012__SRS015044__bin.32,HMP_2012__SRS015574__bin.4,HMP_2012__SRS016360__bin.6,HMP_2012__SRS016575__bin.58,HMP_2012__SRS016746__bin.29,HMP_2012__SRS019128__bin.45,HMP_2012__SRS022725__bin.25,HMP_2012__SRS024087__bin.14,HMP_2012__SRS024355__bin.54,HMP_2012__SRS058808__bin.67,HMP_2012__SRS063999__bin.62,NayfachS_2…	-	HMP_2012__SRS024355__bin.54	uSGB	Genus	k__Bacteria|p__Bacteroidetes|c__Bacteroidia|o__Bacteroidales|f__Prevotellaceae|g__Prevotella|s__Prevotella_SGB1459|t__SGB1459	2|976|200643|171549|171552|838|	5	k__Bacteria|p__Bacteroidetes|c__Bacteroidia|o__Bacteroidales|f__Prevotellaceae|g__Prevotella:5	2|976|200643|171549|171552|838:5
SGB	1460	1	0	HMP_2012__SRS011343__bin.16	-	HMP_2012__SRS011343__bin.16	uSGB	Genus	k__Bacteria|p__Bacteroidetes|c__Bacteroidia|o__Bacteroidales|f__Prevotellaceae|g__Prevotella|s__Prevotella_SGB1460|t__SGB1460	2|976|200643|171549|171552|838|	5	k__Bacteria|p__Bacteroidetes|c__Bacteroidia|o__Bacteroidales|f__Prevotellaceae|g__Prevotella:5	2|976|200643|171549|171552|838:5
SGB	1461	1	0	HMP_2012__SRS024289__bin.32	-	HMP_2012__SRS024289__bin.32	uSGB	Genus	k__Bacteria|p__Bacteroidetes|c__Bacteroidia|o__Bacteroidales|f__Prevotellaceae|g__Prevotella|s__Prevotella_SGB1461|t__SGB1461	2|976|200643|171549|171552|838|	5	k__Bacteria|p__Bacteroidetes|c__Bacteroidia|o__Bacteroidales|f__Prevotellaceae|g__Prevotella:5	2|976|200643|171549|171552|838:5
SGB	1462	1	0	CM_periimplantitis__SP_323SPI_T016__bin.5	-	CM_periimplantitis__SP_323SPI_T016__bin.5	uSGB	Family	k__Bacteria|p__Bacteroidetes|c__Bacteroidia|o__Bacteroidales|f__Prevotellaceae|g__GGB1141|s__GGB1141_SGB1462|t__SGB1462	2|976|200643|171549|171552||	9	k__Bacteria|p__Bacteroidetes|c__Bacteroidia|o__Bacteroidales|f__Prevotellaceae:9	2|976|200643|171549|171552:9
SGB	1463	7	0	BritoIL_2016__W1.22.SA__bin.5,CM_argentina__ARG_L4__bin.3,ChuDM_2017__NCS-075-I-ORAL3_microbiome__bin.7,ChuDM_2017__NCS_075_Oral_infant3.out_1__bin.18,HMP_2012__SRS013506__bin.6,HMP_2012__SRS049147__bin.61,LassalleF_2017__SAMEA4031759__bin.21	-	ChuDM_2017__NCS-075-I-ORAL3_microbiome__bin.7	uSGB	Genus	k__Bacteria|p__Bacteroidetes|c__Bacteroidia|o__Bacteroidales|f__Prevotellaceae|g__Alloprevotella|s__Alloprevotella_SGB1463|t__SGB1463	2|976|200643|171549|171552|1283313|	2	k__Bacteria|p__Bacteroidetes|c__Bacteroidia|o__Bacteroidales|f__Prevotellaceae|g__Alloprevotella:1,k__Bacteria|p__Bacteroidetes|c__Bacteroidia|o__Bacteroidales|f__Prevotellaceae|g__Prevotellaceae_unclassified:1	2|976|200643|171549|171552|1283313:1,2|976|200643|171549|171552|:1
SGB	1464	27	1	HMP_2012__SRS015803__bin.2,HMP_2012__SRS016746__bin.18,HMP_2012__SRS017227__bin.81,HMP_2012__SRS019028__bin.16,HMP_2012__SRS023595__bin.18,HMP_2012__SRS023938__bin.25,HMP_2012__SRS024087__bin.26,HMP_2012__SRS024289__bin.16,HMP_2012__SRS047634__bin.60,HMP_2012__SRS055401__bin.27,HMP_2012__SRS058808__bin.33,HMP_2012__SRS063603__bin.53,HMP_2012__SRS063932__bin.16,KimCY_2020__KIJ_genome_385,NayfachS_…	GCA_000318095	HMP_2012__SRS017227__bin.81	kSGB	Species	k__Bacteria|p__Bacteroidetes|c__Bacteroidia|o__Bacteroidales|f__Prevotellaceae|g__Alloprevotella|s__Prevotella_sp_oral_taxon_473|t__SGB1464	2|976|200643|171549|171552|1283313|712469	1	k__Bacteria|p__Bacteroidetes|c__Bacteroidia|o__Bacteroidales|f__Prevotellaceae|g__Alloprevotella|s__Prevotella_sp_oral_taxon_473:1	2|976|200643|171549|171552|1283313|712469:1
SGB	1465	35	1	FerrettiP_2018__CA_C10023MS2385SA_t0M15__bin.19,HMP_2012__SRS011115__bin.89,HMP_2012__SRS013164__bin.16,HMP_2012__SRS014573__bin.37,HMP_2012__SRS015434__bin.15,HMP_2012__SRS016225__bin.44,HMP_2012__SRS017007__bin.37,HMP_2012__SRS018145__bin.4,HMP_2012__SRS018357__bin.4,HMP_2012__SRS018739__bin.8,HMP_2012__SRS019071__bin.26,HMP_2012__SRS019127__bin.37,HMP_2012__SRS021496__bin.59,HMP_2012__SRS02262…	GCA_900095835	HMP_2012__SRS019071__bin.26	kSGB	Species	k__Bacteria|p__Bacteroidetes|c__Bacteroidia|o__Bacteroidales|f__Prevotellaceae|g__Prevotellaceae_unclassified|s__Prevotellaceae_bacterium_Marseille_P2826|t__SGB1465	2|976|200643|171549|171552||1852368	1	k__Bacteria|p__Bacteroidetes|c__Bacteroidia|o__Bacteroidales|f__Prevotellaceae|g__Prevotellaceae_unclassified|s__Prevotellaceae_bacterium_Marseille_P2826:1	2|976|200643|171549|171552||1852368:1
SGB	1466	25	0	BritoIL_2016__WL.44.SA__bin.48,CM_cf__CF_TNFC004SS_t1M15__bin.3,ChuDM_2017__NCS-014-I-ORAL1_microbiome__bin.12,HMP_2012__SRS013239__bin.1,HMP_2012__SRS013946__bin.33,HMP_2012__SRS014473__bin.7,HMP_2012__SRS015060__bin.24,HMP_2012__SRS019120__bin.11,HMP_2012__SRS019124__bin.15,HMP_2012__SRS019125__bin.25,HMP_2012__SRS019329__bin.8,HMP_2012__SRS023930__bin.9,HMP_2012__SRS045049__bin.12,HMP_2012__SR…	-	HMP_2012__SRS019125__bin.25	uSGB	Genus	k__Bacteria|p__Bacteroidetes|c__Bacteroidia|o__Bacteroidales|f__Prevotellaceae|g__Alloprevotella|s__Alloprevotella_SGB1466|t__SGB1466	2|976|200643|171549|171552|1283313|	2	k__Bacteria|p__Bacteroidetes|c__Bacteroidia|o__Bacteroidales|f__Prevotellaceae|g__Alloprevotella:1,k__Bacteria|p__Bacteroidetes|c__Bacteroidia|o__Bacteroidales|f__Prevotellaceae|g__Prevotellaceae_unclassified:1	2|976|200643|171549|171552|1283313:1,2|976|200643|171549|171552|:1
[truncated: 139,151 more rows]

## Sheet: lementary Table 2
External file

## Sheet: lementary Table 3
Dataset	Sample	Ecosystem	Ecosystem Category	Ecosystem Type	Ecosystem Subtype	Specific Ecosystem
AlmeidaA_2019	DRR042264	Host-associated	Human,Mammals	Digestive system	Gut	Fecal
AlmeidaA_2019	DRR042265	Host-associated	Human,Mammals	Digestive system	Gut	Fecal
AlmeidaA_2019	DRR042272	Host-associated	Human,Mammals	Digestive system	Gut	Fecal
AlmeidaA_2019	DRR042273	Host-associated	Human,Mammals	Digestive system	Gut	Fecal
[truncated: 40,784 more rows]

## Sheet: lementary Table 4
Phylum	kSGB	uSGB
[truncated: 95 more rows]

[truncated: 21 more sheets: lementary Table 5, lementary Table 6, lementary Table 7, lementary Table 8, lementary Table 9, lementary Table 10, lementary Table 11, lementary Table 12, lementary Table 13, lementary Table 14, lementary Table 15, lementary Table 16, lementary Table 17, lementary Table 18, lementary Table 19, lementary Table 20, lementary Table 21, lementary Table 22, lementary Table 23, lementary Table 24 …]
