# Supplementary material for: Extending and improving metagenomic taxonomic profiling with uncharacterized species using MetaPhlAn 4
Source: Nat Biotechnol. 2023 Feb 23;41(11):1633–44. doi: 10.1038/s41587-023-01688-w (PMC10635831; doi:10.1038/s41587-023-01688-w)
Supplement: Supplementary file 4 — Zip file of Supplementary Table 2. [file 41587_2023_1688_MOESM4_ESM.zip › SupplementaryTable2.xlsx]

## Sheet: Table_S2
# mag_id	sample_id	dataset_id	checkm_completeness	checkm_contamination	checkm_strain_heterogeneity
AlmeidaA_2019__DRR042264__bin.18	DRR042264	AlmeidaA_2019	72.54	0.09	0
AlmeidaA_2019__DRR042264__bin.9	DRR042264	AlmeidaA_2019	68.45	2.59	0
AlmeidaA_2019__DRR042265__bin.10	DRR042265	AlmeidaA_2019	51.03	0	0
AlmeidaA_2019__DRR042265__bin.12	DRR042265	AlmeidaA_2019	79.9	3.39	44.44
AlmeidaA_2019__DRR042272__bin.13	DRR042272	AlmeidaA_2019	65.3	1.2	0
AlmeidaA_2019__DRR042272__bin.16	DRR042272	AlmeidaA_2019	65.59	0	0
AlmeidaA_2019__DRR042272__bin.7	DRR042272	AlmeidaA_2019	61.75	0	0
AlmeidaA_2019__DRR042272__bin.9	DRR042272	AlmeidaA_2019	58.97	1.72	100
AlmeidaA_2019__DRR042273__bin.11	DRR042273	AlmeidaA_2019	71.92	0	0
AlmeidaA_2019__DRR042273__bin.2	DRR042273	AlmeidaA_2019	66.96	0	0
AlmeidaA_2019__DRR042280__bin.15	DRR042280	AlmeidaA_2019	95.75	3.58	0
AlmeidaA_2019__DRR042280__bin.24	DRR042280	AlmeidaA_2019	55.7	0	0
AlmeidaA_2019__DRR042280__bin.25	DRR042280	AlmeidaA_2019	57.89	0	0
AlmeidaA_2019__DRR042280__bin.8	DRR042280	AlmeidaA_2019	72.92	1.44	12.5
AlmeidaA_2019__DRR042281__bin.23	DRR042281	AlmeidaA_2019	56.14	0	0
AlmeidaA_2019__DRR042281__bin.26	DRR042281	AlmeidaA_2019	57.59	0	0
AlmeidaA_2019__DRR042281__bin.6	DRR042281	AlmeidaA_2019	74.23	2.24	25
AlmeidaA_2019__DRR042288__bin.12	DRR042288	AlmeidaA_2019	56.71	1.09	16.67
AlmeidaA_2019__DRR042288__bin.15	DRR042288	AlmeidaA_2019	89.55	2.68	0
AlmeidaA_2019__DRR042288__bin.16	DRR042288	AlmeidaA_2019	98.55	0	0
AlmeidaA_2019__DRR042288__bin.29	DRR042288	AlmeidaA_2019	54.08	0	0
AlmeidaA_2019__DRR042288__bin.37	DRR042288	AlmeidaA_2019	59.77	0.88	33.33
AlmeidaA_2019__DRR042288__bin.38	DRR042288	AlmeidaA_2019	53.45	0	0
AlmeidaA_2019__DRR042288__bin.4	DRR042288	AlmeidaA_2019	59.35	1.44	14.29
AlmeidaA_2019__DRR042288__bin.45	DRR042288	AlmeidaA_2019	77.04	1.47	0
AlmeidaA_2019__DRR042289__bin.13	DRR042289	AlmeidaA_2019	81.53	2.42	63.64
AlmeidaA_2019__DRR042289__bin.14	DRR042289	AlmeidaA_2019	71.32	0	0
AlmeidaA_2019__DRR042289__bin.19	DRR042289	AlmeidaA_2019	73.87	2.24	0
AlmeidaA_2019__DRR042289__bin.22	DRR042289	AlmeidaA_2019	96.16	1.5	40
AlmeidaA_2019__DRR042289__bin.23	DRR042289	AlmeidaA_2019	61.76	0.41	100
AlmeidaA_2019__DRR042289__bin.26	DRR042289	AlmeidaA_2019	81.14	2.2	16.67
AlmeidaA_2019__DRR042289__bin.34	DRR042289	AlmeidaA_2019	75.29	1.66	0
AlmeidaA_2019__DRR042289__bin.37	DRR042289	AlmeidaA_2019	58.89	0.63	0
AlmeidaA_2019__DRR042289__bin.39	DRR042289	AlmeidaA_2019	71.93	0	0
AlmeidaA_2019__DRR042304__bin.11	DRR042304	AlmeidaA_2019	71.73	0	0
AlmeidaA_2019__DRR042304__bin.29	DRR042304	AlmeidaA_2019	52.82	0	0
AlmeidaA_2019__DRR042304__bin.32	DRR042304	AlmeidaA_2019	71.87	0.86	100
AlmeidaA_2019__DRR042304__bin.34	DRR042304	AlmeidaA_2019	66.5	0	0
AlmeidaA_2019__DRR042304__bin.37	DRR042304	AlmeidaA_2019	69.44	1.9	20
AlmeidaA_2019__DRR042304__bin.41	DRR042304	AlmeidaA_2019	55.34	0	0
AlmeidaA_2019__DRR042304__bin.44	DRR042304	AlmeidaA_2019	58.95	0	0
AlmeidaA_2019__DRR042304__bin.5	DRR042304	AlmeidaA_2019	75.81	0.81	0
AlmeidaA_2019__DRR042304__bin.8	DRR042304	AlmeidaA_2019	84.61	3.63	23.08
AlmeidaA_2019__DRR042305__bin.13	DRR042305	AlmeidaA_2019	88.42	1.47	50
AlmeidaA_2019__DRR042305__bin.19	DRR042305	AlmeidaA_2019	52.07	0	0
AlmeidaA_2019__DRR042305__bin.2	DRR042305	AlmeidaA_2019	76.68	4.43	0
AlmeidaA_2019__DRR042305__bin.23	DRR042305	AlmeidaA_2019	59.97	1.75	100
AlmeidaA_2019__DRR042305__bin.25	DRR042305	AlmeidaA_2019	59.65	1.75	0
AlmeidaA_2019__DRR042305__bin.9	DRR042305	AlmeidaA_2019	75.56	0.33	25
AlmeidaA_2019__DRR042312__bin.12	DRR042312	AlmeidaA_2019	70.18	0.29	0
AlmeidaA_2019__DRR042312__bin.16	DRR042312	AlmeidaA_2019	78.17	4.44	42.86
AlmeidaA_2019__DRR042312__bin.2	DRR042312	AlmeidaA_2019	83.23	0.84	0
AlmeidaA_2019__DRR042312__bin.20	DRR042312	AlmeidaA_2019	57.24	0.94	0
AlmeidaA_2019__DRR042312__bin.24	DRR042312	AlmeidaA_2019	58.23	0	0
AlmeidaA_2019__DRR042312__bin.41	DRR042312	AlmeidaA_2019	89.33	1.57	0
AlmeidaA_2019__DRR042316__bin.14	DRR042316	AlmeidaA_2019	83.54	0.32	0
AlmeidaA_2019__DRR042316__bin.16	DRR042316	AlmeidaA_2019	51.72	0	0
AlmeidaA_2019__DRR042316__bin.2	DRR042316	AlmeidaA_2019	92.62	1.32	25
AlmeidaA_2019__DRR042316__bin.20	DRR042316	AlmeidaA_2019	69.32	0.45	0
AlmeidaA_2019__DRR042316__bin.23	DRR042316	AlmeidaA_2019	97.04	0.84	25
AlmeidaA_2019__DRR042316__bin.25	DRR042316	AlmeidaA_2019	51.8	0	0
AlmeidaA_2019__DRR042316__bin.27	DRR042316	AlmeidaA_2019	94.32	1.86	0
AlmeidaA_2019__DRR042316__bin.28	DRR042316	AlmeidaA_2019	88.05	0.17	100
AlmeidaA_2019__DRR042316__bin.38	DRR042316	AlmeidaA_2019	86.75	3.76	0
AlmeidaA_2019__DRR042316__bin.48	DRR042316	AlmeidaA_2019	54.79	0.73	0
AlmeidaA_2019__DRR042316__bin.6	DRR042316	AlmeidaA_2019	94.21	2.85	20
AlmeidaA_2019__DRR042316__bin.64	DRR042316	AlmeidaA_2019	56.72	0	0
AlmeidaA_2019__DRR042316__bin.66	DRR042316	AlmeidaA_2019	64.22	2.8	14.29
AlmeidaA_2019__DRR042316__bin.69	DRR042316	AlmeidaA_2019	61.08	1.5	0
AlmeidaA_2019__DRR042316__bin.7	DRR042316	AlmeidaA_2019	84.18	3.16	16.67
AlmeidaA_2019__DRR042316__bin.70	DRR042316	AlmeidaA_2019	71.69	2.6	54.55
AlmeidaA_2019__DRR042316__bin.8	DRR042316	AlmeidaA_2019	54.62	0.84	0
AlmeidaA_2019__DRR042316__bin.9	DRR042316	AlmeidaA_2019	59.64	0	0
AlmeidaA_2019__DRR042320__bin.1	DRR042320	AlmeidaA_2019	55.24	0.81	0
AlmeidaA_2019__DRR042320__bin.16	DRR042320	AlmeidaA_2019	68.97	3.45	50
AlmeidaA_2019__DRR042320__bin.24	DRR042320	AlmeidaA_2019	88.95	0	0
AlmeidaA_2019__DRR042320__bin.30	DRR042320	AlmeidaA_2019	64.39	0	0
AlmeidaA_2019__DRR042320__bin.4	DRR042320	AlmeidaA_2019	85.73	0.9	0
AlmeidaA_2019__DRR042320__bin.45	DRR042320	AlmeidaA_2019	60.83	0.46	100
AlmeidaA_2019__DRR042320__bin.46	DRR042320	AlmeidaA_2019	80.79	4.08	18.18
AlmeidaA_2019__DRR042321__bin.11	DRR042321	AlmeidaA_2019	71.7	0	0
AlmeidaA_2019__DRR042321__bin.31	DRR042321	AlmeidaA_2019	88.52	1.32	0
AlmeidaA_2019__DRR042321__bin.32	DRR042321	AlmeidaA_2019	56.82	0	0
AlmeidaA_2019__DRR042321__bin.8	DRR042321	AlmeidaA_2019	64.91	1.75	0
AlmeidaA_2019__DRR042321__bin.9	DRR042321	AlmeidaA_2019	69.3	1.75	0
AlmeidaA_2019__DRR042328__bin.11	DRR042328	AlmeidaA_2019	58.9	1.08	0
AlmeidaA_2019__DRR042328__bin.22	DRR042328	AlmeidaA_2019	83.89	0	0
AlmeidaA_2019__DRR042328__bin.31	DRR042328	AlmeidaA_2019	70.25	0	0
AlmeidaA_2019__DRR042328__bin.35	DRR042328	AlmeidaA_2019	96.25	0.67	0
AlmeidaA_2019__DRR042328__bin.4	DRR042328	AlmeidaA_2019	68.66	0	0
AlmeidaA_2019__DRR042328__bin.44	DRR042328	AlmeidaA_2019	60.76	0.32	0
AlmeidaA_2019__DRR042328__bin.46	DRR042328	AlmeidaA_2019	85.56	0	0
AlmeidaA_2019__DRR042328__bin.47	DRR042328	AlmeidaA_2019	61.52	0	0
AlmeidaA_2019__DRR042328__bin.50	DRR042328	AlmeidaA_2019	88.17	2.8	27.27
AlmeidaA_2019__DRR042328__bin.51	DRR042328	AlmeidaA_2019	86.78	1.35	28.57
AlmeidaA_2019__DRR042328__bin.8	DRR042328	AlmeidaA_2019	61.39	0.95	0
AlmeidaA_2019__DRR042329__bin.14	DRR042329	AlmeidaA_2019	98.95	2.85	11.11
AlmeidaA_2019__DRR042329__bin.18	DRR042329	AlmeidaA_2019	77.47	1.64	33.33
AlmeidaA_2019__DRR042329__bin.20	DRR042329	AlmeidaA_2019	76.77	0.96	0
AlmeidaA_2019__DRR042329__bin.23	DRR042329	AlmeidaA_2019	98.55	0.48	0
AlmeidaA_2019__DRR042329__bin.25	DRR042329	AlmeidaA_2019	82.99	0.68	0
AlmeidaA_2019__DRR042332__bin.14	DRR042332	AlmeidaA_2019	93	3.48	33.33
AlmeidaA_2019__DRR042332__bin.23	DRR042332	AlmeidaA_2019	80.27	0	0
AlmeidaA_2019__DRR042332__bin.24	DRR042332	AlmeidaA_2019	73.15	0.67	0
AlmeidaA_2019__DRR042332__bin.32	DRR042332	AlmeidaA_2019	67.58	0	0
AlmeidaA_2019__DRR042332__bin.4	DRR042332	AlmeidaA_2019	52.23	0	0
AlmeidaA_2019__DRR042333__bin.10	DRR042333	AlmeidaA_2019	50.88	0	0
AlmeidaA_2019__DRR042333__bin.11	DRR042333	AlmeidaA_2019	98.04	1.17	0
AlmeidaA_2019__DRR042333__bin.14	DRR042333	AlmeidaA_2019	51.68	0	0
AlmeidaA_2019__DRR042333__bin.17	DRR042333	AlmeidaA_2019	88.95	0	0
AlmeidaA_2019__DRR042333__bin.18	DRR042333	AlmeidaA_2019	91.54	1.61	66.67
AlmeidaA_2019__DRR042333__bin.21	DRR042333	AlmeidaA_2019	63.28	0	0
AlmeidaA_2019__DRR042333__bin.3	DRR042333	AlmeidaA_2019	72.34	2.04	0
AlmeidaA_2019__DRR042333__bin.8	DRR042333	AlmeidaA_2019	86.32	0.31	0
AlmeidaA_2019__DRR042340__bin.11	DRR042340	AlmeidaA_2019	89.7	2.47	54.55
AlmeidaA_2019__DRR042340__bin.14	DRR042340	AlmeidaA_2019	89.77	4.09	0
AlmeidaA_2019__DRR042340__bin.19	DRR042340	AlmeidaA_2019	98.66	2.18	25
AlmeidaA_2019__DRR042340__bin.23	DRR042340	AlmeidaA_2019	81.86	0.84	33.33
AlmeidaA_2019__DRR042340__bin.25	DRR042340	AlmeidaA_2019	64.73	0.23	100
AlmeidaA_2019__DRR042340__bin.26	DRR042340	AlmeidaA_2019	64.61	1.79	0
AlmeidaA_2019__DRR042340__bin.29	DRR042340	AlmeidaA_2019	88.97	0	0
AlmeidaA_2019__DRR042340__bin.37	DRR042340	AlmeidaA_2019	75.89	1.79	100
AlmeidaA_2019__DRR042340__bin.39	DRR042340	AlmeidaA_2019	73.8	0	0
AlmeidaA_2019__DRR042340__bin.44	DRR042340	AlmeidaA_2019	75.81	0	0
AlmeidaA_2019__DRR042340__bin.49	DRR042340	AlmeidaA_2019	93.2	1.7	10
AlmeidaA_2019__DRR042340__bin.50	DRR042340	AlmeidaA_2019	68.14	1.9	75
AlmeidaA_2019__DRR042340__bin.8	DRR042340	AlmeidaA_2019	53.46	0	0
AlmeidaA_2019__DRR042341__bin.1	DRR042341	AlmeidaA_2019	79.61	0.69	33.33
AlmeidaA_2019__DRR042341__bin.10	DRR042341	AlmeidaA_2019	68.42	0	0
AlmeidaA_2019__DRR042341__bin.14	DRR042341	AlmeidaA_2019	95.58	0.69	0
AlmeidaA_2019__DRR042341__bin.15	DRR042341	AlmeidaA_2019	84.07	1.58	0
AlmeidaA_2019__DRR042341__bin.19	DRR042341	AlmeidaA_2019	82.11	2.53	0
AlmeidaA_2019__DRR042341__bin.25	DRR042341	AlmeidaA_2019	87.03	3.54	14.29
AlmeidaA_2019__DRR042341__bin.26	DRR042341	AlmeidaA_2019	85.8	0.68	100
AlmeidaA_2019__DRR042341__bin.29	DRR042341	AlmeidaA_2019	83.05	2.91	0
AlmeidaA_2019__DRR042341__bin.30	DRR042341	AlmeidaA_2019	73.25	1.89	0
AlmeidaA_2019__DRR042348__bin.10	DRR042348	AlmeidaA_2019	92.45	0.13	0
AlmeidaA_2019__DRR042348__bin.17	DRR042348	AlmeidaA_2019	81.42	0.63	0
AlmeidaA_2019__DRR042348__bin.18	DRR042348	AlmeidaA_2019	62.1	0.81	100
AlmeidaA_2019__DRR042348__bin.19	DRR042348	AlmeidaA_2019	93.74	3.06	83.33
AlmeidaA_2019__DRR042348__bin.2	DRR042348	AlmeidaA_2019	77.19	1.75	100
AlmeidaA_2019__DRR042348__bin.21	DRR042348	AlmeidaA_2019	65.52	0	0
AlmeidaA_2019__DRR042348__bin.22	DRR042348	AlmeidaA_2019	92.19	0.32	0
AlmeidaA_2019__DRR042348__bin.25	DRR042348	AlmeidaA_2019	56.14	0	0
AlmeidaA_2019__DRR042348__bin.26	DRR042348	AlmeidaA_2019	93.86	1.36	66.67
AlmeidaA_2019__DRR042348__bin.28	DRR042348	AlmeidaA_2019	56.71	0.45	0
AlmeidaA_2019__DRR042348__bin.29	DRR042348	AlmeidaA_2019	78.33	1.39	37.5
AlmeidaA_2019__DRR042348__bin.36	DRR042348	AlmeidaA_2019	51.01	0	0
AlmeidaA_2019__DRR042348__bin.39	DRR042348	AlmeidaA_2019	68.95	0.45	0
AlmeidaA_2019__DRR042348__bin.4	DRR042348	AlmeidaA_2019	90.88	1.93	0
AlmeidaA_2019__DRR042348__bin.42	DRR042348	AlmeidaA_2019	59.65	0	0
AlmeidaA_2019__DRR042349__bin.19	DRR042349	AlmeidaA_2019	67.09	0.63	0
AlmeidaA_2019__DRR042349__bin.22	DRR042349	AlmeidaA_2019	91.23	0	0
AlmeidaA_2019__DRR042349__bin.27	DRR042349	AlmeidaA_2019	72.58	1.91	50
AlmeidaA_2019__DRR042349__bin.29	DRR042349	AlmeidaA_2019	88.57	2.11	40
AlmeidaA_2019__DRR042349__bin.31	DRR042349	AlmeidaA_2019	74.11	3.57	0
AlmeidaA_2019__DRR042349__bin.35	DRR042349	AlmeidaA_2019	58.44	0	0
AlmeidaA_2019__DRR042349__bin.39	DRR042349	AlmeidaA_2019	93.28	2.24	0
AlmeidaA_2019__DRR042349__bin.5	DRR042349	AlmeidaA_2019	99.19	1.61	50
AlmeidaA_2019__DRR042352__bin.20	DRR042352	AlmeidaA_2019	86.79	4.25	100
AlmeidaA_2019__DRR042352__bin.22	DRR042352	AlmeidaA_2019	73.62	0	0
AlmeidaA_2019__DRR042352__bin.24	DRR042352	AlmeidaA_2019	71.81	1.27	0
AlmeidaA_2019__DRR042352__bin.26	DRR042352	AlmeidaA_2019	91.67	3.63	12.5
AlmeidaA_2019__DRR042352__bin.27	DRR042352	AlmeidaA_2019	63.16	0	0
AlmeidaA_2019__DRR042352__bin.3	DRR042352	AlmeidaA_2019	98.55	0.67	0
AlmeidaA_2019__DRR042353__bin.10	DRR042353	AlmeidaA_2019	76.19	4.56	33.33
AlmeidaA_2019__DRR042353__bin.11	DRR042353	AlmeidaA_2019	95.87	1.6	50
AlmeidaA_2019__DRR042353__bin.24	DRR042353	AlmeidaA_2019	79.68	0.88	50
AlmeidaA_2019__DRR042353__bin.30	DRR042353	AlmeidaA_2019	59.42	0.38	0
AlmeidaA_2019__DRR042353__bin.5	DRR042353	AlmeidaA_2019	98.83	0	0
AlmeidaA_2019__DRR042356__bin.1	DRR042356	AlmeidaA_2019	87.58	0	0
AlmeidaA_2019__DRR042356__bin.18	DRR042356	AlmeidaA_2019	59.28	1.42	33.33
AlmeidaA_2019__DRR042356__bin.19	DRR042356	AlmeidaA_2019	66.6	0	0
AlmeidaA_2019__DRR042356__bin.21	DRR042356	AlmeidaA_2019	82.55	0.67	0
AlmeidaA_2019__DRR042356__bin.26	DRR042356	AlmeidaA_2019	72.48	0	0
AlmeidaA_2019__DRR042356__bin.28	DRR042356	AlmeidaA_2019	85.52	2.7	33.33
AlmeidaA_2019__DRR042356__bin.29	DRR042356	AlmeidaA_2019	97.14	0	0
AlmeidaA_2019__DRR042356__bin.31	DRR042356	AlmeidaA_2019	59.15	0.23	100
AlmeidaA_2019__DRR042356__bin.33	DRR042356	AlmeidaA_2019	92.52	2.04	0
AlmeidaA_2019__DRR042356__bin.36	DRR042356	AlmeidaA_2019	87.28	2.55	50
AlmeidaA_2019__DRR042356__bin.38	DRR042356	AlmeidaA_2019	94.97	0	0
AlmeidaA_2019__DRR042356__bin.41	DRR042356	AlmeidaA_2019	94.8	2.56	18.18
AlmeidaA_2019__DRR042356__bin.48	DRR042356	AlmeidaA_2019	83.86	3.57	88.89
AlmeidaA_2019__DRR042356__bin.56	DRR042356	AlmeidaA_2019	55.18	0.65	33.33
AlmeidaA_2019__DRR042356__bin.57	DRR042356	AlmeidaA_2019	96.52	0.32	0
AlmeidaA_2019__DRR042356__bin.59	DRR042356	AlmeidaA_2019	59.12	0.88	100
AlmeidaA_2019__DRR042356__bin.65	DRR042356	AlmeidaA_2019	65.19	0.63	0
AlmeidaA_2019__DRR042356__bin.9	DRR042356	AlmeidaA_2019	70.25	3.48	0
AlmeidaA_2019__DRR042360__bin.1	DRR042360	AlmeidaA_2019	79.21	1.45	50
AlmeidaA_2019__DRR042360__bin.26	DRR042360	AlmeidaA_2019	56.14	0	0
AlmeidaA_2019__DRR042360__bin.28	DRR042360	AlmeidaA_2019	90.57	0	0
AlmeidaA_2019__DRR042360__bin.33	DRR042360	AlmeidaA_2019	86.91	1.38	33.33
AlmeidaA_2019__DRR042360__bin.39	DRR042360	AlmeidaA_2019	60.86	0	0
AlmeidaA_2019__DRR042360__bin.54	DRR042360	AlmeidaA_2019	72.68	2.3	0
AlmeidaA_2019__DRR042360__bin.58	DRR042360	AlmeidaA_2019	78.07	0.63	100
AlmeidaA_2019__DRR042360__bin.6	DRR042360	AlmeidaA_2019	87.55	1.36	30.77
AlmeidaA_2019__DRR042361__bin.33	DRR042361	AlmeidaA_2019	72.17	3.4	14.29
AlmeidaA_2019__DRR042361__bin.39	DRR042361	AlmeidaA_2019	58.39	0.67	0
AlmeidaA_2019__DRR042361__bin.4	DRR042361	AlmeidaA_2019	59.7	0.63	0
AlmeidaA_2019__DRR042361__bin.44	DRR042361	AlmeidaA_2019	71.24	2.95	0
AlmeidaA_2019__DRR042361__bin.5	DRR042361	AlmeidaA_2019	72.25	0	0
AlmeidaA_2019__DRR042361__bin.8	DRR042361	AlmeidaA_2019	93.24	0	0
AlmeidaA_2019__DRR042364__bin.18	DRR042364	AlmeidaA_2019	70.18	1.75	0
AlmeidaA_2019__DRR042364__bin.2	DRR042364	AlmeidaA_2019	97.99	0.17	0
AlmeidaA_2019__DRR042364__bin.22	DRR042364	AlmeidaA_2019	74.14	0	0
AlmeidaA_2019__DRR042364__bin.30	DRR042364	AlmeidaA_2019	64.91	0	0
AlmeidaA_2019__DRR042364__bin.41	DRR042364	AlmeidaA_2019	86.15	2.59	0
AlmeidaA_2019__DRR042364__bin.43	DRR042364	AlmeidaA_2019	85.76	2.22	100
AlmeidaA_2019__DRR042364__bin.44	DRR042364	AlmeidaA_2019	56.73	0	0
AlmeidaA_2019__DRR042364__bin.50	DRR042364	AlmeidaA_2019	69.93	0.67	0
AlmeidaA_2019__DRR042365__bin.11	DRR042365	AlmeidaA_2019	100	0.12	0
AlmeidaA_2019__DRR042365__bin.13	DRR042365	AlmeidaA_2019	63.79	0	0
AlmeidaA_2019__DRR042365__bin.16	DRR042365	AlmeidaA_2019	71.65	1.19	100
AlmeidaA_2019__DRR042365__bin.17	DRR042365	AlmeidaA_2019	87.2	0	0
AlmeidaA_2019__DRR042365__bin.18	DRR042365	AlmeidaA_2019	51.68	0	0
AlmeidaA_2019__DRR042365__bin.19	DRR042365	AlmeidaA_2019	57.89	0	0
AlmeidaA_2019__DRR042365__bin.21	DRR042365	AlmeidaA_2019	71.52	3.07	25
AlmeidaA_2019__DRR042365__bin.23	DRR042365	AlmeidaA_2019	77.26	0	0
AlmeidaA_2019__DRR042365__bin.24	DRR042365	AlmeidaA_2019	80.07	0.37	100
AlmeidaA_2019__DRR042365__bin.26	DRR042365	AlmeidaA_2019	62.66	0.63	0
AlmeidaA_2019__DRR042365__bin.29	DRR042365	AlmeidaA_2019	92.86	0.76	33.33
AlmeidaA_2019__DRR042365__bin.34	DRR042365	AlmeidaA_2019	98.73	1.27	0
AlmeidaA_2019__DRR042365__bin.36	DRR042365	AlmeidaA_2019	54.39	0	0
AlmeidaA_2019__DRR042394__bin.23	DRR042394	AlmeidaA_2019	80.56	0.43	33.33
AlmeidaA_2019__DRR042394__bin.28	DRR042394	AlmeidaA_2019	81.01	2.53	0
AlmeidaA_2019__DRR042394__bin.5	DRR042394	AlmeidaA_2019	67.86	3.57	0
AlmeidaA_2019__DRR042394__bin.50	DRR042394	AlmeidaA_2019	55.03	0.67	0
AlmeidaA_2019__DRR042394__bin.56	DRR042394	AlmeidaA_2019	97.08	2.84	0
AlmeidaA_2019__DRR042394__bin.7	DRR042394	AlmeidaA_2019	88.61	3.71	14.29
AlmeidaA_2019__DRR042394__bin.8	DRR042394	AlmeidaA_2019	95.69	4.39	0
AlmeidaA_2019__DRR042398__bin.1	DRR042398	AlmeidaA_2019	52.63	0	0
AlmeidaA_2019__DRR042398__bin.10	DRR042398	AlmeidaA_2019	57.27	0	0
AlmeidaA_2019__DRR042398__bin.14	DRR042398	AlmeidaA_2019	86.54	1.68	0
AlmeidaA_2019__DRR042398__bin.16	DRR042398	AlmeidaA_2019	87.25	0	0
AlmeidaA_2019__DRR042398__bin.19	DRR042398	AlmeidaA_2019	89.87	0	0
AlmeidaA_2019__DRR042398__bin.21	DRR042398	AlmeidaA_2019	58.62	0	0
AlmeidaA_2019__DRR042398__bin.22	DRR042398	AlmeidaA_2019	54.47	0	0
AlmeidaA_2019__DRR042398__bin.23	DRR042398	AlmeidaA_2019	58.53	0	0
AlmeidaA_2019__DRR042398__bin.29	DRR042398	AlmeidaA_2019	81.96	3.58	9.09
AlmeidaA_2019__DRR042398__bin.40	DRR042398	AlmeidaA_2019	63.92	0.21	0
AlmeidaA_2019__DRR042398__bin.44	DRR042398	AlmeidaA_2019	92.41	0	0
AlmeidaA_2019__DRR042398__bin.8	DRR042398	AlmeidaA_2019	81.29	0	0
AlmeidaA_2019__DRR042399__bin.1	DRR042399	AlmeidaA_2019	77.42	0.81	0
AlmeidaA_2019__DRR042399__bin.14	DRR042399	AlmeidaA_2019	56.14	0	0
AlmeidaA_2019__DRR042399__bin.27	DRR042399	AlmeidaA_2019	77.82	1.34	0
AlmeidaA_2019__DRR042399__bin.29	DRR042399	AlmeidaA_2019	68.42	3.51	0
AlmeidaA_2019__DRR042399__bin.34	DRR042399	AlmeidaA_2019	98.11	0.94	0
AlmeidaA_2019__DRR042399__bin.4	DRR042399	AlmeidaA_2019	73.15	0.67	0
AlmeidaA_2019__DRR042399__bin.42	DRR042399	AlmeidaA_2019	59.65	0	0
AlmeidaA_2019__DRR042399__bin.9	DRR042399	AlmeidaA_2019	98.64	0.34	0
AlmeidaA_2019__DRR042402__bin.21	DRR042402	AlmeidaA_2019	91.21	3.48	11.11
AlmeidaA_2019__DRR042402__bin.23	DRR042402	AlmeidaA_2019	95.19	0.6	0
AlmeidaA_2019__DRR042402__bin.3	DRR042402	AlmeidaA_2019	72.9	4.09	100
AlmeidaA_2019__DRR042402__bin.8	DRR042402	AlmeidaA_2019	66.67	0	0
AlmeidaA_2019__DRR042403__bin.13	DRR042403	AlmeidaA_2019	90.51	0.32	0
AlmeidaA_2019__DRR042410__bin.11	DRR042410	AlmeidaA_2019	56.99	0.68	100
AlmeidaA_2019__DRR042410__bin.15	DRR042410	AlmeidaA_2019	75.2	2.93	20
AlmeidaA_2019__DRR042410__bin.19	DRR042410	AlmeidaA_2019	50.52	0	0
AlmeidaA_2019__DRR042410__bin.21	DRR042410	AlmeidaA_2019	59.98	1.79	100
AlmeidaA_2019__DRR042410__bin.23	DRR042410	AlmeidaA_2019	59.65	1.75	0
AlmeidaA_2019__DRR042410__bin.35	DRR042410	AlmeidaA_2019	77.8	2.51	62.5
AlmeidaA_2019__DRR042410__bin.37	DRR042410	AlmeidaA_2019	52.31	0.09	100
AlmeidaA_2019__DRR042410__bin.6	DRR042410	AlmeidaA_2019	60.31	0.89	0
AlmeidaA_2019__DRR042410__bin.7	DRR042410	AlmeidaA_2019	52.14	0	0
AlmeidaA_2019__DRR042411__bin.12	DRR042411	AlmeidaA_2019	63.9	1.9	0
AlmeidaA_2019__DRR042411__bin.13	DRR042411	AlmeidaA_2019	85.8	0	0
AlmeidaA_2019__DRR042411__bin.17	DRR042411	AlmeidaA_2019	75.43	1.34	0
AlmeidaA_2019__DRR042411__bin.19	DRR042411	AlmeidaA_2019	84.18	1.27	0
AlmeidaA_2019__DRR042411__bin.31	DRR042411	AlmeidaA_2019	50.66	0	0
AlmeidaA_2019__DRR042411__bin.35	DRR042411	AlmeidaA_2019	54.09	0	0
AlmeidaA_2019__DRR042420__bin.15	DRR042420	AlmeidaA_2019	62.28	0.35	33.33
AlmeidaA_2019__DRR042420__bin.19	DRR042420	AlmeidaA_2019	89.62	1.65	0
AlmeidaA_2019__DRR042420__bin.25	DRR042420	AlmeidaA_2019	53.16	0.63	0
AlmeidaA_2019__DRR042420__bin.26	DRR042420	AlmeidaA_2019	86.65	2.81	22.22
AlmeidaA_2019__DRR042420__bin.28	DRR042420	AlmeidaA_2019	55.52	0	0
AlmeidaA_2019__DRR042420__bin.5	DRR042420	AlmeidaA_2019	65.91	0.68	100
AlmeidaA_2019__DRR042421__bin.14	DRR042421	AlmeidaA_2019	66.13	1.61	0
AlmeidaA_2019__DRR042421__bin.23	DRR042421	AlmeidaA_2019	73.42	1.27	0
AlmeidaA_2019__DRR042421__bin.24	DRR042421	AlmeidaA_2019	82.92	2.24	25
AlmeidaA_2019__DRR042424__bin.14	DRR042424	AlmeidaA_2019	50.88	0	0
AlmeidaA_2019__DRR042424__bin.15	DRR042424	AlmeidaA_2019	86.08	3.3	0
AlmeidaA_2019__DRR042424__bin.16	DRR042424	AlmeidaA_2019	85.23	0	0
AlmeidaA_2019__DRR042424__bin.19	DRR042424	AlmeidaA_2019	78.06	0.63	0
AlmeidaA_2019__DRR042424__bin.21	DRR042424	AlmeidaA_2019	76.52	0.32	0
AlmeidaA_2019__DRR042424__bin.26	DRR042424	AlmeidaA_2019	63.16	0	0
AlmeidaA_2019__DRR042424__bin.37	DRR042424	AlmeidaA_2019	81.04	3.18	6.25
AlmeidaA_2019__DRR042424__bin.6	DRR042424	AlmeidaA_2019	92.11	2.77	18.18
AlmeidaA_2019__DRR042424__bin.7	DRR042424	AlmeidaA_2019	90.43	2.42	33.33
AlmeidaA_2019__DRR042424__bin.8	DRR042424	AlmeidaA_2019	84.1	0.93	40
AlmeidaA_2019__DRR042425__bin.10	DRR042425	AlmeidaA_2019	93.88	0.95	0
AlmeidaA_2019__DRR042425__bin.15	DRR042425	AlmeidaA_2019	93.02	1.7	66.67
AlmeidaA_2019__DRR042425__bin.23	DRR042425	AlmeidaA_2019	83.22	0	0
AlmeidaA_2019__DRR042425__bin.26	DRR042425	AlmeidaA_2019	87.1	4.03	13.33
AlmeidaA_2019__DRR042425__bin.28	DRR042425	AlmeidaA_2019	72.78	1.27	50
AlmeidaA_2019__DRR042425__bin.3	DRR042425	AlmeidaA_2019	68.72	0.22	50
AlmeidaA_2019__DRR042425__bin.34	DRR042425	AlmeidaA_2019	83.13	1.81	40
AlmeidaA_2019__DRR042425__bin.38	DRR042425	AlmeidaA_2019	79.92	0.71	0
AlmeidaA_2019__DRR042425__bin.7	DRR042425	AlmeidaA_2019	51.72	0	0
AlmeidaA_2019__DRR042428__bin.13	DRR042428	AlmeidaA_2019	54.39	0	0
AlmeidaA_2019__DRR042428__bin.23	DRR042428	AlmeidaA_2019	74.03	3.23	7.69
AlmeidaA_2019__DRR042428__bin.28	DRR042428	AlmeidaA_2019	98.83	0	0
AlmeidaA_2019__DRR042428__bin.33	DRR042428	AlmeidaA_2019	74.56	3.51	50
AlmeidaA_2019__DRR042429__bin.19	DRR042429	AlmeidaA_2019	50.34	0	0
AlmeidaA_2019__DRR042429__bin.2	DRR042429	AlmeidaA_2019	99.19	0.81	0
AlmeidaA_2019__DRR042429__bin.24	DRR042429	AlmeidaA_2019	62.66	0	0
AlmeidaA_2019__DRR042429__bin.8	DRR042429	AlmeidaA_2019	62.76	2.03	0
AlmeidaA_2019__DRR042429__bin.9	DRR042429	AlmeidaA_2019	50.56	0	0
AlmeidaA_2019__DRR042436__bin.10	DRR042436	AlmeidaA_2019	85.8	3.98	8.33
AlmeidaA_2019__DRR042436__bin.16	DRR042436	AlmeidaA_2019	65.36	0.46	50
AlmeidaA_2019__DRR042436__bin.17	DRR042436	AlmeidaA_2019	59.25	0.16	0
AlmeidaA_2019__DRR042436__bin.28	DRR042436	AlmeidaA_2019	85.77	1.19	25
AlmeidaA_2019__DRR042436__bin.34	DRR042436	AlmeidaA_2019	61.4	0	0
AlmeidaA_2019__DRR042436__bin.42	DRR042436	AlmeidaA_2019	58.49	0	0
AlmeidaA_2019__DRR042437__bin.12	DRR042437	AlmeidaA_2019	69.48	0.95	0
AlmeidaA_2019__DRR042437__bin.13	DRR042437	AlmeidaA_2019	72.11	3.57	100
AlmeidaA_2019__DRR042437__bin.14	DRR042437	AlmeidaA_2019	69.4	0	0
AlmeidaA_2019__DRR042437__bin.22	DRR042437	AlmeidaA_2019	94.74	1.17	50
AlmeidaA_2019__DRR042437__bin.24	DRR042437	AlmeidaA_2019	54.36	0.07	0
AlmeidaA_2019__DRR042437__bin.3	DRR042437	AlmeidaA_2019	86.12	0.23	0
AlmeidaA_2019__DRR042437__bin.33	DRR042437	AlmeidaA_2019	59.43	0	0
AlmeidaA_2019__DRR042437__bin.35	DRR042437	AlmeidaA_2019	95.62	0.9	71.43
AlmeidaA_2019__DRR042437__bin.43	DRR042437	AlmeidaA_2019	100	2.42	0
AlmeidaA_2019__DRR042437__bin.6	DRR042437	AlmeidaA_2019	90.11	2.55	20
AlmeidaA_2019__DRR042452__bin.15	DRR042452	AlmeidaA_2019	83.89	3.69	71.43
AlmeidaA_2019__DRR042452__bin.18	DRR042452	AlmeidaA_2019	82.77	3.3	25
AlmeidaA_2019__DRR042452__bin.22	DRR042452	AlmeidaA_2019	78.21	2.55	11.11
AlmeidaA_2019__DRR042452__bin.30	DRR042452	AlmeidaA_2019	66.46	0.63	0
AlmeidaA_2019__DRR042452__bin.4	DRR042452	AlmeidaA_2019	96.58	0	0
AlmeidaA_2019__DRR042452__bin.41	DRR042452	AlmeidaA_2019	80.26	3.25	50
AlmeidaA_2019__DRR042452__bin.9	DRR042452	AlmeidaA_2019	85.27	4.34	0
AlmeidaA_2019__DRR042453__bin.11	DRR042453	AlmeidaA_2019	77.76	1.2	0
AlmeidaA_2019__DRR042453__bin.13	DRR042453	AlmeidaA_2019	96.64	0.34	0
AlmeidaA_2019__DRR042453__bin.16	DRR042453	AlmeidaA_2019	98.81	3.6	43.75
AlmeidaA_2019__DRR042453__bin.21	DRR042453	AlmeidaA_2019	86.79	0.32	0
AlmeidaA_2019__DRR042453__bin.24	DRR042453	AlmeidaA_2019	77.19	3.62	37.5
AlmeidaA_2019__DRR042453__bin.27	DRR042453	AlmeidaA_2019	72.9	2.18	33.33
AlmeidaA_2019__DRR042453__bin.31	DRR042453	AlmeidaA_2019	81.39	0	0
AlmeidaA_2019__DRR042453__bin.34	DRR042453	AlmeidaA_2019	60.76	1.34	50
AlmeidaA_2019__DRR042453__bin.39	DRR042453	AlmeidaA_2019	71.59	1.42	50
AlmeidaA_2019__DRR042453__bin.6	DRR042453	AlmeidaA_2019	63.09	0.95	0
AlmeidaA_2019__DRR042462__bin.14	DRR042462	AlmeidaA_2019	64.1	0.15	0
AlmeidaA_2019__DRR042462__bin.15	DRR042462	AlmeidaA_2019	52.63	0	0
AlmeidaA_2019__DRR042462__bin.23	DRR042462	AlmeidaA_2019	97.32	1.27	0
AlmeidaA_2019__DRR042462__bin.26	DRR042462	AlmeidaA_2019	87.44	0.37	0
AlmeidaA_2019__DRR042462__bin.28	DRR042462	AlmeidaA_2019	70.89	3.57	50
AlmeidaA_2019__DRR042462__bin.29	DRR042462	AlmeidaA_2019	73.34	2.79	27.27
AlmeidaA_2019__DRR042462__bin.39	DRR042462	AlmeidaA_2019	53.69	0.67	0
AlmeidaA_2019__DRR042462__bin.6	DRR042462	AlmeidaA_2019	74.94	1.4	0
AlmeidaA_2019__DRR042463__bin.1	DRR042463	AlmeidaA_2019	75.44	3.17	33.33
AlmeidaA_2019__DRR042463__bin.16	DRR042463	AlmeidaA_2019	88.7	1.54	66.67
AlmeidaA_2019__DRR042463__bin.19	DRR042463	AlmeidaA_2019	59.26	0	0
AlmeidaA_2019__DRR042463__bin.2	DRR042463	AlmeidaA_2019	71.5	3.16	12.5
AlmeidaA_2019__DRR042463__bin.21	DRR042463	AlmeidaA_2019	94.97	1.36	33.33
AlmeidaA_2019__DRR042463__bin.23	DRR042463	AlmeidaA_2019	97.17	0.71	0
AlmeidaA_2019__DRR042463__bin.25	DRR042463	AlmeidaA_2019	61.4	0	0
AlmeidaA_2019__DRR042463__bin.27	DRR042463	AlmeidaA_2019	67.32	0.67	100
AlmeidaA_2019__DRR042463__bin.5	DRR042463	AlmeidaA_2019	64.44	0.39	0
AlmeidaA_2019__DRR042463__bin.6	DRR042463	AlmeidaA_2019	84.46	2.17	40
AlmeidaA_2019__DRR042468__bin.17	DRR042468	AlmeidaA_2019	82.24	0.34	50
AlmeidaA_2019__DRR042468__bin.19	DRR042468	AlmeidaA_2019	70.25	0	0
AlmeidaA_2019__DRR042468__bin.21	DRR042468	AlmeidaA_2019	89.96	1.95	20
AlmeidaA_2019__DRR042469__bin.16	DRR042469	AlmeidaA_2019	53.45	0	0
AlmeidaA_2019__DRR042469__bin.20	DRR042469	AlmeidaA_2019	72.19	0.97	66.67
AlmeidaA_2019__DRR042472__bin.10	DRR042472	AlmeidaA_2019	55.51	0.38	100
AlmeidaA_2019__DRR042472__bin.18	DRR042472	AlmeidaA_2019	78.86	0	0
AlmeidaA_2019__DRR042472__bin.22	DRR042472	AlmeidaA_2019	81.12	0.17	0
AlmeidaA_2019__DRR042472__bin.24	DRR042472	AlmeidaA_2019	88.24	1.9	0
AlmeidaA_2019__DRR042472__bin.25	DRR042472	AlmeidaA_2019	70.6	1.74	25
AlmeidaA_2019__DRR042472__bin.31	DRR042472	AlmeidaA_2019	59	0.99	0
AlmeidaA_2019__DRR042473__bin.12	DRR042473	AlmeidaA_2019	69.92	0	0
AlmeidaA_2019__DRR042473__bin.22	DRR042473	AlmeidaA_2019	63.5	0	0
AlmeidaA_2019__DRR042473__bin.27	DRR042473	AlmeidaA_2019	85.1	3.86	53.33
AlmeidaA_2019__DRR042473__bin.3	DRR042473	AlmeidaA_2019	56.14	0	0
AlmeidaA_2019__DRR042473__bin.32	DRR042473	AlmeidaA_2019	93.4	2.37	0
AlmeidaA_2019__DRR042473__bin.33	DRR042473	AlmeidaA_2019	79.34	3.66	11.76
AlmeidaA_2019__DRR042482__bin.28	DRR042482	AlmeidaA_2019	96.95	3.47	33.33
AlmeidaA_2019__DRR042482__bin.4	DRR042482	AlmeidaA_2019	99.19	1.61	0
AlmeidaA_2019__DRR042483__bin.18	DRR042483	AlmeidaA_2019	66.13	0	0
AlmeidaA_2019__DRR042483__bin.20	DRR042483	AlmeidaA_2019	50.52	0	0
AlmeidaA_2019__DRR042483__bin.22	DRR042483	AlmeidaA_2019	66.78	0	0
AlmeidaA_2019__DRR042483__bin.24	DRR042483	AlmeidaA_2019	91.26	3.2	42.86
AlmeidaA_2019__DRR042488__bin.11	DRR042488	AlmeidaA_2019	61.4	0.75	33.33
AlmeidaA_2019__DRR042488__bin.14	DRR042488	AlmeidaA_2019	87.9	2.39	30
AlmeidaA_2019__DRR042488__bin.22	DRR042488	AlmeidaA_2019	84.91	0.13	100
AlmeidaA_2019__DRR042488__bin.25	DRR042488	AlmeidaA_2019	97.6	0.9	0
AlmeidaA_2019__DRR042488__bin.27	DRR042488	AlmeidaA_2019	64.45	2.05	0
AlmeidaA_2019__DRR042488__bin.31	DRR042488	AlmeidaA_2019	81.29	3.08	28.57
AlmeidaA_2019__DRR042488__bin.7	DRR042488	AlmeidaA_2019	91.16	0.95	0
AlmeidaA_2019__DRR042489__bin.20	DRR042489	AlmeidaA_2019	87.88	3.99	40.91
AlmeidaA_2019__DRR042489__bin.31	DRR042489	AlmeidaA_2019	92.11	2.42	33.33
AlmeidaA_2019__DRR042591__bin.14	DRR042591	AlmeidaA_2019	73.73	1.9	25
AlmeidaA_2019__DRR042591__bin.16	DRR042591	AlmeidaA_2019	75.08	3.73	33.33
AlmeidaA_2019__DRR042591__bin.21	DRR042591	AlmeidaA_2019	98.33	2.46	8.33
AlmeidaA_2019__DRR042591__bin.22	DRR042591	AlmeidaA_2019	88.23	4.11	20
AlmeidaA_2019__DRR042591__bin.25	DRR042591	AlmeidaA_2019	73.26	3.83	0
AlmeidaA_2019__DRR042591__bin.31	DRR042591	AlmeidaA_2019	62.24	0	0
AlmeidaA_2019__DRR042591__bin.32	DRR042591	AlmeidaA_2019	89.63	2.91	71.43
AlmeidaA_2019__DRR042591__bin.33	DRR042591	AlmeidaA_2019	60.76	1.96	0
AlmeidaA_2019__DRR042591__bin.36	DRR042591	AlmeidaA_2019	90.39	3.4	42.86
AlmeidaA_2019__DRR042591__bin.42	DRR042591	AlmeidaA_2019	72.64	0	0
AlmeidaA_2019__DRR042591__bin.7	DRR042591	AlmeidaA_2019	71.16	2.24	20
AlmeidaA_2019__DRR042592__bin.1	DRR042592	AlmeidaA_2019	59.65	0	0
AlmeidaA_2019__DRR042592__bin.14	DRR042592	AlmeidaA_2019	73.68	1.91	58.33
AlmeidaA_2019__DRR042592__bin.22	DRR042592	AlmeidaA_2019	89.87	0.63	0
AlmeidaA_2019__DRR042592__bin.23	DRR042592	AlmeidaA_2019	90.8	3.19	20
AlmeidaA_2019__DRR042592__bin.35	DRR042592	AlmeidaA_2019	88.98	2.1	16.67
AlmeidaA_2019__DRR042592__bin.6	DRR042592	AlmeidaA_2019	62.23	1.08	0
AlmeidaA_2019__ERR011087__bin.1	ERR011087	AlmeidaA_2019	68.42	1.25	0
AlmeidaA_2019__ERR011092__bin.5	ERR011092	AlmeidaA_2019	55.72	0.67	0
AlmeidaA_2019__ERR011093__bin.12	ERR011093	AlmeidaA_2019	76.64	2.85	20
AlmeidaA_2019__ERR011093__bin.2	ERR011093	AlmeidaA_2019	61.7	0	0
AlmeidaA_2019__ERR011094__bin.9	ERR011094	AlmeidaA_2019	76.48	2.52	63.64
AlmeidaA_2019__ERR011098__bin.2	ERR011098	AlmeidaA_2019	66.44	0.67	0
AlmeidaA_2019__ERR011101__bin.17	ERR011101	AlmeidaA_2019	71.01	1.48	0
AlmeidaA_2019__ERR011101__bin.5	ERR011101	AlmeidaA_2019	72.77	2.77	36.36
AlmeidaA_2019__ERR011101__bin.6	ERR011101	AlmeidaA_2019	62.89	1.15	20
AlmeidaA_2019__ERR011102__bin.18	ERR011102	AlmeidaA_2019	55.72	0	0
AlmeidaA_2019__ERR011103__bin.11	ERR011103	AlmeidaA_2019	53.64	0	0
AlmeidaA_2019__ERR011104__bin.13	ERR011104	AlmeidaA_2019	71.12	3.21	0
AlmeidaA_2019__ERR011107__bin.2	ERR011107	AlmeidaA_2019	71.82	1.93	60
AlmeidaA_2019__ERR011108__bin.2	ERR011108	AlmeidaA_2019	54.06	0.3	0
AlmeidaA_2019__ERR011108__bin.5	ERR011108	AlmeidaA_2019	71.36	0.48	50
AlmeidaA_2019__ERR011111__bin.6	ERR011111	AlmeidaA_2019	66.71	1.88	85.71
AlmeidaA_2019__ERR011112__bin.4	ERR011112	AlmeidaA_2019	68.95	0	0
AlmeidaA_2019__ERR011115__bin.13	ERR011115	AlmeidaA_2019	76.67	0.94	0
AlmeidaA_2019__ERR011116__bin.8	ERR011116	AlmeidaA_2019	76.5	2.54	0
AlmeidaA_2019__ERR011117__bin.6	ERR011117	AlmeidaA_2019	58.95	1.66	50
AlmeidaA_2019__ERR011120__bin.27	ERR011120	AlmeidaA_2019	70.11	1.51	33.33
AlmeidaA_2019__ERR011121__bin.10	ERR011121	AlmeidaA_2019	68.44	2.99	8.33
AlmeidaA_2019__ERR011123__bin.28	ERR011123	AlmeidaA_2019	78.22	4.33	33.33
AlmeidaA_2019__ERR011124__bin.1	ERR011124	AlmeidaA_2019	63.09	2.07	0
AlmeidaA_2019__ERR011127__bin.3	ERR011127	AlmeidaA_2019	62.87	1.93	40
AlmeidaA_2019__ERR011136__bin.5	ERR011136	AlmeidaA_2019	68.97	0	0
AlmeidaA_2019__ERR011141__bin.2	ERR011141	AlmeidaA_2019	63.2	1.4	0
AlmeidaA_2019__ERR011142__bin.10	ERR011142	AlmeidaA_2019	62.98	0.4	100
AlmeidaA_2019__ERR011142__bin.2	ERR011142	AlmeidaA_2019	76.33	2.75	0
AlmeidaA_2019__ERR011142__bin.7	ERR011142	AlmeidaA_2019	66.91	3.36	14.29
AlmeidaA_2019__ERR011146__bin.2	ERR011146	AlmeidaA_2019	58.13	0.11	0
AlmeidaA_2019__ERR011156__bin.15	ERR011156	AlmeidaA_2019	72.41	0.66	50
AlmeidaA_2019__ERR011156__bin.18	ERR011156	AlmeidaA_2019	85.32	1.92	0
AlmeidaA_2019__ERR011161__bin.1	ERR011161	AlmeidaA_2019	78.09	0.56	0
AlmeidaA_2019__ERR011165__bin.1	ERR011165	AlmeidaA_2019	86.9	1.33	14.29
AlmeidaA_2019__ERR011168__bin.11	ERR011168	AlmeidaA_2019	69.93	1.51	20
AlmeidaA_2019__ERR011168__bin.8	ERR011168	AlmeidaA_2019	77.33	0.47	0
AlmeidaA_2019__ERR011171__bin.1	ERR011171	AlmeidaA_2019	65.05	1.7	0
AlmeidaA_2019__ERR011171__bin.10	ERR011171	AlmeidaA_2019	65.52	0	0
AlmeidaA_2019__ERR011171__bin.8	ERR011171	AlmeidaA_2019	67.06	0.26	0
AlmeidaA_2019__ERR011173__bin.2	ERR011173	AlmeidaA_2019	70.35	3.27	42.86
AlmeidaA_2019__ERR011175__bin.1	ERR011175	AlmeidaA_2019	52.48	0	0
AlmeidaA_2019__ERR011177__bin.12	ERR011177	AlmeidaA_2019	60.07	2.01	0
AlmeidaA_2019__ERR011178__bin.3	ERR011178	AlmeidaA_2019	51.32	0	0
AlmeidaA_2019__ERR011180__bin.8	ERR011180	AlmeidaA_2019	83	0.69	50
AlmeidaA_2019__ERR011181__bin.14	ERR011181	AlmeidaA_2019	60.82	1.44	60
AlmeidaA_2019__ERR011185__bin.14	ERR011185	AlmeidaA_2019	74.13	2.85	20
AlmeidaA_2019__ERR011185__bin.6	ERR011185	AlmeidaA_2019	71.73	0.91	0
AlmeidaA_2019__ERR011185__bin.7	ERR011185	AlmeidaA_2019	54.43	0	0
AlmeidaA_2019__ERR011189__bin.11	ERR011189	AlmeidaA_2019	52.42	0.42	0
AlmeidaA_2019__ERR011191__bin.5	ERR011191	AlmeidaA_2019	59.78	1.72	0
AlmeidaA_2019__ERR011196__bin.3	ERR011196	AlmeidaA_2019	82.63	3.57	41.67
AlmeidaA_2019__ERR011197__bin.2	ERR011197	AlmeidaA_2019	84.23	1.79	0
AlmeidaA_2019__ERR011197__bin.6	ERR011197	AlmeidaA_2019	67.04	0	0
AlmeidaA_2019__ERR011199__bin.16	ERR011199	AlmeidaA_2019	88.01	4.82	10.53
AlmeidaA_2019__ERR011201__bin.4	ERR011201	AlmeidaA_2019	57.9	0.89	0
AlmeidaA_2019__ERR011202__bin.4	ERR011202	AlmeidaA_2019	51.01	0	0
AlmeidaA_2019__ERR011203__bin.2	ERR011203	AlmeidaA_2019	68.9	0.44	0
AlmeidaA_2019__ERR011204__bin.13	ERR011204	AlmeidaA_2019	86.52	4.31	8.33
AlmeidaA_2019__ERR011204__bin.9	ERR011204	AlmeidaA_2019	58.1	0.73	66.67
AlmeidaA_2019__ERR011206__bin.10	ERR011206	AlmeidaA_2019	83.52	0	0
AlmeidaA_2019__ERR011207__bin.10	ERR011207	AlmeidaA_2019	69.16	1.61	0
AlmeidaA_2019__ERR011207__bin.17	ERR011207	AlmeidaA_2019	80.01	0.81	50
AlmeidaA_2019__ERR011207__bin.3	ERR011207	AlmeidaA_2019	58.9	0.45	0
AlmeidaA_2019__ERR011208__bin.10	ERR011208	AlmeidaA_2019	79.33	4.89	18.18
AlmeidaA_2019__ERR011209__bin.13	ERR011209	AlmeidaA_2019	74.5	1.29	0
AlmeidaA_2019__ERR011209__bin.15	ERR011209	AlmeidaA_2019	52.98	0	0
AlmeidaA_2019__ERR011211__bin.9	ERR011211	AlmeidaA_2019	56.77	0	0
AlmeidaA_2019__ERR011215__bin.2	ERR011215	AlmeidaA_2019	51.6	0	0
AlmeidaA_2019__ERR011215__bin.4	ERR011215	AlmeidaA_2019	55.44	0	0
AlmeidaA_2019__ERR011216__bin.2	ERR011216	AlmeidaA_2019	77.28	2.4	12.5
AlmeidaA_2019__ERR011221__bin.1	ERR011221	AlmeidaA_2019	73.99	0.67	0
AlmeidaA_2019__ERR011221__bin.6	ERR011221	AlmeidaA_2019	67.24	1.72	100
AlmeidaA_2019__ERR011223__bin.11	ERR011223	AlmeidaA_2019	69.66	0.23	50
AlmeidaA_2019__ERR011223__bin.9	ERR011223	AlmeidaA_2019	64.63	1.6	25
AlmeidaA_2019__ERR011224__bin.11	ERR011224	AlmeidaA_2019	63.64	2.57	60
AlmeidaA_2019__ERR011226__bin.1	ERR011226	AlmeidaA_2019	61.5	0.67	100
AlmeidaA_2019__ERR011232__bin.8	ERR011232	AlmeidaA_2019	74.63	3.13	33.33
AlmeidaA_2019__ERR011233__bin.7	ERR011233	AlmeidaA_2019	71.69	4.11	6.25
AlmeidaA_2019__ERR011237__bin.6	ERR011237	AlmeidaA_2019	60.34	1.72	0
AlmeidaA_2019__ERR011238__bin.10	ERR011238	AlmeidaA_2019	82.89	4.67	61.54
AlmeidaA_2019__ERR011241__bin.2	ERR011241	AlmeidaA_2019	63.12	1.45	66.67
AlmeidaA_2019__ERR011245__bin.5	ERR011245	AlmeidaA_2019	87.44	4.73	33.33
AlmeidaA_2019__ERR011246__bin.4	ERR011246	AlmeidaA_2019	81.64	0.67	0
AlmeidaA_2019__ERR011246__bin.7	ERR011246	AlmeidaA_2019	63.72	1.33	25
AlmeidaA_2019__ERR011248__bin.1	ERR011248	AlmeidaA_2019	83.23	3.19	70.59
AlmeidaA_2019__ERR011248__bin.9	ERR011248	AlmeidaA_2019	60.07	0	0
AlmeidaA_2019__ERR011256__bin.4	ERR011256	AlmeidaA_2019	58.7	0.58	0
AlmeidaA_2019__ERR011260__bin.11	ERR011260	AlmeidaA_2019	64.04	1.75	0
AlmeidaA_2019__ERR011260__bin.7	ERR011260	AlmeidaA_2019	66.93	1.17	0
AlmeidaA_2019__ERR011265__bin.20	ERR011265	AlmeidaA_2019	66.8	2.5	28.57
AlmeidaA_2019__ERR011269__bin.3	ERR011269	AlmeidaA_2019	75.91	1.68	25
AlmeidaA_2019__ERR011274__bin.6	ERR011274	AlmeidaA_2019	71.94	1.55	16.67
AlmeidaA_2019__ERR011274__bin.8	ERR011274	AlmeidaA_2019	60.46	0.69	50
AlmeidaA_2019__ERR011275__bin.5	ERR011275	AlmeidaA_2019	65.23	0.92	66.67
AlmeidaA_2019__ERR011276__bin.2	ERR011276	AlmeidaA_2019	96.82	4.8	11.76
AlmeidaA_2019__ERR011276__bin.3	ERR011276	AlmeidaA_2019	58.08	1.4	66.67
AlmeidaA_2019__ERR011277__bin.13	ERR011277	AlmeidaA_2019	77	1.57	33.33
AlmeidaA_2019__ERR011277__bin.9	ERR011277	AlmeidaA_2019	72.84	0.75	0
AlmeidaA_2019__ERR011279__bin.14	ERR011279	AlmeidaA_2019	80.65	3.91	38.46
AlmeidaA_2019__ERR011279__bin.16	ERR011279	AlmeidaA_2019	51.13	0	0
AlmeidaA_2019__ERR011282__bin.2	ERR011282	AlmeidaA_2019	70.61	1.35	0
AlmeidaA_2019__ERR011284__bin.2	ERR011284	AlmeidaA_2019	83.43	0.48	0
AlmeidaA_2019__ERR011285__bin.3	ERR011285	AlmeidaA_2019	64.21	0.88	0
AlmeidaA_2019__ERR011285__bin.6	ERR011285	AlmeidaA_2019	71.15	1.55	50
AlmeidaA_2019__ERR011287__bin.2	ERR011287	AlmeidaA_2019	51.94	0.23	100
AlmeidaA_2019__ERR011288__bin.11	ERR011288	AlmeidaA_2019	63.84	0.19	0
AlmeidaA_2019__ERR011288__bin.12	ERR011288	AlmeidaA_2019	60.76	0.96	25
AlmeidaA_2019__ERR011289__bin.10	ERR011289	AlmeidaA_2019	60.95	0.5	50
AlmeidaA_2019__ERR011292__bin.12	ERR011292	AlmeidaA_2019	79.61	1.78	50
AlmeidaA_2019__ERR011292__bin.5	ERR011292	AlmeidaA_2019	62.55	0.91	0
AlmeidaA_2019__ERR011294__bin.11	ERR011294	AlmeidaA_2019	93.56	1.55	14.29
AlmeidaA_2019__ERR011295__bin.10	ERR011295	AlmeidaA_2019	72.16	3.53	0
AlmeidaA_2019__ERR011295__bin.6	ERR011295	AlmeidaA_2019	51.44	0.01	0
AlmeidaA_2019__ERR011296__bin.2	ERR011296	AlmeidaA_2019	63.79	0	0
AlmeidaA_2019__ERR011298__bin.4	ERR011298	AlmeidaA_2019	70.05	0.84	0
AlmeidaA_2019__ERR011298__bin.7	ERR011298	AlmeidaA_2019	61.25	1.17	33.33
AlmeidaA_2019__ERR011299__bin.1	ERR011299	AlmeidaA_2019	82.64	4.21	17.65
AlmeidaA_2019__ERR011299__bin.11	ERR011299	AlmeidaA_2019	72.1	1.53	42.86
AlmeidaA_2019__ERR011299__bin.3	ERR011299	AlmeidaA_2019	61.95	0.16	100
AlmeidaA_2019__ERR011301__bin.3	ERR011301	AlmeidaA_2019	64.03	1.57	40
AlmeidaA_2019__ERR011302__bin.1	ERR011302	AlmeidaA_2019	80.28	3.18	64.29
AlmeidaA_2019__ERR011302__bin.5	ERR011302	AlmeidaA_2019	84.53	4.14	22.22
AlmeidaA_2019__ERR011304__bin.3	ERR011304	AlmeidaA_2019	85.81	0.67	0
AlmeidaA_2019__ERR011306__bin.1	ERR011306	AlmeidaA_2019	86.16	4.07	83.33
AlmeidaA_2019__ERR011309__bin.6	ERR011309	AlmeidaA_2019	70.13	0	0
AlmeidaA_2019__ERR011313__bin.3	ERR011313	AlmeidaA_2019	59.83	1.72	0
AlmeidaA_2019__ERR011313__bin.5	ERR011313	AlmeidaA_2019	73.4	0.87	33.33
AlmeidaA_2019__ERR011315__bin.2	ERR011315	AlmeidaA_2019	82.51	2.8	33.33
AlmeidaA_2019__ERR011316__bin.2	ERR011316	AlmeidaA_2019	79.96	2.4	78.57
AlmeidaA_2019__ERR011316__bin.3	ERR011316	AlmeidaA_2019	79.67	0.53	0
AlmeidaA_2019__ERR011317__bin.7	ERR011317	AlmeidaA_2019	72.81	1.75	0
AlmeidaA_2019__ERR011318__bin.6	ERR011318	AlmeidaA_2019	77.83	0.34	0
AlmeidaA_2019__ERR011320__bin.12	ERR011320	AlmeidaA_2019	71.02	3.12	23.53
AlmeidaA_2019__ERR011320__bin.6	ERR011320	AlmeidaA_2019	60.54	0.34	0
AlmeidaA_2019__ERR011320__bin.7	ERR011320	AlmeidaA_2019	68.76	0.89	0
AlmeidaA_2019__ERR011320__bin.9	ERR011320	AlmeidaA_2019	59.57	0.64	50
AlmeidaA_2019__ERR011321__bin.4	ERR011321	AlmeidaA_2019	75.34	1.34	0
AlmeidaA_2019__ERR011322__bin.7	ERR011322	AlmeidaA_2019	76.47	0.67	0
AlmeidaA_2019__ERR011325__bin.1	ERR011325	AlmeidaA_2019	73.14	1.35	0
AlmeidaA_2019__ERR011328__bin.10	ERR011328	AlmeidaA_2019	73.42	0	0
AlmeidaA_2019__ERR011328__bin.11	ERR011328	AlmeidaA_2019	67.38	1.33	0
AlmeidaA_2019__ERR011328__bin.20	ERR011328	AlmeidaA_2019	57.83	0.75	33.33
AlmeidaA_2019__ERR011328__bin.6	ERR011328	AlmeidaA_2019	63.73	2.3	0
AlmeidaA_2019__ERR011329__bin.1	ERR011329	AlmeidaA_2019	61.07	0.32	0
AlmeidaA_2019__ERR011329__bin.5	ERR011329	AlmeidaA_2019	58.69	1.34	0
AlmeidaA_2019__ERR011330__bin.10	ERR011330	AlmeidaA_2019	66.51	0	0
AlmeidaA_2019__ERR011332__bin.7	ERR011332	AlmeidaA_2019	90.66	1.93	0
AlmeidaA_2019__ERR011335__bin.1	ERR011335	AlmeidaA_2019	65.85	0.97	100
AlmeidaA_2019__ERR011336__bin.2	ERR011336	AlmeidaA_2019	66.76	0	0
AlmeidaA_2019__ERR011336__bin.8	ERR011336	AlmeidaA_2019	71.85	2.91	70.59
AlmeidaA_2019__ERR011337__bin.11	ERR011337	AlmeidaA_2019	74.15	2	40
AlmeidaA_2019__ERR011341__bin.8	ERR011341	AlmeidaA_2019	52.1	0.22	100
AlmeidaA_2019__ERR011342__bin.3	ERR011342	AlmeidaA_2019	66.85	2.74	87.5
AlmeidaA_2019__ERR011346__bin.2	ERR011346	AlmeidaA_2019	55.26	0	0
AlmeidaA_2019__ERR011346__bin.4	ERR011346	AlmeidaA_2019	61.08	1.5	0
AlmeidaA_2019__ERR011348__bin.1	ERR011348	AlmeidaA_2019	59.58	1.47	0
AlmeidaA_2019__ERR011348__bin.12	ERR011348	AlmeidaA_2019	67.88	2.79	0
AlmeidaA_2019__ERR011348__bin.21	ERR011348	AlmeidaA_2019	73.2	1.16	66.67
AlmeidaA_2019__ERR011349__bin.3	ERR011349	AlmeidaA_2019	62.4	1.45	0
AlmeidaA_2019__ERR011350__bin.17	ERR011350	AlmeidaA_2019	77.27	1.68	0
AlmeidaA_2019__ERR011350__bin.20	ERR011350	AlmeidaA_2019	71.4	0	0
AlmeidaA_2019__ERR011350__bin.9	ERR011350	AlmeidaA_2019	84.91	1.59	14.29
AlmeidaA_2019__ERR1018185__bin.18	ERR1018185	AlmeidaA_2019	54.74	0	0
AlmeidaA_2019__ERR1018185__bin.51	ERR1018185	AlmeidaA_2019	75.36	1.04	0
AlmeidaA_2019__ERR1018185__bin.67	ERR1018185	AlmeidaA_2019	74.83	4.81	44.44
AlmeidaA_2019__ERR1018186__bin.41	ERR1018186	AlmeidaA_2019	84.83	4.9	50
AlmeidaA_2019__ERR1018186__bin.42	ERR1018186	AlmeidaA_2019	83.41	2.5	20
AlmeidaA_2019__ERR1018186__bin.5	ERR1018186	AlmeidaA_2019	74.51	1.25	25
AlmeidaA_2019__ERR1018187__bin.20	ERR1018187	AlmeidaA_2019	58.72	0.34	0
AlmeidaA_2019__ERR1018187__bin.24	ERR1018187	AlmeidaA_2019	71.93	1.75	0
AlmeidaA_2019__ERR1018187__bin.33	ERR1018187	AlmeidaA_2019	65.12	1.34	0
AlmeidaA_2019__ERR1018187__bin.5	ERR1018187	AlmeidaA_2019	60.47	1.68	0
AlmeidaA_2019__ERR1018187__bin.73	ERR1018187	AlmeidaA_2019	52.84	0.47	50
AlmeidaA_2019__ERR1018187__bin.81	ERR1018187	AlmeidaA_2019	67.09	0.68	66.67
AlmeidaA_2019__ERR1018188__bin.1	ERR1018188	AlmeidaA_2019	56.94	0	0
AlmeidaA_2019__ERR1018188__bin.26	ERR1018188	AlmeidaA_2019	69.5	0	0
AlmeidaA_2019__ERR1018188__bin.34	ERR1018188	AlmeidaA_2019	90.53	0	0
AlmeidaA_2019__ERR1018188__bin.37	ERR1018188	AlmeidaA_2019	77.22	1.76	58.33
AlmeidaA_2019__ERR1018188__bin.52	ERR1018188	AlmeidaA_2019	56.9	0	0
AlmeidaA_2019__ERR1018188__bin.65	ERR1018188	AlmeidaA_2019	86.07	1.87	23.08
AlmeidaA_2019__ERR1018190__bin.12	ERR1018190	AlmeidaA_2019	72.76	1.72	100
AlmeidaA_2019__ERR1018190__bin.24	ERR1018190	AlmeidaA_2019	72.88	2.53	0
AlmeidaA_2019__ERR1018191__bin.10	ERR1018191	AlmeidaA_2019	53.45	0	0
AlmeidaA_2019__ERR1018191__bin.31	ERR1018191	AlmeidaA_2019	56.9	0	0
AlmeidaA_2019__ERR1018192__bin.15	ERR1018192	AlmeidaA_2019	54.8	0.32	0
AlmeidaA_2019__ERR1018192__bin.21	ERR1018192	AlmeidaA_2019	52.35	0	0
AlmeidaA_2019__ERR1018192__bin.22	ERR1018192	AlmeidaA_2019	51.72	0	0
AlmeidaA_2019__ERR1018192__bin.48	ERR1018192	AlmeidaA_2019	85.18	1.07	0
AlmeidaA_2019__ERR1018193__bin.5	ERR1018193	AlmeidaA_2019	68.99	1.9	0
AlmeidaA_2019__ERR1018194__bin.12	ERR1018194	AlmeidaA_2019	72.36	1.4	33.33
AlmeidaA_2019__ERR1018194__bin.16	ERR1018194	AlmeidaA_2019	81.14	3.51	25
AlmeidaA_2019__ERR1018194__bin.37	ERR1018194	AlmeidaA_2019	68.99	1.97	22.22
AlmeidaA_2019__ERR1018194__bin.43	ERR1018194	AlmeidaA_2019	91.46	1.57	83.33
AlmeidaA_2019__ERR1018194__bin.63	ERR1018194	AlmeidaA_2019	72.05	1.12	0
AlmeidaA_2019__ERR1018194__bin.7	ERR1018194	AlmeidaA_2019	86.72	3.65	57.14
AlmeidaA_2019__ERR1018195__bin.13	ERR1018195	AlmeidaA_2019	64.91	1.75	100
AlmeidaA_2019__ERR1018195__bin.2	ERR1018195	AlmeidaA_2019	67.7	1.54	7.14
AlmeidaA_2019__ERR1018195__bin.24	ERR1018195	AlmeidaA_2019	72.52	1.64	50
AlmeidaA_2019__ERR1018195__bin.29	ERR1018195	AlmeidaA_2019	63.97	1.37	0
AlmeidaA_2019__ERR1018196__bin.1	ERR1018196	AlmeidaA_2019	68.79	1.72	0
AlmeidaA_2019__ERR1018196__bin.12	ERR1018196	AlmeidaA_2019	64.23	1.08	50
AlmeidaA_2019__ERR1018196__bin.26	ERR1018196	AlmeidaA_2019	51.09	0.19	100
AlmeidaA_2019__ERR1018196__bin.4	ERR1018196	AlmeidaA_2019	76.61	0.64	20
AlmeidaA_2019__ERR1018196__bin.42	ERR1018196	AlmeidaA_2019	67.92	2.27	0
AlmeidaA_2019__ERR1018196__bin.75	ERR1018196	AlmeidaA_2019	63.93	2.21	0
AlmeidaA_2019__ERR1018197__bin.27	ERR1018197	AlmeidaA_2019	63.16	0	0
AlmeidaA_2019__ERR1018197__bin.35	ERR1018197	AlmeidaA_2019	63.03	0.4	0
AlmeidaA_2019__ERR1018197__bin.37	ERR1018197	AlmeidaA_2019	62.37	2.08	0
AlmeidaA_2019__ERR1018197__bin.8	ERR1018197	AlmeidaA_2019	63.51	0.15	100
AlmeidaA_2019__ERR1018198__bin.40	ERR1018198	AlmeidaA_2019	97.35	0.06	100
AlmeidaA_2019__ERR1018198__bin.44	ERR1018198	AlmeidaA_2019	57.41	0.32	0
AlmeidaA_2019__ERR1018198__bin.55	ERR1018198	AlmeidaA_2019	70.84	1.89	0
AlmeidaA_2019__ERR1018198__bin.56	ERR1018198	AlmeidaA_2019	58.62	1.72	100
AlmeidaA_2019__ERR1018198__bin.71	ERR1018198	AlmeidaA_2019	86.05	0.63	0
AlmeidaA_2019__ERR1018199__bin.22	ERR1018199	AlmeidaA_2019	99.19	0.81	0
AlmeidaA_2019__ERR1018199__bin.24	ERR1018199	AlmeidaA_2019	86.27	3.94	78.95
AlmeidaA_2019__ERR1018199__bin.3	ERR1018199	AlmeidaA_2019	72.57	1.72	100
AlmeidaA_2019__ERR1018200__bin.27	ERR1018200	AlmeidaA_2019	61.07	0	0
AlmeidaA_2019__ERR1018200__bin.36	ERR1018200	AlmeidaA_2019	63.73	0	0
AlmeidaA_2019__ERR1018200__bin.44	ERR1018200	AlmeidaA_2019	72.15	0.34	0
AlmeidaA_2019__ERR1018200__bin.46	ERR1018200	AlmeidaA_2019	53.23	0.51	50
AlmeidaA_2019__ERR1018200__bin.54	ERR1018200	AlmeidaA_2019	76.09	3.26	0
AlmeidaA_2019__ERR1018200__bin.61	ERR1018200	AlmeidaA_2019	58.23	0	0
AlmeidaA_2019__ERR1018201__bin.1	ERR1018201	AlmeidaA_2019	59.25	0	0
AlmeidaA_2019__ERR1018201__bin.33	ERR1018201	AlmeidaA_2019	52.31	0	0
AlmeidaA_2019__ERR1018202__bin.22	ERR1018202	AlmeidaA_2019	84.63	2.67	0
AlmeidaA_2019__ERR1018203__bin.14	ERR1018203	AlmeidaA_2019	53.57	0	0
AlmeidaA_2019__ERR1018203__bin.26	ERR1018203	AlmeidaA_2019	85.95	3.48	30
AlmeidaA_2019__ERR1018203__bin.27	ERR1018203	AlmeidaA_2019	68.8	0.81	0
AlmeidaA_2019__ERR1018203__bin.36	ERR1018203	AlmeidaA_2019	82.73	3.65	28.57
AlmeidaA_2019__ERR1018203__bin.4	ERR1018203	AlmeidaA_2019	85.92	0	0
AlmeidaA_2019__ERR1018203__bin.42	ERR1018203	AlmeidaA_2019	57	0	0
AlmeidaA_2019__ERR1018203__bin.48	ERR1018203	AlmeidaA_2019	64.62	1.17	14.29
AlmeidaA_2019__ERR1018203__bin.5	ERR1018203	AlmeidaA_2019	69.09	0	0
AlmeidaA_2019__ERR1018205__bin.14	ERR1018205	AlmeidaA_2019	61.99	1.72	0
AlmeidaA_2019__ERR1018205__bin.2	ERR1018205	AlmeidaA_2019	74.04	0.49	0
AlmeidaA_2019__ERR1018205__bin.45	ERR1018205	AlmeidaA_2019	66	1.42	16.67
AlmeidaA_2019__ERR1018206__bin.21	ERR1018206	AlmeidaA_2019	66.21	2.36	0
AlmeidaA_2019__ERR1018206__bin.28	ERR1018206	AlmeidaA_2019	79.39	0.51	50
AlmeidaA_2019__ERR1018206__bin.4	ERR1018206	AlmeidaA_2019	68.42	1.75	0
AlmeidaA_2019__ERR1018206__bin.7	ERR1018206	AlmeidaA_2019	61.31	0.62	0
AlmeidaA_2019__ERR1018207__bin.20	ERR1018207	AlmeidaA_2019	66.46	0	0
AlmeidaA_2019__ERR1018207__bin.43	ERR1018207	AlmeidaA_2019	72.09	0.11	0
AlmeidaA_2019__ERR1018208__bin.17	ERR1018208	AlmeidaA_2019	51.37	0	0
AlmeidaA_2019__ERR1018208__bin.2	ERR1018208	AlmeidaA_2019	56.04	0	0
AlmeidaA_2019__ERR1018209__bin.1	ERR1018209	AlmeidaA_2019	57.72	0	0
AlmeidaA_2019__ERR1018209__bin.14	ERR1018209	AlmeidaA_2019	87.65	1.89	0
AlmeidaA_2019__ERR1018209__bin.2	ERR1018209	AlmeidaA_2019	55.17	0	0
AlmeidaA_2019__ERR1018209__bin.28	ERR1018209	AlmeidaA_2019	61.97	0.32	50
AlmeidaA_2019__ERR1018209__bin.3	ERR1018209	AlmeidaA_2019	79.31	3.45	0
AlmeidaA_2019__ERR1018209__bin.31	ERR1018209	AlmeidaA_2019	75	0	0
AlmeidaA_2019__ERR1018209__bin.38	ERR1018209	AlmeidaA_2019	70.78	0.67	0
AlmeidaA_2019__ERR1018209__bin.5	ERR1018209	AlmeidaA_2019	75.16	3.21	45.45
AlmeidaA_2019__ERR1018209__bin.6	ERR1018209	AlmeidaA_2019	59.62	0.21	0
AlmeidaA_2019__ERR1018210__bin.51	ERR1018210	AlmeidaA_2019	50.32	0	0
AlmeidaA_2019__ERR1018210__bin.63	ERR1018210	AlmeidaA_2019	72.11	0	0
AlmeidaA_2019__ERR1018211__bin.13	ERR1018211	AlmeidaA_2019	60.34	0	0
AlmeidaA_2019__ERR1018211__bin.14	ERR1018211	AlmeidaA_2019	65.35	0	0
AlmeidaA_2019__ERR1018211__bin.61	ERR1018211	AlmeidaA_2019	77.79	4.99	0
AlmeidaA_2019__ERR1018212__bin.10	ERR1018212	AlmeidaA_2019	68.42	0	0
AlmeidaA_2019__ERR1018212__bin.18	ERR1018212	AlmeidaA_2019	75.72	2.8	0
AlmeidaA_2019__ERR1018212__bin.40	ERR1018212	AlmeidaA_2019	71.48	2.57	33.33
AlmeidaA_2019__ERR1018212__bin.58	ERR1018212	AlmeidaA_2019	59.65	0	0
AlmeidaA_2019__ERR1018212__bin.67	ERR1018212	AlmeidaA_2019	88.09	2.87	9.09
AlmeidaA_2019__ERR1018212__bin.68	ERR1018212	AlmeidaA_2019	65.97	0.37	100
AlmeidaA_2019__ERR1018213__bin.13	ERR1018213	AlmeidaA_2019	63.9	0.04	0
AlmeidaA_2019__ERR1018213__bin.22	ERR1018213	AlmeidaA_2019	70.7	0	0
AlmeidaA_2019__ERR1018213__bin.23	ERR1018213	AlmeidaA_2019	66.67	0	0
AlmeidaA_2019__ERR1018213__bin.26	ERR1018213	AlmeidaA_2019	71.26	1.02	0
AlmeidaA_2019__ERR1018213__bin.27	ERR1018213	AlmeidaA_2019	72.45	0	0
AlmeidaA_2019__ERR1018213__bin.38	ERR1018213	AlmeidaA_2019	54.39	0	0
AlmeidaA_2019__ERR1018213__bin.45	ERR1018213	AlmeidaA_2019	57.26	0.81	0
AlmeidaA_2019__ERR1018213__bin.46	ERR1018213	AlmeidaA_2019	52.91	0	0
AlmeidaA_2019__ERR1018213__bin.5	ERR1018213	AlmeidaA_2019	57.11	1.29	0
AlmeidaA_2019__ERR1018213__bin.56	ERR1018213	AlmeidaA_2019	53.45	0	0
AlmeidaA_2019__ERR1018214__bin.12	ERR1018214	AlmeidaA_2019	69.14	0.68	100
AlmeidaA_2019__ERR1018214__bin.21	ERR1018214	AlmeidaA_2019	59.65	0	0
AlmeidaA_2019__ERR1018215__bin.15	ERR1018215	AlmeidaA_2019	62.17	0.15	0
AlmeidaA_2019__ERR1018215__bin.29	ERR1018215	AlmeidaA_2019	70.18	0.88	100
AlmeidaA_2019__ERR1018215__bin.40	ERR1018215	AlmeidaA_2019	55.36	0	0
AlmeidaA_2019__ERR1018215__bin.50	ERR1018215	AlmeidaA_2019	75.86	0.25	50
AlmeidaA_2019__ERR1018215__bin.52	ERR1018215	AlmeidaA_2019	82.38	3.8	0
AlmeidaA_2019__ERR1018215__bin.74	ERR1018215	AlmeidaA_2019	58.45	0.97	33.33
AlmeidaA_2019__ERR1018216__bin.11	ERR1018216	AlmeidaA_2019	57.51	1.42	25
AlmeidaA_2019__ERR1018216__bin.12	ERR1018216	AlmeidaA_2019	55.95	0.3	0
AlmeidaA_2019__ERR1018216__bin.16	ERR1018216	AlmeidaA_2019	77.33	2.42	60
AlmeidaA_2019__ERR1018216__bin.22	ERR1018216	AlmeidaA_2019	54.31	0	0
AlmeidaA_2019__ERR1018216__bin.3	ERR1018216	AlmeidaA_2019	76.74	1.24	10
AlmeidaA_2019__ERR1018216__bin.37	ERR1018216	AlmeidaA_2019	58.1	0	0
AlmeidaA_2019__ERR1018217__bin.13	ERR1018217	AlmeidaA_2019	81.88	2.81	55.56
AlmeidaA_2019__ERR1018217__bin.26	ERR1018217	AlmeidaA_2019	55	0.86	0
AlmeidaA_2019__ERR1018217__bin.33	ERR1018217	AlmeidaA_2019	70.34	0	0
AlmeidaA_2019__ERR1018217__bin.38	ERR1018217	AlmeidaA_2019	69.98	3.51	50
AlmeidaA_2019__ERR1018217__bin.4	ERR1018217	AlmeidaA_2019	69.9	0.69	25
AlmeidaA_2019__ERR1018217__bin.45	ERR1018217	AlmeidaA_2019	78.8	2.91	11.76
AlmeidaA_2019__ERR1018217__bin.66	ERR1018217	AlmeidaA_2019	61.4	1.75	0
AlmeidaA_2019__ERR1018217__bin.7	ERR1018217	AlmeidaA_2019	50.88	0	0
AlmeidaA_2019__ERR1018217__bin.72	ERR1018217	AlmeidaA_2019	83.72	0.59	44.44
AlmeidaA_2019__ERR1018218__bin.18	ERR1018218	AlmeidaA_2019	69.34	3.14	44.44
AlmeidaA_2019__ERR1018218__bin.26	ERR1018218	AlmeidaA_2019	92.99	1.68	33.33
AlmeidaA_2019__ERR1018218__bin.47	ERR1018218	AlmeidaA_2019	62.93	1.72	0
AlmeidaA_2019__ERR1018219__bin.21	ERR1018219	AlmeidaA_2019	82.69	3.08	40
AlmeidaA_2019__ERR1018219__bin.25	ERR1018219	AlmeidaA_2019	73.68	0.88	0
AlmeidaA_2019__ERR1018219__bin.3	ERR1018219	AlmeidaA_2019	65	0.67	100
AlmeidaA_2019__ERR1018220__bin.11	ERR1018220	AlmeidaA_2019	71.54	0	0
AlmeidaA_2019__ERR1018220__bin.28	ERR1018220	AlmeidaA_2019	59.48	0	0
AlmeidaA_2019__ERR1018220__bin.38	ERR1018220	AlmeidaA_2019	70.34	3.45	0
AlmeidaA_2019__ERR1018220__bin.68	ERR1018220	AlmeidaA_2019	82.22	1.6	0
AlmeidaA_2019__ERR1018221__bin.10	ERR1018221	AlmeidaA_2019	87.92	0.34	0
AlmeidaA_2019__ERR1018221__bin.35	ERR1018221	AlmeidaA_2019	79.82	1.07	0
AlmeidaA_2019__ERR1018221__bin.54	ERR1018221	AlmeidaA_2019	93.14	1.34	0
AlmeidaA_2019__ERR1018222__bin.15	ERR1018222	AlmeidaA_2019	55.74	0.13	0
AlmeidaA_2019__ERR1018222__bin.23	ERR1018222	AlmeidaA_2019	86.88	4.19	0
AlmeidaA_2019__ERR1018222__bin.42	ERR1018222	AlmeidaA_2019	88.78	4.14	9.09
AlmeidaA_2019__ERR1018222__bin.63	ERR1018222	AlmeidaA_2019	60.34	0	0
AlmeidaA_2019__ERR1018223__bin.12	ERR1018223	AlmeidaA_2019	77	4.47	0
AlmeidaA_2019__ERR1018223__bin.17	ERR1018223	AlmeidaA_2019	67.45	1.38	12.5
AlmeidaA_2019__ERR1018223__bin.22	ERR1018223	AlmeidaA_2019	85.16	4.4	0
AlmeidaA_2019__ERR1018223__bin.24	ERR1018223	AlmeidaA_2019	81.49	3.98	30
AlmeidaA_2019__ERR1018223__bin.34	ERR1018223	AlmeidaA_2019	73.63	0	0
AlmeidaA_2019__ERR1018223__bin.44	ERR1018223	AlmeidaA_2019	80.51	4.23	42.86
AlmeidaA_2019__ERR1018223__bin.51	ERR1018223	AlmeidaA_2019	74.14	1.72	0
AlmeidaA_2019__ERR1018223__bin.61	ERR1018223	AlmeidaA_2019	77.23	2.42	11.11
AlmeidaA_2019__ERR1018224__bin.12	ERR1018224	AlmeidaA_2019	75.46	1.02	100
AlmeidaA_2019__ERR1018224__bin.15	ERR1018224	AlmeidaA_2019	59.51	1.27	100
AlmeidaA_2019__ERR1018224__bin.43	ERR1018224	AlmeidaA_2019	81.68	2.05	0
AlmeidaA_2019__ERR1018225__bin.13	ERR1018225	AlmeidaA_2019	52.93	0	0
AlmeidaA_2019__ERR1018225__bin.47	ERR1018225	AlmeidaA_2019	79.15	0.63	0
AlmeidaA_2019__ERR1018225__bin.48	ERR1018225	AlmeidaA_2019	58.17	0.78	0
AlmeidaA_2019__ERR1018226__bin.11	ERR1018226	AlmeidaA_2019	65.44	1.75	100
AlmeidaA_2019__ERR1018226__bin.21	ERR1018226	AlmeidaA_2019	69.98	0	0
AlmeidaA_2019__ERR1018226__bin.32	ERR1018226	AlmeidaA_2019	75.05	4.11	0
AlmeidaA_2019__ERR1018226__bin.55	ERR1018226	AlmeidaA_2019	50.88	0	0
AlmeidaA_2019__ERR1018227__bin.45	ERR1018227	AlmeidaA_2019	82.67	1.06	7.69
AlmeidaA_2019__ERR1018228__bin.25	ERR1018228	AlmeidaA_2019	57.89	0	0
AlmeidaA_2019__ERR1018228__bin.32	ERR1018228	AlmeidaA_2019	56.98	0	0
AlmeidaA_2019__ERR1018228__bin.66	ERR1018228	AlmeidaA_2019	94.26	0.79	0
AlmeidaA_2019__ERR1018228__bin.76	ERR1018228	AlmeidaA_2019	52.35	0	0
AlmeidaA_2019__ERR1018229__bin.23	ERR1018229	AlmeidaA_2019	53.51	0	0
AlmeidaA_2019__ERR1018229__bin.36	ERR1018229	AlmeidaA_2019	61.08	0	0
AlmeidaA_2019__ERR1018229__bin.51	ERR1018229	AlmeidaA_2019	94.63	0.67	0
AlmeidaA_2019__ERR1018229__bin.54	ERR1018229	AlmeidaA_2019	61.11	0	0
AlmeidaA_2019__ERR1018230__bin.19	ERR1018230	AlmeidaA_2019	82.41	4.52	0
AlmeidaA_2019__ERR1018230__bin.68	ERR1018230	AlmeidaA_2019	67.24	1.72	0
AlmeidaA_2019__ERR1018231__bin.10	ERR1018231	AlmeidaA_2019	80.63	0.11	0
AlmeidaA_2019__ERR1018231__bin.2	ERR1018231	AlmeidaA_2019	83.88	2.88	33.33
AlmeidaA_2019__ERR1018231__bin.31	ERR1018231	AlmeidaA_2019	70.79	2.3	28.57
AlmeidaA_2019__ERR1018231__bin.37	ERR1018231	AlmeidaA_2019	68.28	0.34	100
AlmeidaA_2019__ERR1018231__bin.7	ERR1018231	AlmeidaA_2019	67.85	1.66	20
AlmeidaA_2019__ERR1018231__bin.8	ERR1018231	AlmeidaA_2019	73.68	0	0
AlmeidaA_2019__ERR1018231__bin.9	ERR1018231	AlmeidaA_2019	80.38	2.64	5.56
AlmeidaA_2019__ERR1018232__bin.12	ERR1018232	AlmeidaA_2019	54.26	0.57	0
AlmeidaA_2019__ERR1018232__bin.19	ERR1018232	AlmeidaA_2019	76.9	4.72	92.31
AlmeidaA_2019__ERR1018232__bin.2	ERR1018232	AlmeidaA_2019	81.13	1.89	100
AlmeidaA_2019__ERR1018232__bin.20	ERR1018232	AlmeidaA_2019	91.22	4.03	11.11
AlmeidaA_2019__ERR1018232__bin.21	ERR1018232	AlmeidaA_2019	70.67	0.06	0
AlmeidaA_2019__ERR1018232__bin.26	ERR1018232	AlmeidaA_2019	74.22	1.81	25
AlmeidaA_2019__ERR1018232__bin.4	ERR1018232	AlmeidaA_2019	85.69	3.59	25
AlmeidaA_2019__ERR1018232__bin.53	ERR1018232	AlmeidaA_2019	72.59	0.89	40
AlmeidaA_2019__ERR1018232__bin.57	ERR1018232	AlmeidaA_2019	61.4	1.94	0
AlmeidaA_2019__ERR1018232__bin.59	ERR1018232	AlmeidaA_2019	86.69	1.74	20
AlmeidaA_2019__ERR1018232__bin.64	ERR1018232	AlmeidaA_2019	75.1	3.99	11.11
AlmeidaA_2019__ERR1018232__bin.7	ERR1018232	AlmeidaA_2019	87.1	2.45	20
AlmeidaA_2019__ERR1018232__bin.75	ERR1018232	AlmeidaA_2019	88.84	4.09	20
AlmeidaA_2019__ERR1018232__bin.77	ERR1018232	AlmeidaA_2019	75.35	1.53	57.14
AlmeidaA_2019__ERR1018232__bin.8	ERR1018232	AlmeidaA_2019	57.89	0	0
AlmeidaA_2019__ERR1018233__bin.12	ERR1018233	AlmeidaA_2019	63.04	0.2	0
AlmeidaA_2019__ERR1018233__bin.21	ERR1018233	AlmeidaA_2019	56.9	0	0
AlmeidaA_2019__ERR1018233__bin.30	ERR1018233	AlmeidaA_2019	52.42	0	0
AlmeidaA_2019__ERR1018233__bin.38	ERR1018233	AlmeidaA_2019	85.9	1.4	0
AlmeidaA_2019__ERR1018233__bin.48	ERR1018233	AlmeidaA_2019	61.06	0.6	0
AlmeidaA_2019__ERR1018233__bin.57	ERR1018233	AlmeidaA_2019	69.13	0.67	0
AlmeidaA_2019__ERR1018233__bin.59	ERR1018233	AlmeidaA_2019	61.57	0	0
AlmeidaA_2019__ERR1018234__bin.2	ERR1018234	AlmeidaA_2019	56.19	0	0
AlmeidaA_2019__ERR1018234__bin.7	ERR1018234	AlmeidaA_2019	63.45	0.94	0
AlmeidaA_2019__ERR1018235__bin.27	ERR1018235	AlmeidaA_2019	75.44	1.75	0
AlmeidaA_2019__ERR1018235__bin.4	ERR1018235	AlmeidaA_2019	87.6	1.42	33.33
AlmeidaA_2019__ERR1018235__bin.71	ERR1018235	AlmeidaA_2019	59.48	1.72	0
AlmeidaA_2019__ERR1018236__bin.37	ERR1018236	AlmeidaA_2019	72.32	0.89	100
AlmeidaA_2019__ERR1018236__bin.8	ERR1018236	AlmeidaA_2019	70.33	3.51	0
AlmeidaA_2019__ERR1018237__bin.17	ERR1018237	AlmeidaA_2019	74.34	3.04	0
AlmeidaA_2019__ERR1018237__bin.18	ERR1018237	AlmeidaA_2019	78.98	0.67	0
AlmeidaA_2019__ERR1018237__bin.36	ERR1018237	AlmeidaA_2019	92.09	1.55	50
AlmeidaA_2019__ERR1018237__bin.37	ERR1018237	AlmeidaA_2019	76.23	1.01	0
AlmeidaA_2019__ERR1018237__bin.5	ERR1018237	AlmeidaA_2019	80.16	1.82	16.67
AlmeidaA_2019__ERR1018238__bin.17	ERR1018238	AlmeidaA_2019	58.05	0.34	100
AlmeidaA_2019__ERR1018238__bin.26	ERR1018238	AlmeidaA_2019	68.97	0	0
AlmeidaA_2019__ERR1018238__bin.34	ERR1018238	AlmeidaA_2019	69.91	3.32	0
AlmeidaA_2019__ERR1018238__bin.46	ERR1018238	AlmeidaA_2019	73.41	2.01	0
AlmeidaA_2019__ERR1018238__bin.54	ERR1018238	AlmeidaA_2019	81.07	0.89	0
AlmeidaA_2019__ERR1018238__bin.55	ERR1018238	AlmeidaA_2019	57.89	0	0
AlmeidaA_2019__ERR1018238__bin.59	ERR1018238	AlmeidaA_2019	86.58	0.67	0
AlmeidaA_2019__ERR1018239__bin.17	ERR1018239	AlmeidaA_2019	61.21	0	0
AlmeidaA_2019__ERR1018239__bin.30	ERR1018239	AlmeidaA_2019	75.14	0.32	50
AlmeidaA_2019__ERR1018240__bin.30	ERR1018240	AlmeidaA_2019	93.96	4.36	11.11
AlmeidaA_2019__ERR1018240__bin.37	ERR1018240	AlmeidaA_2019	50.96	0	0
AlmeidaA_2019__ERR1018240__bin.39	ERR1018240	AlmeidaA_2019	84.83	2.4	57.14
AlmeidaA_2019__ERR1018240__bin.41	ERR1018240	AlmeidaA_2019	84.34	0.57	100
AlmeidaA_2019__ERR1018240__bin.45	ERR1018240	AlmeidaA_2019	62.82	0	0
AlmeidaA_2019__ERR1018240__bin.53	ERR1018240	AlmeidaA_2019	64.42	2.68	80
AlmeidaA_2019__ERR1018240__bin.59	ERR1018240	AlmeidaA_2019	90.73	2.68	25
AlmeidaA_2019__ERR1018240__bin.68	ERR1018240	AlmeidaA_2019	68.61	1.13	75
AlmeidaA_2019__ERR1018241__bin.3	ERR1018241	AlmeidaA_2019	59.65	0	0
AlmeidaA_2019__ERR1018241__bin.48	ERR1018241	AlmeidaA_2019	60.97	0	0
AlmeidaA_2019__ERR1018241__bin.49	ERR1018241	AlmeidaA_2019	76.15	1.5	33.33
AlmeidaA_2019__ERR1018241__bin.53	ERR1018241	AlmeidaA_2019	57.69	0.64	66.67
AlmeidaA_2019__ERR1018241__bin.6	ERR1018241	AlmeidaA_2019	55.49	0	0
AlmeidaA_2019__ERR1018242__bin.11	ERR1018242	AlmeidaA_2019	81.93	0.57	72.73
AlmeidaA_2019__ERR1018242__bin.21	ERR1018242	AlmeidaA_2019	80.74	1.17	20
AlmeidaA_2019__ERR1018243__bin.11	ERR1018243	AlmeidaA_2019	92.72	0.63	100
AlmeidaA_2019__ERR1018243__bin.25	ERR1018243	AlmeidaA_2019	75.19	0	0
AlmeidaA_2019__ERR1018243__bin.3	ERR1018243	AlmeidaA_2019	72	2.67	25
AlmeidaA_2019__ERR1018243__bin.4	ERR1018243	AlmeidaA_2019	52.01	0	0
AlmeidaA_2019__ERR1018244__bin.1	ERR1018244	AlmeidaA_2019	83.28	0	0
AlmeidaA_2019__ERR1018244__bin.20	ERR1018244	AlmeidaA_2019	59.97	0	0
AlmeidaA_2019__ERR1018244__bin.21	ERR1018244	AlmeidaA_2019	84.56	0.94	0
AlmeidaA_2019__ERR1018244__bin.48	ERR1018244	AlmeidaA_2019	57.89	0	0
AlmeidaA_2019__ERR1018244__bin.52	ERR1018244	AlmeidaA_2019	68.23	1.27	25
AlmeidaA_2019__ERR1018244__bin.58	ERR1018244	AlmeidaA_2019	73.68	2.63	0
AlmeidaA_2019__ERR1018244__bin.60	ERR1018244	AlmeidaA_2019	81.68	0	0
AlmeidaA_2019__ERR1018244__bin.62	ERR1018244	AlmeidaA_2019	69.83	2.59	0
AlmeidaA_2019__ERR1018245__bin.19	ERR1018245	AlmeidaA_2019	79.92	2.31	19.05
AlmeidaA_2019__ERR1018245__bin.33	ERR1018245	AlmeidaA_2019	90.72	0.34	100
AlmeidaA_2019__ERR1018245__bin.52	ERR1018245	AlmeidaA_2019	70.82	3.88	25
AlmeidaA_2019__ERR1018246__bin.27	ERR1018246	AlmeidaA_2019	97.32	0	0
AlmeidaA_2019__ERR1018246__bin.30	ERR1018246	AlmeidaA_2019	95.92	0.67	0
AlmeidaA_2019__ERR1018246__bin.37	ERR1018246	AlmeidaA_2019	65.72	2.01	0
AlmeidaA_2019__ERR1018246__bin.52	ERR1018246	AlmeidaA_2019	78.95	1.75	100
AlmeidaA_2019__ERR1018246__bin.63	ERR1018246	AlmeidaA_2019	50.88	0	0
AlmeidaA_2019__ERR1018246__bin.66	ERR1018246	AlmeidaA_2019	84.28	3.32	31.25
AlmeidaA_2019__ERR1018247__bin.20	ERR1018247	AlmeidaA_2019	67.45	0.02	100
AlmeidaA_2019__ERR1018247__bin.34	ERR1018247	AlmeidaA_2019	73.18	2.84	22.22
AlmeidaA_2019__ERR1018247__bin.37	ERR1018247	AlmeidaA_2019	89.33	2.03	0
AlmeidaA_2019__ERR1018248__bin.12	ERR1018248	AlmeidaA_2019	88.2	3.93	0
AlmeidaA_2019__ERR1018248__bin.20	ERR1018248	AlmeidaA_2019	77.85	4.22	0
AlmeidaA_2019__ERR1018248__bin.27	ERR1018248	AlmeidaA_2019	72.41	4.31	0
AlmeidaA_2019__ERR1018249__bin.16	ERR1018249	AlmeidaA_2019	75.56	3.29	18.18
AlmeidaA_2019__ERR1018249__bin.20	ERR1018249	AlmeidaA_2019	75.21	1.77	10
AlmeidaA_2019__ERR1018249__bin.22	ERR1018249	AlmeidaA_2019	68.79	0.17	0
AlmeidaA_2019__ERR1018249__bin.25	ERR1018249	AlmeidaA_2019	84.52	4.23	30
AlmeidaA_2019__ERR1018250__bin.1	ERR1018250	AlmeidaA_2019	91.09	2.42	0
AlmeidaA_2019__ERR1018250__bin.24	ERR1018250	AlmeidaA_2019	55.7	0.67	0
AlmeidaA_2019__ERR1018250__bin.32	ERR1018250	AlmeidaA_2019	62.2	0	0
AlmeidaA_2019__ERR1018250__bin.34	ERR1018250	AlmeidaA_2019	83.83	1.58	54.55
AlmeidaA_2019__ERR1018250__bin.37	ERR1018250	AlmeidaA_2019	60.76	0.63	100
AlmeidaA_2019__ERR1018250__bin.43	ERR1018250	AlmeidaA_2019	58.38	1.57	0
AlmeidaA_2019__ERR1018250__bin.44	ERR1018250	AlmeidaA_2019	79.41	0.94	33.33
AlmeidaA_2019__ERR1018250__bin.9	ERR1018250	AlmeidaA_2019	51.01	0	0
AlmeidaA_2019__ERR1018251__bin.3	ERR1018251	AlmeidaA_2019	54.81	0.67	0
AlmeidaA_2019__ERR1018251__bin.35	ERR1018251	AlmeidaA_2019	62.07	0	0
AlmeidaA_2019__ERR1018252__bin.17	ERR1018252	AlmeidaA_2019	60.15	1.79	0
AlmeidaA_2019__ERR1018252__bin.34	ERR1018252	AlmeidaA_2019	65.53	0.77	0
AlmeidaA_2019__ERR1018252__bin.36	ERR1018252	AlmeidaA_2019	52.01	0.34	100
AlmeidaA_2019__ERR1018252__bin.45	ERR1018252	AlmeidaA_2019	76.85	0	0
AlmeidaA_2019__ERR1018253__bin.5	ERR1018253	AlmeidaA_2019	61.29	0.81	0
AlmeidaA_2019__ERR1018253__bin.57	ERR1018253	AlmeidaA_2019	89.67	1.33	0
AlmeidaA_2019__ERR1018253__bin.58	ERR1018253	AlmeidaA_2019	72.8	1.86	0
AlmeidaA_2019__ERR1018254__bin.13	ERR1018254	AlmeidaA_2019	63.61	2.24	0
AlmeidaA_2019__ERR1018254__bin.24	ERR1018254	AlmeidaA_2019	61.36	0.86	75
AlmeidaA_2019__ERR1018254__bin.32	ERR1018254	AlmeidaA_2019	74.45	3.02	0
AlmeidaA_2019__ERR1018254__bin.50	ERR1018254	AlmeidaA_2019	65.18	0	0
AlmeidaA_2019__ERR1018254__bin.74	ERR1018254	AlmeidaA_2019	92.85	3.89	0
AlmeidaA_2019__ERR1018255__bin.25	ERR1018255	AlmeidaA_2019	77.84	4.67	35.71
AlmeidaA_2019__ERR1018255__bin.40	ERR1018255	AlmeidaA_2019	59.14	1.72	0
AlmeidaA_2019__ERR1018255__bin.52	ERR1018255	AlmeidaA_2019	63.24	1.72	0
AlmeidaA_2019__ERR1018255__bin.6	ERR1018255	AlmeidaA_2019	66.21	1.72	50
AlmeidaA_2019__ERR1018256__bin.11	ERR1018256	AlmeidaA_2019	82.05	0.76	62.5
AlmeidaA_2019__ERR1018256__bin.42	ERR1018256	AlmeidaA_2019	77.4	1.95	63.64
AlmeidaA_2019__ERR1018256__bin.44	ERR1018256	AlmeidaA_2019	59.66	0	0
AlmeidaA_2019__ERR1018256__bin.9	ERR1018256	AlmeidaA_2019	56.95	0.67	0
AlmeidaA_2019__ERR1018257__bin.1	ERR1018257	AlmeidaA_2019	85.5	2.92	23.33
AlmeidaA_2019__ERR1018257__bin.14	ERR1018257	AlmeidaA_2019	76.85	1.78	0
AlmeidaA_2019__ERR1018257__bin.51	ERR1018257	AlmeidaA_2019	87.42	4.81	0
AlmeidaA_2019__ERR1018258__bin.1	ERR1018258	AlmeidaA_2019	86.59	1.56	25
AlmeidaA_2019__ERR1018258__bin.30	ERR1018258	AlmeidaA_2019	67.04	0.68	0
AlmeidaA_2019__ERR1018258__bin.34	ERR1018258	AlmeidaA_2019	66.83	1.36	0
AlmeidaA_2019__ERR1018258__bin.42	ERR1018258	AlmeidaA_2019	89.81	3.01	13.04
AlmeidaA_2019__ERR1018258__bin.8	ERR1018258	AlmeidaA_2019	78.51	1.14	0
AlmeidaA_2019__ERR1018259__bin.14	ERR1018259	AlmeidaA_2019	57.89	0	0
AlmeidaA_2019__ERR1018259__bin.60	ERR1018259	AlmeidaA_2019	76.87	2.35	25
AlmeidaA_2019__ERR1018259__bin.64	ERR1018259	AlmeidaA_2019	74.14	2.59	0
AlmeidaA_2019__ERR1018259__bin.7	ERR1018259	AlmeidaA_2019	83.85	4.68	26.92
AlmeidaA_2019__ERR1018261__bin.10	ERR1018261	AlmeidaA_2019	74.14	0	0
AlmeidaA_2019__ERR1018261__bin.13	ERR1018261	AlmeidaA_2019	75.32	3.24	22.22
AlmeidaA_2019__ERR1018261__bin.23	ERR1018261	AlmeidaA_2019	55.92	0	0
AlmeidaA_2019__ERR1018261__bin.3	ERR1018261	AlmeidaA_2019	60.97	0	0
AlmeidaA_2019__ERR1018261__bin.30	ERR1018261	AlmeidaA_2019	64.91	0	0
AlmeidaA_2019__ERR1018261__bin.6	ERR1018261	AlmeidaA_2019	58.39	0	0
AlmeidaA_2019__ERR1018262__bin.20	ERR1018262	AlmeidaA_2019	73.97	3.63	37.04
AlmeidaA_2019__ERR1018262__bin.34	ERR1018262	AlmeidaA_2019	72.41	0.86	0
AlmeidaA_2019__ERR1018262__bin.44	ERR1018262	AlmeidaA_2019	86.17	2.26	61.54
AlmeidaA_2019__ERR1018262__bin.47	ERR1018262	AlmeidaA_2019	92.17	2.74	55.56
AlmeidaA_2019__ERR1018262__bin.50	ERR1018262	AlmeidaA_2019	69.83	3.45	0
AlmeidaA_2019__ERR1018262__bin.51	ERR1018262	AlmeidaA_2019	54.46	0	0
AlmeidaA_2019__ERR1018262__bin.78	ERR1018262	AlmeidaA_2019	75.43	2.91	0
AlmeidaA_2019__ERR1018262__bin.81	ERR1018262	AlmeidaA_2019	54.6	0.67	0
AlmeidaA_2019__ERR1018263__bin.2	ERR1018263	AlmeidaA_2019	75.69	2.25	16.67
AlmeidaA_2019__ERR1018263__bin.4	ERR1018263	AlmeidaA_2019	87	3.88	36.36
AlmeidaA_2019__ERR1018263__bin.46	ERR1018263	AlmeidaA_2019	89.69	4.49	50
AlmeidaA_2019__ERR1018263__bin.48	ERR1018263	AlmeidaA_2019	88.36	4.05	80
AlmeidaA_2019__ERR1018263__bin.6	ERR1018263	AlmeidaA_2019	65.86	0.86	0
AlmeidaA_2019__ERR1018263__bin.9	ERR1018263	AlmeidaA_2019	58.07	0.68	0
AlmeidaA_2019__ERR1018264__bin.12	ERR1018264	AlmeidaA_2019	88.26	3.76	51.85
AlmeidaA_2019__ERR1018264__bin.16	ERR1018264	AlmeidaA_2019	82.58	4.93	7.69
AlmeidaA_2019__ERR1018264__bin.19	ERR1018264	AlmeidaA_2019	76.85	2.69	36.36
AlmeidaA_2019__ERR1018264__bin.25	ERR1018264	AlmeidaA_2019	68.77	2.35	0
AlmeidaA_2019__ERR1018264__bin.33	ERR1018264	AlmeidaA_2019	72.68	2.46	30
AlmeidaA_2019__ERR1018264__bin.37	ERR1018264	AlmeidaA_2019	55.17	0.86	100
AlmeidaA_2019__ERR1018264__bin.40	ERR1018264	AlmeidaA_2019	53.62	0	0
AlmeidaA_2019__ERR1018264__bin.60	ERR1018264	AlmeidaA_2019	68.24	0.96	0
AlmeidaA_2019__ERR1018264__bin.64	ERR1018264	AlmeidaA_2019	72.76	2.59	0
AlmeidaA_2019__ERR1018265__bin.29	ERR1018265	AlmeidaA_2019	50.23	0	0
AlmeidaA_2019__ERR1018265__bin.43	ERR1018265	AlmeidaA_2019	76.62	3.83	0
AlmeidaA_2019__ERR1018265__bin.6	ERR1018265	AlmeidaA_2019	52.07	0	0
AlmeidaA_2019__ERR1018265__bin.8	ERR1018265	AlmeidaA_2019	63.84	1.34	50
AlmeidaA_2019__ERR1018266__bin.36	ERR1018266	AlmeidaA_2019	93.26	1.28	0
AlmeidaA_2019__ERR1018266__bin.45	ERR1018266	AlmeidaA_2019	68.9	1.34	0
AlmeidaA_2019__ERR1018266__bin.60	ERR1018266	AlmeidaA_2019	85.7	4.96	23.53
AlmeidaA_2019__ERR1018266__bin.70	ERR1018266	AlmeidaA_2019	52.93	0	0
AlmeidaA_2019__ERR1018266__bin.77	ERR1018266	AlmeidaA_2019	65.73	1.52	0
AlmeidaA_2019__ERR1018267__bin.36	ERR1018267	AlmeidaA_2019	64.66	0	0
AlmeidaA_2019__ERR1018267__bin.4	ERR1018267	AlmeidaA_2019	63.44	1.14	0
AlmeidaA_2019__ERR1018267__bin.41	ERR1018267	AlmeidaA_2019	86.15	2.17	30
AlmeidaA_2019__ERR1018267__bin.58	ERR1018267	AlmeidaA_2019	68.8	1.33	0
AlmeidaA_2019__ERR1018267__bin.65	ERR1018267	AlmeidaA_2019	73.12	2.69	14.29
AlmeidaA_2019__ERR1018268__bin.30	ERR1018268	AlmeidaA_2019	89.81	0.67	0
AlmeidaA_2019__ERR1018269__bin.1	ERR1018269	AlmeidaA_2019	58.62	0	0
AlmeidaA_2019__ERR1018269__bin.33	ERR1018269	AlmeidaA_2019	94.61	0	0
AlmeidaA_2019__ERR1018269__bin.53	ERR1018269	AlmeidaA_2019	64.23	0	0
AlmeidaA_2019__ERR1018269__bin.58	ERR1018269	AlmeidaA_2019	85.91	1.01	50
AlmeidaA_2019__ERR1018270__bin.12	ERR1018270	AlmeidaA_2019	72.41	3.45	100
AlmeidaA_2019__ERR1018270__bin.35	ERR1018270	AlmeidaA_2019	55.44	0.67	0
AlmeidaA_2019__ERR1018270__bin.50	ERR1018270	AlmeidaA_2019	70.18	3.51	0
AlmeidaA_2019__ERR1018270__bin.52	ERR1018270	AlmeidaA_2019	84.9	3.54	25
AlmeidaA_2019__ERR1018270__bin.54	ERR1018270	AlmeidaA_2019	62.31	2.11	33.33
AlmeidaA_2019__ERR1018271__bin.29	ERR1018271	AlmeidaA_2019	66.67	0.67	0
AlmeidaA_2019__ERR1018271__bin.38	ERR1018271	AlmeidaA_2019	71.94	4.14	20
AlmeidaA_2019__ERR1018272__bin.16	ERR1018272	AlmeidaA_2019	59.48	0	0
AlmeidaA_2019__ERR1018272__bin.18	ERR1018272	AlmeidaA_2019	71.14	0.34	0
AlmeidaA_2019__ERR1018272__bin.40	ERR1018272	AlmeidaA_2019	78.18	0.68	100
AlmeidaA_2019__ERR1018272__bin.69	ERR1018272	AlmeidaA_2019	99.33	1.14	66.67
AlmeidaA_2019__ERR1018273__bin.35	ERR1018273	AlmeidaA_2019	56.31	0	0
AlmeidaA_2019__ERR1018273__bin.6	ERR1018273	AlmeidaA_2019	73.91	3.21	0
AlmeidaA_2019__ERR1018274__bin.18	ERR1018274	AlmeidaA_2019	74.72	2.1	0
AlmeidaA_2019__ERR1018274__bin.26	ERR1018274	AlmeidaA_2019	72.76	1.72	0
AlmeidaA_2019__ERR1018274__bin.31	ERR1018274	AlmeidaA_2019	72.85	2.53	12.5
AlmeidaA_2019__ERR1018274__bin.39	ERR1018274	AlmeidaA_2019	58.95	0.56	0
AlmeidaA_2019__ERR1018274__bin.47	ERR1018274	AlmeidaA_2019	82.16	1.79	25
AlmeidaA_2019__ERR1018274__bin.6	ERR1018274	AlmeidaA_2019	75.15	2.18	0
AlmeidaA_2019__ERR1018274__bin.62	ERR1018274	AlmeidaA_2019	68.97	0	0
AlmeidaA_2019__ERR1018275__bin.16	ERR1018275	AlmeidaA_2019	56.12	0.73	0
AlmeidaA_2019__ERR1018275__bin.17	ERR1018275	AlmeidaA_2019	57.02	0	0
AlmeidaA_2019__ERR1018275__bin.19	ERR1018275	AlmeidaA_2019	55.9	0	0
AlmeidaA_2019__ERR1018275__bin.21	ERR1018275	AlmeidaA_2019	70.8	2.85	0
AlmeidaA_2019__ERR1018275__bin.29	ERR1018275	AlmeidaA_2019	67.19	1.34	50
AlmeidaA_2019__ERR1018275__bin.30	ERR1018275	AlmeidaA_2019	58.09	1.34	0
AlmeidaA_2019__ERR1018275__bin.36	ERR1018275	AlmeidaA_2019	76.47	2.68	50
AlmeidaA_2019__ERR1018275__bin.39	ERR1018275	AlmeidaA_2019	82.1	2.97	58.33
AlmeidaA_2019__ERR1018275__bin.40	ERR1018275	AlmeidaA_2019	91.2	4.35	18.18
AlmeidaA_2019__ERR1018275__bin.9	ERR1018275	AlmeidaA_2019	55.17	0	0
AlmeidaA_2019__ERR1018276__bin.11	ERR1018276	AlmeidaA_2019	63.16	2.63	0
AlmeidaA_2019__ERR1018276__bin.15	ERR1018276	AlmeidaA_2019	76.05	2.22	0
AlmeidaA_2019__ERR1018276__bin.29	ERR1018276	AlmeidaA_2019	77.37	4.08	0
AlmeidaA_2019__ERR1018276__bin.48	ERR1018276	AlmeidaA_2019	64.04	0	0
AlmeidaA_2019__ERR1018276__bin.8	ERR1018276	AlmeidaA_2019	78.51	2.83	11.11
AlmeidaA_2019__ERR1018277__bin.22	ERR1018277	AlmeidaA_2019	50.89	0	0
AlmeidaA_2019__ERR1018277__bin.26	ERR1018277	AlmeidaA_2019	60.34	0	0
AlmeidaA_2019__ERR1018277__bin.31	ERR1018277	AlmeidaA_2019	74.14	0.86	100
AlmeidaA_2019__ERR1018277__bin.39	ERR1018277	AlmeidaA_2019	58.49	0.63	0
AlmeidaA_2019__ERR1018277__bin.56	ERR1018277	AlmeidaA_2019	65.37	2.01	0
AlmeidaA_2019__ERR1018277__bin.67	ERR1018277	AlmeidaA_2019	59.47	0.88	100
AlmeidaA_2019__ERR1018278__bin.30	ERR1018278	AlmeidaA_2019	87.99	1.79	20
AlmeidaA_2019__ERR1018278__bin.32	ERR1018278	AlmeidaA_2019	56.95	1.06	0
AlmeidaA_2019__ERR1018278__bin.35	ERR1018278	AlmeidaA_2019	78.3	2.68	0
AlmeidaA_2019__ERR1018278__bin.36	ERR1018278	AlmeidaA_2019	59.82	1.79	0
AlmeidaA_2019__ERR1018278__bin.39	ERR1018278	AlmeidaA_2019	67.33	2.53	0
AlmeidaA_2019__ERR1018278__bin.44	ERR1018278	AlmeidaA_2019	85.99	0.94	80
AlmeidaA_2019__ERR1018279__bin.13	ERR1018279	AlmeidaA_2019	97.27	3.51	8.33
AlmeidaA_2019__ERR1018280__bin.26	ERR1018280	AlmeidaA_2019	66.36	0	0
AlmeidaA_2019__ERR1018280__bin.31	ERR1018280	AlmeidaA_2019	65.65	0.84	0
AlmeidaA_2019__ERR1018281__bin.27	ERR1018281	AlmeidaA_2019	69.78	0.9	0
AlmeidaA_2019__ERR1018281__bin.29	ERR1018281	AlmeidaA_2019	87.64	4.27	0
AlmeidaA_2019__ERR1018281__bin.31	ERR1018281	AlmeidaA_2019	74.08	2.57	33.33
AlmeidaA_2019__ERR1018281__bin.39	ERR1018281	AlmeidaA_2019	57.92	0	0
AlmeidaA_2019__ERR1018281__bin.44	ERR1018281	AlmeidaA_2019	69.27	3.08	28.57
AlmeidaA_2019__ERR1018282__bin.39	ERR1018282	AlmeidaA_2019	67.87	0.86	100
AlmeidaA_2019__ERR1018282__bin.4	ERR1018282	AlmeidaA_2019	65.5	1.23	33.33
AlmeidaA_2019__ERR1018282__bin.6	ERR1018282	AlmeidaA_2019	67.11	1.34	0
AlmeidaA_2019__ERR1018283__bin.4	ERR1018283	AlmeidaA_2019	58.29	0	0
AlmeidaA_2019__ERR1018283__bin.40	ERR1018283	AlmeidaA_2019	57.21	0	0
AlmeidaA_2019__ERR1018283__bin.61	ERR1018283	AlmeidaA_2019	71.97	2.36	50
AlmeidaA_2019__ERR1018284__bin.16	ERR1018284	AlmeidaA_2019	67.47	1.17	50
AlmeidaA_2019__ERR1018284__bin.17	ERR1018284	AlmeidaA_2019	75.34	0.44	100
AlmeidaA_2019__ERR1018284__bin.26	ERR1018284	AlmeidaA_2019	64.68	1.01	50
AlmeidaA_2019__ERR1018284__bin.27	ERR1018284	AlmeidaA_2019	59.77	1.16	75
AlmeidaA_2019__ERR1018284__bin.38	ERR1018284	AlmeidaA_2019	70.55	1.54	66.67
AlmeidaA_2019__ERR1018284__bin.45	ERR1018284	AlmeidaA_2019	78.34	1.68	33.33
AlmeidaA_2019__ERR1018284__bin.5	ERR1018284	AlmeidaA_2019	64.32	2.17	0
AlmeidaA_2019__ERR1018285__bin.35	ERR1018285	AlmeidaA_2019	57.89	0	0
AlmeidaA_2019__ERR1018285__bin.47	ERR1018285	AlmeidaA_2019	50.88	0	0
AlmeidaA_2019__ERR1018285__bin.55	ERR1018285	AlmeidaA_2019	87.96	0.38	100
AlmeidaA_2019__ERR1018286__bin.28	ERR1018286	AlmeidaA_2019	77.18	0.34	0
AlmeidaA_2019__ERR1018286__bin.33	ERR1018286	AlmeidaA_2019	51.79	0	0
AlmeidaA_2019__ERR1018286__bin.34	ERR1018286	AlmeidaA_2019	53.29	0.45	33.33
AlmeidaA_2019__ERR1018286__bin.35	ERR1018286	AlmeidaA_2019	80.18	3.21	66.67
AlmeidaA_2019__ERR1018286__bin.40	ERR1018286	AlmeidaA_2019	50.88	0	0
AlmeidaA_2019__ERR1018286__bin.50	ERR1018286	AlmeidaA_2019	67.95	0.81	50
AlmeidaA_2019__ERR1018286__bin.54	ERR1018286	AlmeidaA_2019	88.14	3.04	60
AlmeidaA_2019__ERR1018287__bin.15	ERR1018287	AlmeidaA_2019	54.05	0	0
AlmeidaA_2019__ERR1018287__bin.22	ERR1018287	AlmeidaA_2019	70.18	1.75	0
AlmeidaA_2019__ERR1018287__bin.28	ERR1018287	AlmeidaA_2019	75.62	1.51	20
AlmeidaA_2019__ERR1018287__bin.36	ERR1018287	AlmeidaA_2019	92.58	0.81	33.33
AlmeidaA_2019__ERR1018287__bin.4	ERR1018287	AlmeidaA_2019	51.75	0	0
AlmeidaA_2019__ERR1018287__bin.6	ERR1018287	AlmeidaA_2019	72.41	0	0
AlmeidaA_2019__ERR1018287__bin.7	ERR1018287	AlmeidaA_2019	70.38	0.68	100
AlmeidaA_2019__ERR1018288__bin.11	ERR1018288	AlmeidaA_2019	62.37	0	0
AlmeidaA_2019__ERR1018288__bin.32	ERR1018288	AlmeidaA_2019	51.92	0.19	0
AlmeidaA_2019__ERR1018288__bin.9	ERR1018288	AlmeidaA_2019	73.99	4.72	0
AlmeidaA_2019__ERR1018289__bin.15	ERR1018289	AlmeidaA_2019	52.93	0	0
AlmeidaA_2019__ERR1018289__bin.2	ERR1018289	AlmeidaA_2019	71.78	1.39	0
AlmeidaA_2019__ERR1018289__bin.20	ERR1018289	AlmeidaA_2019	67.88	2.36	0
AlmeidaA_2019__ERR1018290__bin.10	ERR1018290	AlmeidaA_2019	59.58	1.2	0
AlmeidaA_2019__ERR1018290__bin.43	ERR1018290	AlmeidaA_2019	56.77	0.45	0
AlmeidaA_2019__ERR1018291__bin.21	ERR1018291	AlmeidaA_2019	93.7	2.47	25
AlmeidaA_2019__ERR1018291__bin.3	ERR1018291	AlmeidaA_2019	67.01	0	0
AlmeidaA_2019__ERR1018291__bin.35	ERR1018291	AlmeidaA_2019	71.77	1.01	50
AlmeidaA_2019__ERR1018291__bin.38	ERR1018291	AlmeidaA_2019	57.64	0.17	0
AlmeidaA_2019__ERR1018292__bin.16	ERR1018292	AlmeidaA_2019	74.54	0.71	0
AlmeidaA_2019__ERR1018293__bin.10	ERR1018293	AlmeidaA_2019	55.18	0.81	0
AlmeidaA_2019__ERR1018293__bin.3	ERR1018293	AlmeidaA_2019	54.59	0.23	0
AlmeidaA_2019__ERR1018294__bin.24	ERR1018294	AlmeidaA_2019	71.93	0	0
AlmeidaA_2019__ERR1018294__bin.26	ERR1018294	AlmeidaA_2019	89.63	4.14	25
AlmeidaA_2019__ERR1018294__bin.3	ERR1018294	AlmeidaA_2019	72.64	0	0
AlmeidaA_2019__ERR1018294__bin.47	ERR1018294	AlmeidaA_2019	53.95	0	0
AlmeidaA_2019__ERR1018294__bin.62	ERR1018294	AlmeidaA_2019	81.73	3.79	13.64
AlmeidaA_2019__ERR1018295__bin.24	ERR1018295	AlmeidaA_2019	68.3	1.43	0
AlmeidaA_2019__ERR1018295__bin.28	ERR1018295	AlmeidaA_2019	62.66	1.51	0
AlmeidaA_2019__ERR1018297__bin.19	ERR1018297	AlmeidaA_2019	69.91	1.25	100
AlmeidaA_2019__ERR1018297__bin.22	ERR1018297	AlmeidaA_2019	75.63	3.76	12.5
AlmeidaA_2019__ERR1018297__bin.25	ERR1018297	AlmeidaA_2019	87.65	2.68	71.43
AlmeidaA_2019__ERR1018297__bin.26	ERR1018297	AlmeidaA_2019	66.05	1.15	33.33
AlmeidaA_2019__ERR1018297__bin.3	ERR1018297	AlmeidaA_2019	76.56	2.8	42.86
AlmeidaA_2019__ERR1018297__bin.35	ERR1018297	AlmeidaA_2019	50.88	0	0
AlmeidaA_2019__ERR1018298__bin.26	ERR1018298	AlmeidaA_2019	84.07	3.93	0
AlmeidaA_2019__ERR1018298__bin.31	ERR1018298	AlmeidaA_2019	77.75	1.38	25
AlmeidaA_2019__ERR1018298__bin.37	ERR1018298	AlmeidaA_2019	61.23	2.24	0
AlmeidaA_2019__ERR1018298__bin.40	ERR1018298	AlmeidaA_2019	65.49	0.79	0
AlmeidaA_2019__ERR1018299__bin.10	ERR1018299	AlmeidaA_2019	53.69	0.13	0
AlmeidaA_2019__ERR1018299__bin.23	ERR1018299	AlmeidaA_2019	73.13	2.39	50
AlmeidaA_2019__ERR1018299__bin.33	ERR1018299	AlmeidaA_2019	75.27	2.74	0
AlmeidaA_2019__ERR1018299__bin.41	ERR1018299	AlmeidaA_2019	63.98	2.53	0
AlmeidaA_2019__ERR1018299__bin.44	ERR1018299	AlmeidaA_2019	54.06	0.63	0
AlmeidaA_2019__ERR1018299__bin.46	ERR1018299	AlmeidaA_2019	51.09	0.11	0
AlmeidaA_2019__ERR1018299__bin.7	ERR1018299	AlmeidaA_2019	56.5	0.22	0
AlmeidaA_2019__ERR1018300__bin.29	ERR1018300	AlmeidaA_2019	57.22	0	0
AlmeidaA_2019__ERR1018301__bin.43	ERR1018301	AlmeidaA_2019	68.17	0.45	50
AlmeidaA_2019__ERR1018301__bin.6	ERR1018301	AlmeidaA_2019	71.87	2.67	0
AlmeidaA_2019__ERR1018301__bin.8	ERR1018301	AlmeidaA_2019	63.59	1.09	75
AlmeidaA_2019__ERR1018302__bin.13	ERR1018302	AlmeidaA_2019	57.05	1.36	0
AlmeidaA_2019__ERR1018302__bin.4	ERR1018302	AlmeidaA_2019	70.39	2.15	10
AlmeidaA_2019__ERR1018302__bin.9	ERR1018302	AlmeidaA_2019	70.69	0	0
AlmeidaA_2019__ERR1018303__bin.13	ERR1018303	AlmeidaA_2019	73.09	2.4	25
AlmeidaA_2019__ERR1018303__bin.26	ERR1018303	AlmeidaA_2019	59.76	0	0
AlmeidaA_2019__ERR1018303__bin.32	ERR1018303	AlmeidaA_2019	73.89	3.16	0
AlmeidaA_2019__ERR1018303__bin.47	ERR1018303	AlmeidaA_2019	62.42	1.34	50
AlmeidaA_2019__ERR1018303__bin.48	ERR1018303	AlmeidaA_2019	60.99	0.6	16.67
AlmeidaA_2019__ERR1018303__bin.5	ERR1018303	AlmeidaA_2019	91.31	4.5	15.38
AlmeidaA_2019__ERR1018303__bin.54	ERR1018303	AlmeidaA_2019	60.83	1.72	100
AlmeidaA_2019__ERR1018303__bin.55	ERR1018303	AlmeidaA_2019	87.36	3.14	18.18
AlmeidaA_2019__ERR1018303__bin.56	ERR1018303	AlmeidaA_2019	62.73	2.48	0
AlmeidaA_2019__ERR1018303__bin.57	ERR1018303	AlmeidaA_2019	75.51	4.57	45
AlmeidaA_2019__ERR1018304__bin.11	ERR1018304	AlmeidaA_2019	84.67	3.16	0
AlmeidaA_2019__ERR1018304__bin.27	ERR1018304	AlmeidaA_2019	58.97	1.72	0
AlmeidaA_2019__ERR1018304__bin.4	ERR1018304	AlmeidaA_2019	61.77	0.55	33.33
AlmeidaA_2019__ERR1018305__bin.21	ERR1018305	AlmeidaA_2019	73.53	3.4	100
AlmeidaA_2019__ERR1018305__bin.24	ERR1018305	AlmeidaA_2019	97.2	1.52	25
AlmeidaA_2019__ERR1018305__bin.64	ERR1018305	AlmeidaA_2019	87.44	0.45	33.33
AlmeidaA_2019__ERR1018306__bin.34	ERR1018306	AlmeidaA_2019	67.69	3.01	15.38
AlmeidaA_2019__ERR1018306__bin.37	ERR1018306	AlmeidaA_2019	84.73	0.67	0
AlmeidaA_2019__ERR1018307__bin.1	ERR1018307	AlmeidaA_2019	82.19	2.57	37.5
AlmeidaA_2019__ERR1018307__bin.15	ERR1018307	AlmeidaA_2019	73.4	1.23	22.22
AlmeidaA_2019__ERR1018307__bin.34	ERR1018307	AlmeidaA_2019	62.94	1.61	0
AlmeidaA_2019__ERR1018307__bin.4	ERR1018307	AlmeidaA_2019	76.24	3.16	28.57
AlmeidaA_2019__ERR1018307__bin.41	ERR1018307	AlmeidaA_2019	60.95	0.4	100
AlmeidaA_2019__ERR1018308__bin.12	ERR1018308	AlmeidaA_2019	66.27	0.47	50
AlmeidaA_2019__ERR1018308__bin.31	ERR1018308	AlmeidaA_2019	68.37	1.05	0
AlmeidaA_2019__ERR1018308__bin.41	ERR1018308	AlmeidaA_2019	88.71	0.97	50
AlmeidaA_2019__ERR1018308__bin.42	ERR1018308	AlmeidaA_2019	72.3	2.46	0
AlmeidaA_2019__ERR1018308__bin.48	ERR1018308	AlmeidaA_2019	60.34	1.85	25
AlmeidaA_2019__ERR1018308__bin.53	ERR1018308	AlmeidaA_2019	60.46	0.81	66.67
AlmeidaA_2019__ERR1018308__bin.55	ERR1018308	AlmeidaA_2019	77.15	1.02	50
AlmeidaA_2019__ERR1018308__bin.68	ERR1018308	AlmeidaA_2019	63.31	1.83	0
AlmeidaA_2019__ERR1018308__bin.7	ERR1018308	AlmeidaA_2019	61.76	1.01	50
AlmeidaA_2019__ERR1018309__bin.18	ERR1018309	AlmeidaA_2019	85.2	2.08	11.11
AlmeidaA_2019__ERR1018309__bin.34	ERR1018309	AlmeidaA_2019	54.36	0	0
AlmeidaA_2019__ERR1018309__bin.37	ERR1018309	AlmeidaA_2019	74.75	1.01	14.29
AlmeidaA_2019__ERR1018310__bin.22	ERR1018310	AlmeidaA_2019	60.34	1.72	0
AlmeidaA_2019__ERR1018310__bin.32	ERR1018310	AlmeidaA_2019	78.82	1.73	0
AlmeidaA_2019__ERR1018310__bin.50	ERR1018310	AlmeidaA_2019	64.08	1.72	0
AlmeidaA_2019__ERR1018310__bin.55	ERR1018310	AlmeidaA_2019	73.79	0.81	0
AlmeidaA_2019__ERR1018310__bin.70	ERR1018310	AlmeidaA_2019	75.35	0.67	100
AlmeidaA_2019__ERR1018311__bin.1	ERR1018311	AlmeidaA_2019	57.19	0	0
AlmeidaA_2019__ERR1018311__bin.2	ERR1018311	AlmeidaA_2019	66.07	0	0
AlmeidaA_2019__ERR1018311__bin.24	ERR1018311	AlmeidaA_2019	68.52	1.61	50
AlmeidaA_2019__ERR1018311__bin.26	ERR1018311	AlmeidaA_2019	77.01	0.33	20
AlmeidaA_2019__ERR1018311__bin.27	ERR1018311	AlmeidaA_2019	73.09	0	0
AlmeidaA_2019__ERR1018311__bin.54	ERR1018311	AlmeidaA_2019	56.1	0.58	0
AlmeidaA_2019__ERR1018311__bin.61	ERR1018311	AlmeidaA_2019	52.63	0	0
AlmeidaA_2019__ERR1018311__bin.62	ERR1018311	AlmeidaA_2019	84.73	4.31	0
AlmeidaA_2019__ERR1018311__bin.75	ERR1018311	AlmeidaA_2019	63.1	0.68	0
AlmeidaA_2019__ERR1018311__bin.77	ERR1018311	AlmeidaA_2019	75.82	1.45	75
AlmeidaA_2019__ERR1018312__bin.46	ERR1018312	AlmeidaA_2019	61.55	0	0
AlmeidaA_2019__ERR1190532__bin.38	ERR1190532	AlmeidaA_2019	69.95	2.63	25
AlmeidaA_2019__ERR1190532__bin.44	ERR1190532	AlmeidaA_2019	62.1	0.07	0
AlmeidaA_2019__ERR1190532__bin.47	ERR1190532	AlmeidaA_2019	76.4	4.77	0
AlmeidaA_2019__ERR1190532__bin.55	ERR1190532	AlmeidaA_2019	95.28	2.42	14.29
AlmeidaA_2019__ERR1190532__bin.60	ERR1190532	AlmeidaA_2019	71.6	2.48	0
AlmeidaA_2019__ERR1190532__bin.63	ERR1190532	AlmeidaA_2019	86.39	2.68	0
AlmeidaA_2019__ERR1190533__bin.14	ERR1190533	AlmeidaA_2019	58.62	0	0
AlmeidaA_2019__ERR1190533__bin.15	ERR1190533	AlmeidaA_2019	63.79	0	0
AlmeidaA_2019__ERR1190533__bin.33	ERR1190533	AlmeidaA_2019	81.05	0.81	0
AlmeidaA_2019__ERR1190533__bin.53	ERR1190533	AlmeidaA_2019	89.49	2.01	0
AlmeidaA_2019__ERR1190533__bin.55	ERR1190533	AlmeidaA_2019	60.99	0.13	0
AlmeidaA_2019__ERR1190533__bin.7	ERR1190533	AlmeidaA_2019	73.51	2.04	0
AlmeidaA_2019__ERR1190534__bin.17	ERR1190534	AlmeidaA_2019	87.58	4.65	0
AlmeidaA_2019__ERR1190534__bin.33	ERR1190534	AlmeidaA_2019	97.32	3.36	0
AlmeidaA_2019__ERR1190534__bin.39	ERR1190534	AlmeidaA_2019	68.49	0	0
AlmeidaA_2019__ERR1190534__bin.40	ERR1190534	AlmeidaA_2019	74.05	0.63	0
AlmeidaA_2019__ERR1190534__bin.45	ERR1190534	AlmeidaA_2019	93.72	4.46	11.11
AlmeidaA_2019__ERR1190534__bin.5	ERR1190534	AlmeidaA_2019	79.05	2.68	0
AlmeidaA_2019__ERR1190534__bin.53	ERR1190534	AlmeidaA_2019	83.86	3.88	0
AlmeidaA_2019__ERR1190535__bin.14	ERR1190535	AlmeidaA_2019	62.28	0	0
AlmeidaA_2019__ERR1190535__bin.15	ERR1190535	AlmeidaA_2019	77.25	3.03	0
AlmeidaA_2019__ERR1190535__bin.17	ERR1190535	AlmeidaA_2019	66.59	2.83	0
AlmeidaA_2019__ERR1190535__bin.29	ERR1190535	AlmeidaA_2019	64.48	0	0
AlmeidaA_2019__ERR1190535__bin.36	ERR1190535	AlmeidaA_2019	71.59	0.63	100
AlmeidaA_2019__ERR1190535__bin.40	ERR1190535	AlmeidaA_2019	94.89	0.69	50
AlmeidaA_2019__ERR1190535__bin.41	ERR1190535	AlmeidaA_2019	77.95	0	0
AlmeidaA_2019__ERR1190535__bin.47	ERR1190535	AlmeidaA_2019	83.12	0.63	0
AlmeidaA_2019__ERR1190535__bin.48	ERR1190535	AlmeidaA_2019	50.48	0	0
AlmeidaA_2019__ERR1190535__bin.51	ERR1190535	AlmeidaA_2019	64.48	1.72	100
AlmeidaA_2019__ERR1190535__bin.52	ERR1190535	AlmeidaA_2019	86.57	0.87	60
AlmeidaA_2019__ERR1190535__bin.62	ERR1190535	AlmeidaA_2019	91.11	0.56	50
AlmeidaA_2019__ERR1190536__bin.1	ERR1190536	AlmeidaA_2019	90.79	2.24	35.71
AlmeidaA_2019__ERR1190536__bin.33	ERR1190536	AlmeidaA_2019	61.97	0.67	0
AlmeidaA_2019__ERR1190536__bin.48	ERR1190536	AlmeidaA_2019	61.03	1.72	0
AlmeidaA_2019__ERR1190536__bin.49	ERR1190536	AlmeidaA_2019	99.83	0.41	25
AlmeidaA_2019__ERR1190537__bin.12	ERR1190537	AlmeidaA_2019	68.31	2.32	0
AlmeidaA_2019__ERR1190537__bin.20	ERR1190537	AlmeidaA_2019	87.56	1.61	0
AlmeidaA_2019__ERR1190537__bin.3	ERR1190537	AlmeidaA_2019	91.74	2.68	0
AlmeidaA_2019__ERR1190537__bin.36	ERR1190537	AlmeidaA_2019	95.64	0.5	0
AlmeidaA_2019__ERR1190537__bin.41	ERR1190537	AlmeidaA_2019	90.59	1.36	75
AlmeidaA_2019__ERR1190537__bin.54	ERR1190537	AlmeidaA_2019	64.27	0.75	0
AlmeidaA_2019__ERR1190537__bin.57	ERR1190537	AlmeidaA_2019	95.17	2.31	9.09
AlmeidaA_2019__ERR1190537__bin.62	ERR1190537	AlmeidaA_2019	90.49	1.01	0
AlmeidaA_2019__ERR1190537__bin.7	ERR1190537	AlmeidaA_2019	57.24	0	0
AlmeidaA_2019__ERR1190538__bin.15	ERR1190538	AlmeidaA_2019	92.04	0.68	0
AlmeidaA_2019__ERR1190538__bin.19	ERR1190538	AlmeidaA_2019	82.61	4.86	41.67
AlmeidaA_2019__ERR1190538__bin.21	ERR1190538	AlmeidaA_2019	77.59	0	0
AlmeidaA_2019__ERR1190538__bin.26	ERR1190538	AlmeidaA_2019	65.19	1.27	0
AlmeidaA_2019__ERR1190538__bin.32	ERR1190538	AlmeidaA_2019	67.86	0	0
AlmeidaA_2019__ERR1190538__bin.51	ERR1190538	AlmeidaA_2019	62.07	0	0
AlmeidaA_2019__ERR1190538__bin.56	ERR1190538	AlmeidaA_2019	67.55	0	0
AlmeidaA_2019__ERR1190539__bin.11	ERR1190539	AlmeidaA_2019	85.59	0	0
AlmeidaA_2019__ERR1190539__bin.14	ERR1190539	AlmeidaA_2019	95.51	0.2	0
AlmeidaA_2019__ERR1190539__bin.16	ERR1190539	AlmeidaA_2019	88.39	1.69	38.46
AlmeidaA_2019__ERR1190539__bin.33	ERR1190539	AlmeidaA_2019	68.88	0	0
AlmeidaA_2019__ERR1190539__bin.34	ERR1190539	AlmeidaA_2019	87.99	0	0
AlmeidaA_2019__ERR1190539__bin.38	ERR1190539	AlmeidaA_2019	100	0	0
AlmeidaA_2019__ERR1190539__bin.39	ERR1190539	AlmeidaA_2019	93.46	0.63	0
AlmeidaA_2019__ERR1190539__bin.4	ERR1190539	AlmeidaA_2019	53.31	0.23	100
AlmeidaA_2019__ERR1190539__bin.41	ERR1190539	AlmeidaA_2019	67.13	0	0
AlmeidaA_2019__ERR1190539__bin.43	ERR1190539	AlmeidaA_2019	81.04	0.95	0
AlmeidaA_2019__ERR1190539__bin.44	ERR1190539	AlmeidaA_2019	64.09	0.67	0
AlmeidaA_2019__ERR1190539__bin.45	ERR1190539	AlmeidaA_2019	92.75	1.21	0
AlmeidaA_2019__ERR1190539__bin.8	ERR1190539	AlmeidaA_2019	81.68	0	0
AlmeidaA_2019__ERR1190540__bin.12	ERR1190540	AlmeidaA_2019	92.18	3.16	20
AlmeidaA_2019__ERR1190540__bin.14	ERR1190540	AlmeidaA_2019	77.22	2.91	0
AlmeidaA_2019__ERR1190540__bin.18	ERR1190540	AlmeidaA_2019	60.5	1.72	0
AlmeidaA_2019__ERR1190540__bin.2	ERR1190540	AlmeidaA_2019	83.01	2.72	0
AlmeidaA_2019__ERR1190540__bin.25	ERR1190540	AlmeidaA_2019	88.03	1.86	0
AlmeidaA_2019__ERR1190540__bin.4	ERR1190540	AlmeidaA_2019	83.56	3.62	21.43
AlmeidaA_2019__ERR1190540__bin.6	ERR1190540	AlmeidaA_2019	67.12	1.34	0
AlmeidaA_2019__ERR1190541__bin.11	ERR1190541	AlmeidaA_2019	96.13	0.56	0
AlmeidaA_2019__ERR1190541__bin.12	ERR1190541	AlmeidaA_2019	52.63	0	0
AlmeidaA_2019__ERR1190541__bin.31	ERR1190541	AlmeidaA_2019	88.83	2.25	0
AlmeidaA_2019__ERR1190541__bin.32	ERR1190541	AlmeidaA_2019	77.28	0.09	0
AlmeidaA_2019__ERR1190541__bin.37	ERR1190541	AlmeidaA_2019	53.56	0	0
AlmeidaA_2019__ERR1190541__bin.6	ERR1190541	AlmeidaA_2019	90.18	0.63	0
AlmeidaA_2019__ERR1190542__bin.11	ERR1190542	AlmeidaA_2019	78.14	0	0
AlmeidaA_2019__ERR1190542__bin.27	ERR1190542	AlmeidaA_2019	75.32	0	0
AlmeidaA_2019__ERR1190542__bin.42	ERR1190542	AlmeidaA_2019	76.04	1.81	50
AlmeidaA_2019__ERR1190542__bin.48	ERR1190542	AlmeidaA_2019	78.56	0	0
AlmeidaA_2019__ERR1190543__bin.10	ERR1190543	AlmeidaA_2019	97.87	2.57	0
AlmeidaA_2019__ERR1190543__bin.14	ERR1190543	AlmeidaA_2019	74.96	0	0
AlmeidaA_2019__ERR1190543__bin.16	ERR1190543	AlmeidaA_2019	95.97	0.95	0
AlmeidaA_2019__ERR1190543__bin.23	ERR1190543	AlmeidaA_2019	76.4	0	0
AlmeidaA_2019__ERR1190543__bin.29	ERR1190543	AlmeidaA_2019	95.36	0.63	0
AlmeidaA_2019__ERR1190543__bin.32	ERR1190543	AlmeidaA_2019	69.14	0	0
AlmeidaA_2019__ERR1190543__bin.53	ERR1190543	AlmeidaA_2019	80.3	3.36	0
AlmeidaA_2019__ERR1190543__bin.54	ERR1190543	AlmeidaA_2019	54.79	0.89	0
AlmeidaA_2019__ERR1190543__bin.58	ERR1190543	AlmeidaA_2019	92.38	0.79	100
AlmeidaA_2019__ERR1190543__bin.7	ERR1190543	AlmeidaA_2019	76.95	0	0
AlmeidaA_2019__ERR1190544__bin.11	ERR1190544	AlmeidaA_2019	63.15	0	0
AlmeidaA_2019__ERR1190544__bin.12	ERR1190544	AlmeidaA_2019	51.72	0	0
AlmeidaA_2019__ERR1190544__bin.15	ERR1190544	AlmeidaA_2019	95.57	1.53	75
AlmeidaA_2019__ERR1190544__bin.25	ERR1190544	AlmeidaA_2019	77.02	3.29	9.09
AlmeidaA_2019__ERR1190544__bin.4	ERR1190544	AlmeidaA_2019	81.16	1.47	28.57
AlmeidaA_2019__ERR1190544__bin.8	ERR1190544	AlmeidaA_2019	57.53	0	0
AlmeidaA_2019__ERR1190544__bin.9	ERR1190544	AlmeidaA_2019	76.21	0.86	0
AlmeidaA_2019__ERR1190545__bin.1	ERR1190545	AlmeidaA_2019	71	0	0
AlmeidaA_2019__ERR1190545__bin.13	ERR1190545	AlmeidaA_2019	97.17	2.52	0
AlmeidaA_2019__ERR1190545__bin.17	ERR1190545	AlmeidaA_2019	77.44	1.93	0
AlmeidaA_2019__ERR1190545__bin.19	ERR1190545	AlmeidaA_2019	93.24	0.94	0
AlmeidaA_2019__ERR1190545__bin.24	ERR1190545	AlmeidaA_2019	86.15	0.15	0
AlmeidaA_2019__ERR1190545__bin.27	ERR1190545	AlmeidaA_2019	99.45	2.01	0
AlmeidaA_2019__ERR1190545__bin.32	ERR1190545	AlmeidaA_2019	57.8	0	0
AlmeidaA_2019__ERR1190545__bin.33	ERR1190545	AlmeidaA_2019	75.44	3.86	40
AlmeidaA_2019__ERR1190545__bin.6	ERR1190545	AlmeidaA_2019	55.17	0	0
AlmeidaA_2019__ERR1190546__bin.1	ERR1190546	AlmeidaA_2019	55.49	0	0
AlmeidaA_2019__ERR1190546__bin.19	ERR1190546	AlmeidaA_2019	80	0.14	0
AlmeidaA_2019__ERR1190546__bin.24	ERR1190546	AlmeidaA_2019	59.29	0.34	0
AlmeidaA_2019__ERR1190546__bin.26	ERR1190546	AlmeidaA_2019	65.52	0.86	0
AlmeidaA_2019__ERR1190546__bin.30	ERR1190546	AlmeidaA_2019	91.94	0.34	0
AlmeidaA_2019__ERR1190546__bin.34	ERR1190546	AlmeidaA_2019	58.07	0	0
AlmeidaA_2019__ERR1190546__bin.41	ERR1190546	AlmeidaA_2019	61.37	0	0
AlmeidaA_2019__ERR1190546__bin.43	ERR1190546	AlmeidaA_2019	98.73	1.76	20
AlmeidaA_2019__ERR1190546__bin.8	ERR1190546	AlmeidaA_2019	96.46	0	0
AlmeidaA_2019__ERR1190546__bin.9	ERR1190546	AlmeidaA_2019	80.79	2.26	0
AlmeidaA_2019__ERR1190547__bin.11	ERR1190547	AlmeidaA_2019	91.39	0.68	0
AlmeidaA_2019__ERR1190547__bin.26	ERR1190547	AlmeidaA_2019	87.92	0.27	0
AlmeidaA_2019__ERR1190547__bin.28	ERR1190547	AlmeidaA_2019	75.84	0.67	0
AlmeidaA_2019__ERR1190547__bin.3	ERR1190547	AlmeidaA_2019	78.65	1.08	0
AlmeidaA_2019__ERR1190547__bin.38	ERR1190547	AlmeidaA_2019	74.61	0	0
AlmeidaA_2019__ERR1190547__bin.4	ERR1190547	AlmeidaA_2019	91.37	2.71	12.5
AlmeidaA_2019__ERR1190547__bin.46	ERR1190547	AlmeidaA_2019	66	2.91	0
AlmeidaA_2019__ERR1190547__bin.57	ERR1190547	AlmeidaA_2019	76.21	2.61	0
AlmeidaA_2019__ERR1190547__bin.62	ERR1190547	AlmeidaA_2019	65.52	0	0
AlmeidaA_2019__ERR1190547__bin.66	ERR1190547	AlmeidaA_2019	79.8	1.45	0
AlmeidaA_2019__ERR1190547__bin.8	ERR1190547	AlmeidaA_2019	72.1	3.45	0
AlmeidaA_2019__ERR1190548__bin.11	ERR1190548	AlmeidaA_2019	94.57	3.56	20
AlmeidaA_2019__ERR1190548__bin.13	ERR1190548	AlmeidaA_2019	64.35	0.22	0
AlmeidaA_2019__ERR1190548__bin.15	ERR1190548	AlmeidaA_2019	84.53	0	0
AlmeidaA_2019__ERR1190548__bin.2	ERR1190548	AlmeidaA_2019	51.72	0	0
AlmeidaA_2019__ERR1190548__bin.20	ERR1190548	AlmeidaA_2019	99.52	0.72	100
AlmeidaA_2019__ERR1190548__bin.28	ERR1190548	AlmeidaA_2019	53.45	0	0
AlmeidaA_2019__ERR1190548__bin.29	ERR1190548	AlmeidaA_2019	98.01	0	0
AlmeidaA_2019__ERR1190549__bin.1	ERR1190549	AlmeidaA_2019	98.94	0.58	0
AlmeidaA_2019__ERR1190549__bin.18	ERR1190549	AlmeidaA_2019	70.01	0	0
AlmeidaA_2019__ERR1190549__bin.19	ERR1190549	AlmeidaA_2019	69.51	0	0
AlmeidaA_2019__ERR1190549__bin.24	ERR1190549	AlmeidaA_2019	69.28	2.25	79.31
AlmeidaA_2019__ERR1190549__bin.4	ERR1190549	AlmeidaA_2019	87.07	2.53	12.5
AlmeidaA_2019__ERR1190550__bin.10	ERR1190550	AlmeidaA_2019	59.48	0	0
AlmeidaA_2019__ERR1190551__bin.12	ERR1190551	AlmeidaA_2019	65.82	0.63	0
AlmeidaA_2019__ERR1190551__bin.21	ERR1190551	AlmeidaA_2019	74.08	2.32	0
AlmeidaA_2019__ERR1190551__bin.33	ERR1190551	AlmeidaA_2019	67.38	1.79	20
AlmeidaA_2019__ERR1190551__bin.41	ERR1190551	AlmeidaA_2019	96.71	3.5	0
AlmeidaA_2019__ERR1190551__bin.48	ERR1190551	AlmeidaA_2019	72.41	0	0
AlmeidaA_2019__ERR1190551__bin.55	ERR1190551	AlmeidaA_2019	56.14	0	0
AlmeidaA_2019__ERR1190551__bin.56	ERR1190551	AlmeidaA_2019	61.77	1.79	0
AlmeidaA_2019__ERR1190551__bin.66	ERR1190551	AlmeidaA_2019	67.9	0	0
AlmeidaA_2019__ERR1190551__bin.70	ERR1190551	AlmeidaA_2019	91.23	0.22	100
AlmeidaA_2019__ERR1190551__bin.76	ERR1190551	AlmeidaA_2019	75.89	1.36	0
AlmeidaA_2019__ERR1190551__bin.78	ERR1190551	AlmeidaA_2019	96.64	2.68	0
AlmeidaA_2019__ERR1190551__bin.85	ERR1190551	AlmeidaA_2019	96.64	0.67	0
AlmeidaA_2019__ERR1190552__bin.11	ERR1190552	AlmeidaA_2019	64.88	0.63	50
AlmeidaA_2019__ERR1190552__bin.12	ERR1190552	AlmeidaA_2019	62.07	0	0
AlmeidaA_2019__ERR1190552__bin.13	ERR1190552	AlmeidaA_2019	68.76	2.25	0
AlmeidaA_2019__ERR1190552__bin.18	ERR1190552	AlmeidaA_2019	69.25	0	0
AlmeidaA_2019__ERR1190552__bin.35	ERR1190552	AlmeidaA_2019	85.83	1.42	0
AlmeidaA_2019__ERR1190552__bin.36	ERR1190552	AlmeidaA_2019	57.78	0.05	0
AlmeidaA_2019__ERR1190552__bin.37	ERR1190552	AlmeidaA_2019	64.02	0.37	20
AlmeidaA_2019__ERR1190552__bin.5	ERR1190552	AlmeidaA_2019	89.34	1.32	0
AlmeidaA_2019__ERR1190553__bin.1	ERR1190553	AlmeidaA_2019	67.41	2.99	14.29
AlmeidaA_2019__ERR1190553__bin.12	ERR1190553	AlmeidaA_2019	77.35	2.63	50
AlmeidaA_2019__ERR1190553__bin.28	ERR1190553	AlmeidaA_2019	59.98	1.72	0
AlmeidaA_2019__ERR1190553__bin.37	ERR1190553	AlmeidaA_2019	68.97	0	0
AlmeidaA_2019__ERR1190553__bin.8	ERR1190553	AlmeidaA_2019	63.29	0.63	0
AlmeidaA_2019__ERR1190554__bin.10	ERR1190554	AlmeidaA_2019	77.71	1.77	8.33
AlmeidaA_2019__ERR1190554__bin.16	ERR1190554	AlmeidaA_2019	75.84	0.81	0
AlmeidaA_2019__ERR1190554__bin.19	ERR1190554	AlmeidaA_2019	87.25	0.4	0
AlmeidaA_2019__ERR1190554__bin.2	ERR1190554	AlmeidaA_2019	80.06	1.65	28.57
AlmeidaA_2019__ERR1190554__bin.20	ERR1190554	AlmeidaA_2019	84.35	3.4	0
AlmeidaA_2019__ERR1190554__bin.24	ERR1190554	AlmeidaA_2019	78.42	4.99	7.69
AlmeidaA_2019__ERR1190554__bin.25	ERR1190554	AlmeidaA_2019	96.84	3.86	6.67
AlmeidaA_2019__ERR1190554__bin.28	ERR1190554	AlmeidaA_2019	84.28	2.62	56
AlmeidaA_2019__ERR1190554__bin.3	ERR1190554	AlmeidaA_2019	80.84	2.39	0
AlmeidaA_2019__ERR1190554__bin.31	ERR1190554	AlmeidaA_2019	92.7	4.49	0
AlmeidaA_2019__ERR1190554__bin.34	ERR1190554	AlmeidaA_2019	51.72	0	0
AlmeidaA_2019__ERR1190554__bin.49	ERR1190554	AlmeidaA_2019	78.54	1.64	0
AlmeidaA_2019__ERR1190554__bin.50	ERR1190554	AlmeidaA_2019	78.03	3.47	11.11
AlmeidaA_2019__ERR1190554__bin.54	ERR1190554	AlmeidaA_2019	78.62	4.9	0
AlmeidaA_2019__ERR1190554__bin.60	ERR1190554	AlmeidaA_2019	91.6	0.9	0
AlmeidaA_2019__ERR1190555__bin.11	ERR1190555	AlmeidaA_2019	66.6	0	0
AlmeidaA_2019__ERR1190555__bin.16	ERR1190555	AlmeidaA_2019	88.18	0	0
AlmeidaA_2019__ERR1190555__bin.22	ERR1190555	AlmeidaA_2019	97.04	0.59	0
AlmeidaA_2019__ERR1190555__bin.27	ERR1190555	AlmeidaA_2019	58.66	0	0
AlmeidaA_2019__ERR1190555__bin.39	ERR1190555	AlmeidaA_2019	79.59	4.49	0
AlmeidaA_2019__ERR1190555__bin.6	ERR1190555	AlmeidaA_2019	58.62	0.86	100
AlmeidaA_2019__ERR1190556__bin.10	ERR1190556	AlmeidaA_2019	51.03	0	0
AlmeidaA_2019__ERR1190556__bin.12	ERR1190556	AlmeidaA_2019	90.84	1.01	0
AlmeidaA_2019__ERR1190556__bin.16	ERR1190556	AlmeidaA_2019	91.83	1.12	33.33
AlmeidaA_2019__ERR1190556__bin.23	ERR1190556	AlmeidaA_2019	85.12	2.01	0
AlmeidaA_2019__ERR1190556__bin.29	ERR1190556	AlmeidaA_2019	50.89	0	0
AlmeidaA_2019__ERR1190556__bin.31	ERR1190556	AlmeidaA_2019	93.79	0.62	0
AlmeidaA_2019__ERR1190557__bin.10	ERR1190557	AlmeidaA_2019	79.91	0.79	0
AlmeidaA_2019__ERR1190557__bin.15	ERR1190557	AlmeidaA_2019	74.44	0	0
AlmeidaA_2019__ERR1190557__bin.16	ERR1190557	AlmeidaA_2019	87.98	4.76	22.22
AlmeidaA_2019__ERR1190557__bin.3	ERR1190557	AlmeidaA_2019	84.66	4.8	18.18
AlmeidaA_2019__ERR1190557__bin.30	ERR1190557	AlmeidaA_2019	53.45	0	0
AlmeidaA_2019__ERR1190557__bin.44	ERR1190557	AlmeidaA_2019	86.75	4.31	21.43
AlmeidaA_2019__ERR1190557__bin.51	ERR1190557	AlmeidaA_2019	66.47	0	0
AlmeidaA_2019__ERR1190557__bin.53	ERR1190557	AlmeidaA_2019	81.24	0	0
AlmeidaA_2019__ERR1190557__bin.60	ERR1190557	AlmeidaA_2019	83.45	3.27	14.29
AlmeidaA_2019__ERR1190558__bin.11	ERR1190558	AlmeidaA_2019	61.77	1.79	100
AlmeidaA_2019__ERR1190558__bin.17	ERR1190558	AlmeidaA_2019	90.73	1.14	0
AlmeidaA_2019__ERR1190558__bin.23	ERR1190558	AlmeidaA_2019	58.27	0	0
AlmeidaA_2019__ERR1190558__bin.24	ERR1190558	AlmeidaA_2019	73.1	0	0
AlmeidaA_2019__ERR1190558__bin.29	ERR1190558	AlmeidaA_2019	90.11	2.79	18.18
AlmeidaA_2019__ERR1190558__bin.33	ERR1190558	AlmeidaA_2019	75.5	4.26	15.38
AlmeidaA_2019__ERR1190558__bin.37	ERR1190558	AlmeidaA_2019	87.07	1.82	0
AlmeidaA_2019__ERR1190558__bin.41	ERR1190558	AlmeidaA_2019	90.97	0	0
AlmeidaA_2019__ERR1190558__bin.46	ERR1190558	AlmeidaA_2019	59.65	1.75	0
AlmeidaA_2019__ERR1190558__bin.52	ERR1190558	AlmeidaA_2019	85.39	1.12	0
AlmeidaA_2019__ERR1190558__bin.63	ERR1190558	AlmeidaA_2019	72.81	1.75	0
AlmeidaA_2019__ERR1190558__bin.72	ERR1190558	AlmeidaA_2019	91.14	1.5	60
AlmeidaA_2019__ERR1190559__bin.1	ERR1190559	AlmeidaA_2019	51.87	0	0
AlmeidaA_2019__ERR1190559__bin.20	ERR1190559	AlmeidaA_2019	90.12	0.77	0
AlmeidaA_2019__ERR1190559__bin.23	ERR1190559	AlmeidaA_2019	81.19	0.34	0
AlmeidaA_2019__ERR1190559__bin.31	ERR1190559	AlmeidaA_2019	67.55	0.99	0
AlmeidaA_2019__ERR1190559__bin.38	ERR1190559	AlmeidaA_2019	50.88	0	0
AlmeidaA_2019__ERR1190559__bin.39	ERR1190559	AlmeidaA_2019	77.28	1.12	0
AlmeidaA_2019__ERR1190559__bin.40	ERR1190559	AlmeidaA_2019	73.21	3.57	66.67
AlmeidaA_2019__ERR1190559__bin.42	ERR1190559	AlmeidaA_2019	91.02	0	0
AlmeidaA_2019__ERR1190559__bin.8	ERR1190559	AlmeidaA_2019	87.05	3.77	0
AlmeidaA_2019__ERR1190560__bin.1	ERR1190560	AlmeidaA_2019	79.74	2.11	25
AlmeidaA_2019__ERR1190560__bin.13	ERR1190560	AlmeidaA_2019	65.73	0.47	0
AlmeidaA_2019__ERR1190560__bin.14	ERR1190560	AlmeidaA_2019	99.03	0	0
AlmeidaA_2019__ERR1190560__bin.16	ERR1190560	AlmeidaA_2019	83.46	0.19	0
AlmeidaA_2019__ERR1190560__bin.22	ERR1190560	AlmeidaA_2019	93.4	3.24	0
AlmeidaA_2019__ERR1190560__bin.30	ERR1190560	AlmeidaA_2019	91.28	0	0
AlmeidaA_2019__ERR1190560__bin.34	ERR1190560	AlmeidaA_2019	64.61	0.08	0
AlmeidaA_2019__ERR1190561__bin.11	ERR1190561	AlmeidaA_2019	58.85	1.12	0
AlmeidaA_2019__ERR1190561__bin.16	ERR1190561	AlmeidaA_2019	58.89	0.32	0
AlmeidaA_2019__ERR1190561__bin.20	ERR1190561	AlmeidaA_2019	78.68	0.37	0
AlmeidaA_2019__ERR1190561__bin.27	ERR1190561	AlmeidaA_2019	71.58	1.11	0
AlmeidaA_2019__ERR1190561__bin.33	ERR1190561	AlmeidaA_2019	83.94	1.27	50
AlmeidaA_2019__ERR1190561__bin.35	ERR1190561	AlmeidaA_2019	88.79	1.12	0
AlmeidaA_2019__ERR1190561__bin.5	ERR1190561	AlmeidaA_2019	56.03	0	0
AlmeidaA_2019__ERR1190561__bin.55	ERR1190561	AlmeidaA_2019	89.58	3.95	10
AlmeidaA_2019__ERR1190561__bin.62	ERR1190561	AlmeidaA_2019	60.64	0	0
AlmeidaA_2019__ERR1190561__bin.64	ERR1190561	AlmeidaA_2019	83.71	2.58	0
AlmeidaA_2019__ERR1190562__bin.15	ERR1190562	AlmeidaA_2019	55.52	0	0
AlmeidaA_2019__ERR1190562__bin.24	ERR1190562	AlmeidaA_2019	87.17	0	0
AlmeidaA_2019__ERR1190562__bin.30	ERR1190562	AlmeidaA_2019	65.44	0	0
AlmeidaA_2019__ERR1190562__bin.33	ERR1190562	AlmeidaA_2019	83.66	3.74	42.86
AlmeidaA_2019__ERR1190562__bin.39	ERR1190562	AlmeidaA_2019	86.33	2.48	75
AlmeidaA_2019__ERR1190562__bin.40	ERR1190562	AlmeidaA_2019	60.91	2.17	14.29
AlmeidaA_2019__ERR1190562__bin.44	ERR1190562	AlmeidaA_2019	66.46	0	0
AlmeidaA_2019__ERR1190563__bin.12	ERR1190563	AlmeidaA_2019	95.65	0.78	0
AlmeidaA_2019__ERR1190563__bin.13	ERR1190563	AlmeidaA_2019	79.02	2.79	20
AlmeidaA_2019__ERR1190563__bin.15	ERR1190563	AlmeidaA_2019	64.7	0	0
AlmeidaA_2019__ERR1190563__bin.22	ERR1190563	AlmeidaA_2019	84.43	4.58	0
AlmeidaA_2019__ERR1190563__bin.37	ERR1190563	AlmeidaA_2019	85.63	0.3	0
AlmeidaA_2019__ERR1190563__bin.46	ERR1190563	AlmeidaA_2019	59.69	1.21	0
AlmeidaA_2019__ERR1190563__bin.6	ERR1190563	AlmeidaA_2019	59.98	1.79	100
AlmeidaA_2019__ERR1190563__bin.62	ERR1190563	AlmeidaA_2019	83.45	4.2	6.25
AlmeidaA_2019__ERR1190564__bin.46	ERR1190564	AlmeidaA_2019	75.17	2.59	50
AlmeidaA_2019__ERR1190564__bin.48	ERR1190564	AlmeidaA_2019	53.28	0	0
AlmeidaA_2019__ERR1190564__bin.8	ERR1190564	AlmeidaA_2019	92.37	2.15	52.94
AlmeidaA_2019__ERR1190565__bin.10	ERR1190565	AlmeidaA_2019	52.59	0	0
AlmeidaA_2019__ERR1190565__bin.13	ERR1190565	AlmeidaA_2019	78.32	0.63	100
AlmeidaA_2019__ERR1190565__bin.16	ERR1190565	AlmeidaA_2019	54.64	0.34	0
AlmeidaA_2019__ERR1190565__bin.19	ERR1190565	AlmeidaA_2019	70.47	2.78	0
AlmeidaA_2019__ERR1190565__bin.26	ERR1190565	AlmeidaA_2019	99.32	1.48	0
AlmeidaA_2019__ERR1190565__bin.27	ERR1190565	AlmeidaA_2019	91.99	3.13	0
AlmeidaA_2019__ERR1190565__bin.33	ERR1190565	AlmeidaA_2019	78.28	1.72	100
AlmeidaA_2019__ERR1190565__bin.41	ERR1190565	AlmeidaA_2019	91.71	0.58	50
AlmeidaA_2019__ERR1190565__bin.45	ERR1190565	AlmeidaA_2019	74.86	4.31	0
AlmeidaA_2019__ERR1190565__bin.47	ERR1190565	AlmeidaA_2019	85.98	0.55	0
AlmeidaA_2019__ERR1190565__bin.49	ERR1190565	AlmeidaA_2019	78.94	2.69	0
AlmeidaA_2019__ERR1190565__bin.51	ERR1190565	AlmeidaA_2019	87.79	4.63	9.09
AlmeidaA_2019__ERR1190565__bin.52	ERR1190565	AlmeidaA_2019	76.84	3.33	25
AlmeidaA_2019__ERR1190565__bin.55	ERR1190565	AlmeidaA_2019	71.55	1.72	0
AlmeidaA_2019__ERR1190565__bin.59	ERR1190565	AlmeidaA_2019	75.86	0	0
AlmeidaA_2019__ERR1190565__bin.64	ERR1190565	AlmeidaA_2019	82.24	1.72	0
AlmeidaA_2019__ERR1190565__bin.8	ERR1190565	AlmeidaA_2019	79.79	3.07	43.75
AlmeidaA_2019__ERR1190566__bin.1	ERR1190566	AlmeidaA_2019	97.34	3.86	14.29
AlmeidaA_2019__ERR1190566__bin.13	ERR1190566	AlmeidaA_2019	89.45	0.74	0
AlmeidaA_2019__ERR1190566__bin.15	ERR1190566	AlmeidaA_2019	55.7	0	0
AlmeidaA_2019__ERR1190566__bin.18	ERR1190566	AlmeidaA_2019	58.9	1.61	0
AlmeidaA_2019__ERR1190566__bin.19	ERR1190566	AlmeidaA_2019	50.34	0	0
AlmeidaA_2019__ERR1190566__bin.33	ERR1190566	AlmeidaA_2019	82.11	0.67	0
AlmeidaA_2019__ERR1190566__bin.35	ERR1190566	AlmeidaA_2019	87.4	0.74	40
AlmeidaA_2019__ERR1190566__bin.4	ERR1190566	AlmeidaA_2019	76.72	1.72	0
AlmeidaA_2019__ERR1190566__bin.42	ERR1190566	AlmeidaA_2019	88.2	4.98	0
AlmeidaA_2019__ERR1190566__bin.46	ERR1190566	AlmeidaA_2019	68.37	1.13	0
AlmeidaA_2019__ERR1190566__bin.50	ERR1190566	AlmeidaA_2019	71.72	3.45	100
AlmeidaA_2019__ERR1190566__bin.52	ERR1190566	AlmeidaA_2019	85.45	4.14	18.18
AlmeidaA_2019__ERR1190566__bin.60	ERR1190566	AlmeidaA_2019	67.68	1.97	10
AlmeidaA_2019__ERR1190566__bin.9	ERR1190566	AlmeidaA_2019	73.59	1.72	0
AlmeidaA_2019__ERR1190567__bin.10	ERR1190567	AlmeidaA_2019	86.89	1.1	33.33
AlmeidaA_2019__ERR1190567__bin.13	ERR1190567	AlmeidaA_2019	71.78	0.68	100
AlmeidaA_2019__ERR1190567__bin.5	ERR1190567	AlmeidaA_2019	59.12	0	0
AlmeidaA_2019__ERR1190568__bin.11	ERR1190568	AlmeidaA_2019	89.93	2.04	66.67
AlmeidaA_2019__ERR1190568__bin.17	ERR1190568	AlmeidaA_2019	58.98	0.6	0
AlmeidaA_2019__ERR1190568__bin.34	ERR1190568	AlmeidaA_2019	64.09	1.48	0
AlmeidaA_2019__ERR1190568__bin.47	ERR1190568	AlmeidaA_2019	55.29	0.88	0
AlmeidaA_2019__ERR1190568__bin.51	ERR1190568	AlmeidaA_2019	87.58	0.17	0
AlmeidaA_2019__ERR1190568__bin.6	ERR1190568	AlmeidaA_2019	97.47	3.21	11.11
AlmeidaA_2019__ERR1190568__bin.9	ERR1190568	AlmeidaA_2019	57.89	0	0
AlmeidaA_2019__ERR1190569__bin.18	ERR1190569	AlmeidaA_2019	91.65	0	0
AlmeidaA_2019__ERR1190569__bin.23	ERR1190569	AlmeidaA_2019	89.35	0.67	0
AlmeidaA_2019__ERR1190569__bin.29	ERR1190569	AlmeidaA_2019	70.47	1.01	0
AlmeidaA_2019__ERR1190569__bin.32	ERR1190569	AlmeidaA_2019	50.34	0	0
AlmeidaA_2019__ERR1190569__bin.35	ERR1190569	AlmeidaA_2019	67.54	0.53	9.09
AlmeidaA_2019__ERR1190569__bin.38	ERR1190569	AlmeidaA_2019	89.77	4.19	33.33
AlmeidaA_2019__ERR1190569__bin.41	ERR1190569	AlmeidaA_2019	98.66	2.31	11.76
AlmeidaA_2019__ERR1190569__bin.43	ERR1190569	AlmeidaA_2019	63.76	1.51	33.33
AlmeidaA_2019__ERR1190569__bin.53	ERR1190569	AlmeidaA_2019	96.98	0	0
AlmeidaA_2019__ERR1190569__bin.66	ERR1190569	AlmeidaA_2019	91.57	0	0
AlmeidaA_2019__ERR1190570__bin.19	ERR1190570	AlmeidaA_2019	54.96	0.67	0
AlmeidaA_2019__ERR1190570__bin.20	ERR1190570	AlmeidaA_2019	65.16	1.72	0
AlmeidaA_2019__ERR1190570__bin.21	ERR1190570	AlmeidaA_2019	92.26	1.2	33.33
AlmeidaA_2019__ERR1190570__bin.37	ERR1190570	AlmeidaA_2019	85.88	1.14	0
AlmeidaA_2019__ERR1190570__bin.4	ERR1190570	AlmeidaA_2019	68.67	2.18	0
AlmeidaA_2019__ERR1190570__bin.64	ERR1190570	AlmeidaA_2019	81.25	0.68	0
AlmeidaA_2019__ERR1190570__bin.9	ERR1190570	AlmeidaA_2019	54.67	0.42	0
AlmeidaA_2019__ERR1190571__bin.10	ERR1190571	AlmeidaA_2019	57.02	0	0
AlmeidaA_2019__ERR1190571__bin.11	ERR1190571	AlmeidaA_2019	74.14	0.86	100
AlmeidaA_2019__ERR1190571__bin.15	ERR1190571	AlmeidaA_2019	71.79	1.79	100
AlmeidaA_2019__ERR1190571__bin.17	ERR1190571	AlmeidaA_2019	65.99	0	0
AlmeidaA_2019__ERR1190571__bin.20	ERR1190571	AlmeidaA_2019	70.58	1.61	0
AlmeidaA_2019__ERR1190571__bin.22	ERR1190571	AlmeidaA_2019	66.35	0.67	0
AlmeidaA_2019__ERR1190571__bin.29	ERR1190571	AlmeidaA_2019	77.65	2.47	20
AlmeidaA_2019__ERR1190571__bin.33	ERR1190571	AlmeidaA_2019	71.7	0	0
AlmeidaA_2019__ERR1190571__bin.4	ERR1190571	AlmeidaA_2019	54.07	0	0
AlmeidaA_2019__ERR1190571__bin.5	ERR1190571	AlmeidaA_2019	92.87	1.79	0
AlmeidaA_2019__ERR1190571__bin.51	ERR1190571	AlmeidaA_2019	81.99	1.87	16.67
AlmeidaA_2019__ERR1190571__bin.53	ERR1190571	AlmeidaA_2019	76.44	2.46	0
AlmeidaA_2019__ERR1190571__bin.55	ERR1190571	AlmeidaA_2019	87.98	3.93	0
AlmeidaA_2019__ERR1190571__bin.57	ERR1190571	AlmeidaA_2019	89.26	1.5	0
AlmeidaA_2019__ERR1190571__bin.59	ERR1190571	AlmeidaA_2019	98.54	0.67	0
AlmeidaA_2019__ERR1190571__bin.62	ERR1190571	AlmeidaA_2019	68.97	0	0
AlmeidaA_2019__ERR1190571__bin.63	ERR1190571	AlmeidaA_2019	89.24	4.25	0
AlmeidaA_2019__ERR1190571__bin.65	ERR1190571	AlmeidaA_2019	88.52	1.66	11.11
AlmeidaA_2019__ERR1190571__bin.66	ERR1190571	AlmeidaA_2019	72.28	0	0
AlmeidaA_2019__ERR1190571__bin.68	ERR1190571	AlmeidaA_2019	97.95	1.61	0
AlmeidaA_2019__ERR1190571__bin.71	ERR1190571	AlmeidaA_2019	56.72	0	0
AlmeidaA_2019__ERR1190571__bin.8	ERR1190571	AlmeidaA_2019	55.17	0	0
AlmeidaA_2019__ERR1190571__bin.89	ERR1190571	AlmeidaA_2019	55	0	0
AlmeidaA_2019__ERR1190571__bin.91	ERR1190571	AlmeidaA_2019	74.23	1.5	0
AlmeidaA_2019__ERR1190571__bin.93	ERR1190571	AlmeidaA_2019	93.53	0	0
AlmeidaA_2019__ERR1190572__bin.1	ERR1190572	AlmeidaA_2019	62.93	1.72	0
AlmeidaA_2019__ERR1190572__bin.23	ERR1190572	AlmeidaA_2019	92	4.07	0
AlmeidaA_2019__ERR1190572__bin.24	ERR1190572	AlmeidaA_2019	84.21	1.75	0
AlmeidaA_2019__ERR1190572__bin.31	ERR1190572	AlmeidaA_2019	63.29	0.63	0
AlmeidaA_2019__ERR1190572__bin.33	ERR1190572	AlmeidaA_2019	97.58	3.49	40
AlmeidaA_2019__ERR1190572__bin.50	ERR1190572	AlmeidaA_2019	66.15	2.36	0
AlmeidaA_2019__ERR1190572__bin.51	ERR1190572	AlmeidaA_2019	81.67	1.19	16.67
AlmeidaA_2019__ERR1190572__bin.58	ERR1190572	AlmeidaA_2019	93.16	3.14	0
AlmeidaA_2019__ERR1190572__bin.6	ERR1190572	AlmeidaA_2019	59.6	1.79	0
AlmeidaA_2019__ERR1190573__bin.14	ERR1190573	AlmeidaA_2019	55.64	0	0
AlmeidaA_2019__ERR1190573__bin.2	ERR1190573	AlmeidaA_2019	87.53	2.12	0
AlmeidaA_2019__ERR1190573__bin.22	ERR1190573	AlmeidaA_2019	98.59	0.73	50
AlmeidaA_2019__ERR1190573__bin.27	ERR1190573	AlmeidaA_2019	86.57	2.1	25
AlmeidaA_2019__ERR1190573__bin.31	ERR1190573	AlmeidaA_2019	62.59	0	0
AlmeidaA_2019__ERR1190573__bin.33	ERR1190573	AlmeidaA_2019	62.03	1.27	0
AlmeidaA_2019__ERR1190574__bin.15	ERR1190574	AlmeidaA_2019	58.08	0	0
AlmeidaA_2019__ERR1190574__bin.17	ERR1190574	AlmeidaA_2019	86.87	3.16	0
AlmeidaA_2019__ERR1190574__bin.22	ERR1190574	AlmeidaA_2019	63.35	1.56	0
AlmeidaA_2019__ERR1190574__bin.25	ERR1190574	AlmeidaA_2019	80.2	2.01	0
AlmeidaA_2019__ERR1190574__bin.28	ERR1190574	AlmeidaA_2019	92.61	1.76	33.33
AlmeidaA_2019__ERR1190574__bin.31	ERR1190574	AlmeidaA_2019	91.42	0	0
AlmeidaA_2019__ERR1190574__bin.36	ERR1190574	AlmeidaA_2019	81.96	2.16	0
AlmeidaA_2019__ERR1190574__bin.43	ERR1190574	AlmeidaA_2019	65.37	0	0
AlmeidaA_2019__ERR1190574__bin.44	ERR1190574	AlmeidaA_2019	87.36	4.93	38.46
AlmeidaA_2019__ERR1190574__bin.5	ERR1190574	AlmeidaA_2019	51.5	0	0
AlmeidaA_2019__ERR1190574__bin.6	ERR1190574	AlmeidaA_2019	61.4	1.75	100
AlmeidaA_2019__ERR1190575__bin.16	ERR1190575	AlmeidaA_2019	80.76	2.35	0
AlmeidaA_2019__ERR1190575__bin.2	ERR1190575	AlmeidaA_2019	67.39	0.63	0
AlmeidaA_2019__ERR1190575__bin.21	ERR1190575	AlmeidaA_2019	86.8	0.25	50
AlmeidaA_2019__ERR1190575__bin.24	ERR1190575	AlmeidaA_2019	71.43	3.57	50
AlmeidaA_2019__ERR1190575__bin.36	ERR1190575	AlmeidaA_2019	72.23	3.82	10
AlmeidaA_2019__ERR1190576__bin.10	ERR1190576	AlmeidaA_2019	61.4	0	0
AlmeidaA_2019__ERR1190576__bin.19	ERR1190576	AlmeidaA_2019	76.75	4.11	36.36
AlmeidaA_2019__ERR1190576__bin.24	ERR1190576	AlmeidaA_2019	51.01	0	0
AlmeidaA_2019__ERR1190576__bin.28	ERR1190576	AlmeidaA_2019	87.95	4.76	62.5
AlmeidaA_2019__ERR1190576__bin.29	ERR1190576	AlmeidaA_2019	79.43	1.01	0
AlmeidaA_2019__ERR1190576__bin.35	ERR1190576	AlmeidaA_2019	73.23	0.75	33.33
AlmeidaA_2019__ERR1190576__bin.38	ERR1190576	AlmeidaA_2019	70.85	3.82	10
AlmeidaA_2019__ERR1190576__bin.39	ERR1190576	AlmeidaA_2019	67.88	1.12	0
AlmeidaA_2019__ERR1190576__bin.4	ERR1190576	AlmeidaA_2019	80.5	2.39	33.33
AlmeidaA_2019__ERR1190576__bin.41	ERR1190576	AlmeidaA_2019	51.78	0	0
AlmeidaA_2019__ERR1190576__bin.43	ERR1190576	AlmeidaA_2019	96.22	4.03	12.5
AlmeidaA_2019__ERR1190576__bin.45	ERR1190576	AlmeidaA_2019	71.03	3.45	66.67
AlmeidaA_2019__ERR1190576__bin.47	ERR1190576	AlmeidaA_2019	89.62	0	0
AlmeidaA_2019__ERR1190576__bin.57	ERR1190576	AlmeidaA_2019	99.05	0.95	0
AlmeidaA_2019__ERR1190577__bin.1	ERR1190577	AlmeidaA_2019	92.98	1.19	0
AlmeidaA_2019__ERR1190577__bin.11	ERR1190577	AlmeidaA_2019	67.54	1.38	0
AlmeidaA_2019__ERR1190577__bin.17	ERR1190577	AlmeidaA_2019	86.69	3.28	33.33
AlmeidaA_2019__ERR1190577__bin.26	ERR1190577	AlmeidaA_2019	90.1	0.69	0
AlmeidaA_2019__ERR1190577__bin.3	ERR1190577	AlmeidaA_2019	75.96	1.34	0
AlmeidaA_2019__ERR1190577__bin.30	ERR1190577	AlmeidaA_2019	75.08	2.68	0
AlmeidaA_2019__ERR1190577__bin.32	ERR1190577	AlmeidaA_2019	61.38	1.72	0
AlmeidaA_2019__ERR1190577__bin.34	ERR1190577	AlmeidaA_2019	50.74	0	0
AlmeidaA_2019__ERR1190577__bin.41	ERR1190577	AlmeidaA_2019	92.11	1.66	7.69
AlmeidaA_2019__ERR1190577__bin.45	ERR1190577	AlmeidaA_2019	87.84	0	0
AlmeidaA_2019__ERR1190578__bin.1	ERR1190578	AlmeidaA_2019	93.99	0.63	100
AlmeidaA_2019__ERR1190578__bin.12	ERR1190578	AlmeidaA_2019	89.8	2.72	0
AlmeidaA_2019__ERR1190578__bin.2	ERR1190578	AlmeidaA_2019	71.61	4.09	0
AlmeidaA_2019__ERR1190578__bin.24	ERR1190578	AlmeidaA_2019	53.25	0.48	0
AlmeidaA_2019__ERR1190578__bin.34	ERR1190578	AlmeidaA_2019	84.35	2.62	45.45
AlmeidaA_2019__ERR1190578__bin.37	ERR1190578	AlmeidaA_2019	76.23	2.07	0
AlmeidaA_2019__ERR1190578__bin.38	ERR1190578	AlmeidaA_2019	62.47	1.48	25
AlmeidaA_2019__ERR1190578__bin.4	ERR1190578	AlmeidaA_2019	71.7	3.48	0
AlmeidaA_2019__ERR1190578__bin.40	ERR1190578	AlmeidaA_2019	74.79	0.54	33.33
AlmeidaA_2019__ERR1190578__bin.44	ERR1190578	AlmeidaA_2019	71.99	1.73	12.5
AlmeidaA_2019__ERR1190578__bin.50	ERR1190578	AlmeidaA_2019	82.68	3.32	11.11
AlmeidaA_2019__ERR1190578__bin.52	ERR1190578	AlmeidaA_2019	68.79	0	0
AlmeidaA_2019__ERR1190578__bin.53	ERR1190578	AlmeidaA_2019	72.84	0.19	0
AlmeidaA_2019__ERR1190578__bin.7	ERR1190578	AlmeidaA_2019	99.19	1.61	0
AlmeidaA_2019__ERR1190578__bin.9	ERR1190578	AlmeidaA_2019	64.95	0.08	0
AlmeidaA_2019__ERR1190579__bin.1	ERR1190579	AlmeidaA_2019	84.97	3.16	8.33
AlmeidaA_2019__ERR1190579__bin.20	ERR1190579	AlmeidaA_2019	96.2	0.97	66.67
AlmeidaA_2019__ERR1190579__bin.23	ERR1190579	AlmeidaA_2019	67.75	2.76	18.18
AlmeidaA_2019__ERR1190579__bin.29	ERR1190579	AlmeidaA_2019	74.29	1.72	0
AlmeidaA_2019__ERR1190579__bin.3	ERR1190579	AlmeidaA_2019	79.71	0	0
AlmeidaA_2019__ERR1190579__bin.31	ERR1190579	AlmeidaA_2019	55.12	0.19	0
AlmeidaA_2019__ERR1190579__bin.35	ERR1190579	AlmeidaA_2019	54.27	0	0
AlmeidaA_2019__ERR1190579__bin.39	ERR1190579	AlmeidaA_2019	65.77	1.79	100
AlmeidaA_2019__ERR1190579__bin.40	ERR1190579	AlmeidaA_2019	97.86	3.47	0
AlmeidaA_2019__ERR1190579__bin.44	ERR1190579	AlmeidaA_2019	77.53	0	0
AlmeidaA_2019__ERR1190579__bin.48	ERR1190579	AlmeidaA_2019	73.64	3.51	0
AlmeidaA_2019__ERR1190580__bin.15	ERR1190580	AlmeidaA_2019	53.27	0	0
AlmeidaA_2019__ERR1190580__bin.30	ERR1190580	AlmeidaA_2019	53.69	0.19	100
AlmeidaA_2019__ERR1190580__bin.41	ERR1190580	AlmeidaA_2019	53.73	0	0
AlmeidaA_2019__ERR1190580__bin.44	ERR1190580	AlmeidaA_2019	58.97	1.72	100
AlmeidaA_2019__ERR1190580__bin.53	ERR1190580	AlmeidaA_2019	73.79	2.93	0
AlmeidaA_2019__ERR1190580__bin.64	ERR1190580	AlmeidaA_2019	53.24	0.04	0
AlmeidaA_2019__ERR1190580__bin.9	ERR1190580	AlmeidaA_2019	90.54	2.38	55.56
AlmeidaA_2019__ERR1190581__bin.13	ERR1190581	AlmeidaA_2019	63.79	0	0
AlmeidaA_2019__ERR1190581__bin.2	ERR1190581	AlmeidaA_2019	57.92	0	0
AlmeidaA_2019__ERR1190581__bin.23	ERR1190581	AlmeidaA_2019	76.98	1.32	0
AlmeidaA_2019__ERR1190581__bin.25	ERR1190581	AlmeidaA_2019	56.71	0	0
AlmeidaA_2019__ERR1190581__bin.29	ERR1190581	AlmeidaA_2019	57.59	0	0
AlmeidaA_2019__ERR1190581__bin.42	ERR1190581	AlmeidaA_2019	90.19	2.08	0
AlmeidaA_2019__ERR1190581__bin.44	ERR1190581	AlmeidaA_2019	64.12	1.26	12.5
AlmeidaA_2019__ERR1190581__bin.52	ERR1190581	AlmeidaA_2019	74.59	3.97	7.69
AlmeidaA_2019__ERR1190581__bin.58	ERR1190581	AlmeidaA_2019	76.97	3.16	85.71
AlmeidaA_2019__ERR1190581__bin.72	ERR1190581	AlmeidaA_2019	96.27	4.9	0
AlmeidaA_2019__ERR1190581__bin.76	ERR1190581	AlmeidaA_2019	71.52	0.63	0
AlmeidaA_2019__ERR1190581__bin.77	ERR1190581	AlmeidaA_2019	98.39	0.81	0
AlmeidaA_2019__ERR1190581__bin.82	ERR1190581	AlmeidaA_2019	70	0.89	100
AlmeidaA_2019__ERR1190581__bin.9	ERR1190581	AlmeidaA_2019	60	1.72	100
AlmeidaA_2019__ERR1190582__bin.12	ERR1190582	AlmeidaA_2019	79.42	2.6	11.11
AlmeidaA_2019__ERR1190582__bin.15	ERR1190582	AlmeidaA_2019	51.75	0	0
AlmeidaA_2019__ERR1190582__bin.17	ERR1190582	AlmeidaA_2019	63.62	1.72	50
AlmeidaA_2019__ERR1190582__bin.20	ERR1190582	AlmeidaA_2019	80.7	0	0
AlmeidaA_2019__ERR1190582__bin.22	ERR1190582	AlmeidaA_2019	80.86	3.45	0
AlmeidaA_2019__ERR1190582__bin.25	ERR1190582	AlmeidaA_2019	86.17	0.67	0
AlmeidaA_2019__ERR1190582__bin.47	ERR1190582	AlmeidaA_2019	91.08	0.72	0
AlmeidaA_2019__ERR1190582__bin.50	ERR1190582	AlmeidaA_2019	83.81	1.57	20
AlmeidaA_2019__ERR1190582__bin.6	ERR1190582	AlmeidaA_2019	63.92	0.63	0
AlmeidaA_2019__ERR1190584__bin.11	ERR1190584	AlmeidaA_2019	84.18	2.11	0
AlmeidaA_2019__ERR1190584__bin.12	ERR1190584	AlmeidaA_2019	87.46	2.68	0
AlmeidaA_2019__ERR1190584__bin.19	ERR1190584	AlmeidaA_2019	75.85	2.01	0
AlmeidaA_2019__ERR1190584__bin.33	ERR1190584	AlmeidaA_2019	88.71	0.89	0
AlmeidaA_2019__ERR1190584__bin.36	ERR1190584	AlmeidaA_2019	69.14	0	0
AlmeidaA_2019__ERR1190584__bin.37	ERR1190584	AlmeidaA_2019	67.93	0.47	0
AlmeidaA_2019__ERR1190584__bin.4	ERR1190584	AlmeidaA_2019	100	0.81	0
AlmeidaA_2019__ERR1190584__bin.42	ERR1190584	AlmeidaA_2019	82.38	2.24	0
AlmeidaA_2019__ERR1190584__bin.44	ERR1190584	AlmeidaA_2019	71.67	0.67	0
AlmeidaA_2019__ERR1190584__bin.49	ERR1190584	AlmeidaA_2019	76.43	0	0
AlmeidaA_2019__ERR1190584__bin.9	ERR1190584	AlmeidaA_2019	86.56	1.13	66.67
AlmeidaA_2019__ERR1190585__bin.19	ERR1190585	AlmeidaA_2019	89.35	0	0
AlmeidaA_2019__ERR1190585__bin.21	ERR1190585	AlmeidaA_2019	76.02	0	0
AlmeidaA_2019__ERR1190585__bin.35	ERR1190585	AlmeidaA_2019	57.91	0.34	0
AlmeidaA_2019__ERR1190585__bin.37	ERR1190585	AlmeidaA_2019	99.32	1.41	0
AlmeidaA_2019__ERR1190585__bin.41	ERR1190585	AlmeidaA_2019	79.51	0.71	0
AlmeidaA_2019__ERR1190585__bin.5	ERR1190585	AlmeidaA_2019	83.17	3.3	0
AlmeidaA_2019__ERR1190585__bin.7	ERR1190585	AlmeidaA_2019	61.39	0.63	0
AlmeidaA_2019__ERR1190585__bin.8	ERR1190585	AlmeidaA_2019	71.14	0	0
AlmeidaA_2019__ERR1190586__bin.13	ERR1190586	AlmeidaA_2019	87.25	4.07	7.14
AlmeidaA_2019__ERR1190586__bin.19	ERR1190586	AlmeidaA_2019	90.65	2.83	0
AlmeidaA_2019__ERR1190586__bin.22	ERR1190586	AlmeidaA_2019	95.85	4.09	0
AlmeidaA_2019__ERR1190586__bin.23	ERR1190586	AlmeidaA_2019	76.68	3.27	0
AlmeidaA_2019__ERR1190586__bin.32	ERR1190586	AlmeidaA_2019	89.85	2.12	55.56
AlmeidaA_2019__ERR1190586__bin.33	ERR1190586	AlmeidaA_2019	88.11	3.77	16.67
AlmeidaA_2019__ERR1190586__bin.46	ERR1190586	AlmeidaA_2019	71.75	0.98	0
AlmeidaA_2019__ERR1190587__bin.13	ERR1190587	AlmeidaA_2019	59.48	0	0
AlmeidaA_2019__ERR1190587__bin.17	ERR1190587	AlmeidaA_2019	63.79	0	0
AlmeidaA_2019__ERR1190587__bin.2	ERR1190587	AlmeidaA_2019	93.06	0	0
AlmeidaA_2019__ERR1190587__bin.21	ERR1190587	AlmeidaA_2019	81.13	0.19	0
AlmeidaA_2019__ERR1190587__bin.32	ERR1190587	AlmeidaA_2019	61.9	0	0
AlmeidaA_2019__ERR1190587__bin.34	ERR1190587	AlmeidaA_2019	91.85	4.24	31.58
AlmeidaA_2019__ERR1190588__bin.13	ERR1190588	AlmeidaA_2019	92.8	1.08	0
AlmeidaA_2019__ERR1190588__bin.28	ERR1190588	AlmeidaA_2019	88.7	1.44	20
AlmeidaA_2019__ERR1190588__bin.31	ERR1190588	AlmeidaA_2019	66.38	0	0
AlmeidaA_2019__ERR1190588__bin.47	ERR1190588	AlmeidaA_2019	91.23	0	0
AlmeidaA_2019__ERR1190588__bin.48	ERR1190588	AlmeidaA_2019	65.4	2.96	0
AlmeidaA_2019__ERR1190588__bin.49	ERR1190588	AlmeidaA_2019	96.66	2.17	37.5
AlmeidaA_2019__ERR1190588__bin.60	ERR1190588	AlmeidaA_2019	69.82	3.51	0
AlmeidaA_2019__ERR1190588__bin.61	ERR1190588	AlmeidaA_2019	83.56	3.76	30
AlmeidaA_2019__ERR1190588__bin.63	ERR1190588	AlmeidaA_2019	76.53	3.01	23.08
AlmeidaA_2019__ERR1190588__bin.9	ERR1190588	AlmeidaA_2019	81.19	3.19	0
AlmeidaA_2019__ERR1190589__bin.12	ERR1190589	AlmeidaA_2019	93.95	3.97	0
AlmeidaA_2019__ERR1190589__bin.15	ERR1190589	AlmeidaA_2019	80.72	1.36	50
AlmeidaA_2019__ERR1190589__bin.20	ERR1190589	AlmeidaA_2019	62.42	1.21	33.33
AlmeidaA_2019__ERR1190589__bin.21	ERR1190589	AlmeidaA_2019	77.12	3.54	0
AlmeidaA_2019__ERR1190589__bin.47	ERR1190589	AlmeidaA_2019	62.56	0	0
AlmeidaA_2019__ERR1190589__bin.54	ERR1190589	AlmeidaA_2019	61.21	1.72	0
AlmeidaA_2019__ERR1190589__bin.68	ERR1190589	AlmeidaA_2019	93.4	0	0
AlmeidaA_2019__ERR1190589__bin.70	ERR1190589	AlmeidaA_2019	54.14	0.34	0
AlmeidaA_2019__ERR1190589__bin.73	ERR1190589	AlmeidaA_2019	97.31	1.15	0
AlmeidaA_2019__ERR1190589__bin.9	ERR1190589	AlmeidaA_2019	82.75	1.45	0
AlmeidaA_2019__ERR1190590__bin.24	ERR1190590	AlmeidaA_2019	85.55	4.33	28.57
AlmeidaA_2019__ERR1190590__bin.26	ERR1190590	AlmeidaA_2019	81.53	2.04	0
AlmeidaA_2019__ERR1190590__bin.29	ERR1190590	AlmeidaA_2019	60.34	0.86	0
AlmeidaA_2019__ERR1190590__bin.33	ERR1190590	AlmeidaA_2019	92.14	4.7	7.14
AlmeidaA_2019__ERR1190590__bin.35	ERR1190590	AlmeidaA_2019	68.1	0.86	100
AlmeidaA_2019__ERR1190590__bin.41	ERR1190590	AlmeidaA_2019	79.31	0	0
AlmeidaA_2019__ERR1190590__bin.44	ERR1190590	AlmeidaA_2019	85.86	4.03	33.33
AlmeidaA_2019__ERR1190591__bin.12	ERR1190591	AlmeidaA_2019	81.45	2.83	0
AlmeidaA_2019__ERR1190591__bin.17	ERR1190591	AlmeidaA_2019	66.44	0	0
AlmeidaA_2019__ERR1190591__bin.32	ERR1190591	AlmeidaA_2019	57.76	0	0
AlmeidaA_2019__ERR1190591__bin.50	ERR1190591	AlmeidaA_2019	64.3	0	0
AlmeidaA_2019__ERR1190591__bin.51	ERR1190591	AlmeidaA_2019	68.99	0	0
AlmeidaA_2019__ERR1190591__bin.9	ERR1190591	AlmeidaA_2019	73.6	4.15	20
AlmeidaA_2019__ERR1190592__bin.24	ERR1190592	AlmeidaA_2019	58.93	1.14	57.14
AlmeidaA_2019__ERR1190592__bin.30	ERR1190592	AlmeidaA_2019	78.44	4.5	8.33
AlmeidaA_2019__ERR1190592__bin.37	ERR1190592	AlmeidaA_2019	74.75	0.54	0
AlmeidaA_2019__ERR1190592__bin.40	ERR1190592	AlmeidaA_2019	58.72	0	0
AlmeidaA_2019__ERR1190592__bin.61	ERR1190592	AlmeidaA_2019	67.83	1.68	0
AlmeidaA_2019__ERR1190592__bin.62	ERR1190592	AlmeidaA_2019	82.65	2.61	0
AlmeidaA_2019__ERR1190592__bin.7	ERR1190592	AlmeidaA_2019	62.92	0.3	0
AlmeidaA_2019__ERR1190593__bin.11	ERR1190593	AlmeidaA_2019	84.98	1.22	0
AlmeidaA_2019__ERR1190593__bin.12	ERR1190593	AlmeidaA_2019	80.75	1.99	0
AlmeidaA_2019__ERR1190593__bin.13	ERR1190593	AlmeidaA_2019	70.85	3.45	0
AlmeidaA_2019__ERR1190593__bin.3	ERR1190593	AlmeidaA_2019	73.42	1.74	0
AlmeidaA_2019__ERR1190593__bin.30	ERR1190593	AlmeidaA_2019	62.66	0.63	0
AlmeidaA_2019__ERR1190593__bin.31	ERR1190593	AlmeidaA_2019	91.61	0.93	0
AlmeidaA_2019__ERR1190593__bin.33	ERR1190593	AlmeidaA_2019	85.11	1.88	0
AlmeidaA_2019__ERR1190593__bin.34	ERR1190593	AlmeidaA_2019	79.87	0.67	0
AlmeidaA_2019__ERR1190593__bin.39	ERR1190593	AlmeidaA_2019	63.48	1.12	100
AlmeidaA_2019__ERR1190593__bin.42	ERR1190593	AlmeidaA_2019	63.47	0.2	0
AlmeidaA_2019__ERR1190593__bin.48	ERR1190593	AlmeidaA_2019	58.7	0	0
AlmeidaA_2019__ERR1190593__bin.55	ERR1190593	AlmeidaA_2019	89.72	3.97	14.29
AlmeidaA_2019__ERR1190593__bin.56	ERR1190593	AlmeidaA_2019	87.03	3.77	0
AlmeidaA_2019__ERR1190593__bin.57	ERR1190593	AlmeidaA_2019	65.69	2.03	0
AlmeidaA_2019__ERR1190593__bin.8	ERR1190593	AlmeidaA_2019	63.98	0.62	0
AlmeidaA_2019__ERR1190594__bin.23	ERR1190594	AlmeidaA_2019	63.98	0.31	0
AlmeidaA_2019__ERR1190594__bin.35	ERR1190594	AlmeidaA_2019	68.85	0.04	0
AlmeidaA_2019__ERR1190595__bin.18	ERR1190595	AlmeidaA_2019	98.75	1.25	0
AlmeidaA_2019__ERR1190595__bin.22	ERR1190595	AlmeidaA_2019	50.06	0	0
AlmeidaA_2019__ERR1190595__bin.39	ERR1190595	AlmeidaA_2019	82.61	4.14	8.33
AlmeidaA_2019__ERR1190595__bin.4	ERR1190595	AlmeidaA_2019	85.57	0.68	0
AlmeidaA_2019__ERR1190595__bin.48	ERR1190595	AlmeidaA_2019	96.03	1.48	0
AlmeidaA_2019__ERR1190595__bin.59	ERR1190595	AlmeidaA_2019	86.12	4.32	18.18
AlmeidaA_2019__ERR1190595__bin.61	ERR1190595	AlmeidaA_2019	92.62	2.46	0
AlmeidaA_2019__ERR1190595__bin.73	ERR1190595	AlmeidaA_2019	86.09	2.89	16.67
AlmeidaA_2019__ERR1190596__bin.10	ERR1190596	AlmeidaA_2019	53.45	0	0
AlmeidaA_2019__ERR1190596__bin.14	ERR1190596	AlmeidaA_2019	76.24	1.11	0
AlmeidaA_2019__ERR1190596__bin.27	ERR1190596	AlmeidaA_2019	59.65	1.75	0
AlmeidaA_2019__ERR1190596__bin.28	ERR1190596	AlmeidaA_2019	96.77	0.81	0
AlmeidaA_2019__ERR1190596__bin.29	ERR1190596	AlmeidaA_2019	84.36	1.58	33.33
AlmeidaA_2019__ERR1190596__bin.46	ERR1190596	AlmeidaA_2019	68.11	0	0
AlmeidaA_2019__ERR1190596__bin.5	ERR1190596	AlmeidaA_2019	50.24	0	0
AlmeidaA_2019__ERR1190597__bin.13	ERR1190597	AlmeidaA_2019	77.28	3.96	21.43
AlmeidaA_2019__ERR1190597__bin.32	ERR1190597	AlmeidaA_2019	96.63	0.97	0
AlmeidaA_2019__ERR1190597__bin.33	ERR1190597	AlmeidaA_2019	66.95	2.82	0
AlmeidaA_2019__ERR1190597__bin.37	ERR1190597	AlmeidaA_2019	65.25	0	0
AlmeidaA_2019__ERR1190597__bin.40	ERR1190597	AlmeidaA_2019	82.76	0	0
AlmeidaA_2019__ERR1190597__bin.51	ERR1190597	AlmeidaA_2019	61.4	0	0
AlmeidaA_2019__ERR1190597__bin.57	ERR1190597	AlmeidaA_2019	57.92	0.63	0
AlmeidaA_2019__ERR1190598__bin.10	ERR1190598	AlmeidaA_2019	72.42	0.16	0
AlmeidaA_2019__ERR1190598__bin.13	ERR1190598	AlmeidaA_2019	72.45	0.79	50
AlmeidaA_2019__ERR1190598__bin.15	ERR1190598	AlmeidaA_2019	64.49	0.08	0
AlmeidaA_2019__ERR1190598__bin.25	ERR1190598	AlmeidaA_2019	100	4.03	94.44
AlmeidaA_2019__ERR1190598__bin.34	ERR1190598	AlmeidaA_2019	90.72	2.17	0
AlmeidaA_2019__ERR1190598__bin.5	ERR1190598	AlmeidaA_2019	73.75	0.62	0
AlmeidaA_2019__ERR1190598__bin.7	ERR1190598	AlmeidaA_2019	96.38	1.43	12.5
AlmeidaA_2019__ERR1190599__bin.14	ERR1190599	AlmeidaA_2019	92.35	3.8	0
AlmeidaA_2019__ERR1190599__bin.37	ERR1190599	AlmeidaA_2019	98.75	0.62	0
AlmeidaA_2019__ERR1190599__bin.4	ERR1190599	AlmeidaA_2019	70.14	0.96	0
AlmeidaA_2019__ERR1190599__bin.44	ERR1190599	AlmeidaA_2019	57.59	0	0
AlmeidaA_2019__ERR1190599__bin.48	ERR1190599	AlmeidaA_2019	60.34	0	0
AlmeidaA_2019__ERR1190599__bin.5	ERR1190599	AlmeidaA_2019	68.12	3.27	33.33
AlmeidaA_2019__ERR1190599__bin.66	ERR1190599	AlmeidaA_2019	58.39	0.67	0
AlmeidaA_2019__ERR1190599__bin.68	ERR1190599	AlmeidaA_2019	56.14	0	0
AlmeidaA_2019__ERR1190600__bin.1	ERR1190600	AlmeidaA_2019	94.88	0.63	100
AlmeidaA_2019__ERR1190600__bin.16	ERR1190600	AlmeidaA_2019	94.16	0.88	40
AlmeidaA_2019__ERR1190600__bin.18	ERR1190600	AlmeidaA_2019	63.97	1.72	100
AlmeidaA_2019__ERR1190600__bin.23	ERR1190600	AlmeidaA_2019	77.93	3.45	50
AlmeidaA_2019__ERR1190600__bin.27	ERR1190600	AlmeidaA_2019	98.32	4.03	0
AlmeidaA_2019__ERR1190600__bin.29	ERR1190600	AlmeidaA_2019	84.66	1.34	0
AlmeidaA_2019__ERR1190600__bin.3	ERR1190600	AlmeidaA_2019	76.51	1.11	0
AlmeidaA_2019__ERR1190600__bin.32	ERR1190600	AlmeidaA_2019	53.13	0	0
AlmeidaA_2019__ERR1190600__bin.33	ERR1190600	AlmeidaA_2019	87	0.48	0
AlmeidaA_2019__ERR1190600__bin.41	ERR1190600	AlmeidaA_2019	58.62	0	0
AlmeidaA_2019__ERR1190600__bin.44	ERR1190600	AlmeidaA_2019	87.37	2.04	0
AlmeidaA_2019__ERR1190600__bin.5	ERR1190600	AlmeidaA_2019	61.47	0	0
AlmeidaA_2019__ERR1190601__bin.12	ERR1190601	AlmeidaA_2019	60.65	0.26	50
AlmeidaA_2019__ERR1190601__bin.16	ERR1190601	AlmeidaA_2019	64.51	1.75	0
AlmeidaA_2019__ERR1190601__bin.20	ERR1190601	AlmeidaA_2019	85.71	1.59	25
AlmeidaA_2019__ERR1190601__bin.23	ERR1190601	AlmeidaA_2019	53.69	0	0
AlmeidaA_2019__ERR1190601__bin.27	ERR1190601	AlmeidaA_2019	53.92	0	0
AlmeidaA_2019__ERR1190601__bin.31	ERR1190601	AlmeidaA_2019	83.63	0.58	100
AlmeidaA_2019__ERR1190601__bin.32	ERR1190601	AlmeidaA_2019	98.75	0.62	0
AlmeidaA_2019__ERR1190601__bin.45	ERR1190601	AlmeidaA_2019	99.52	4.71	0
AlmeidaA_2019__ERR1190601__bin.49	ERR1190601	AlmeidaA_2019	89.87	1.65	0
AlmeidaA_2019__ERR1190601__bin.50	ERR1190601	AlmeidaA_2019	87.09	0.67	0
AlmeidaA_2019__ERR1190601__bin.53	ERR1190601	AlmeidaA_2019	95.84	0	0
AlmeidaA_2019__ERR1190601__bin.62	ERR1190601	AlmeidaA_2019	62.93	0	0
AlmeidaA_2019__ERR1190602__bin.10	ERR1190602	AlmeidaA_2019	58.62	0	0
AlmeidaA_2019__ERR1190602__bin.18	ERR1190602	AlmeidaA_2019	69.12	0.31	33.33
AlmeidaA_2019__ERR1190602__bin.2	ERR1190602	AlmeidaA_2019	74.52	3.16	27.27
AlmeidaA_2019__ERR1190602__bin.21	ERR1190602	AlmeidaA_2019	69.4	2.35	0
AlmeidaA_2019__ERR1190602__bin.28	ERR1190602	AlmeidaA_2019	64.66	0	0
AlmeidaA_2019__ERR1190602__bin.39	ERR1190602	AlmeidaA_2019	69.3	1.75	0
AlmeidaA_2019__ERR1190602__bin.44	ERR1190602	AlmeidaA_2019	53.3	0.59	0
AlmeidaA_2019__ERR1190602__bin.5	ERR1190602	AlmeidaA_2019	54.7	0	0
AlmeidaA_2019__ERR1190602__bin.7	ERR1190602	AlmeidaA_2019	73.83	0	0
AlmeidaA_2019__ERR1190603__bin.17	ERR1190603	AlmeidaA_2019	97.76	0.81	0
AlmeidaA_2019__ERR1190603__bin.2	ERR1190603	AlmeidaA_2019	66.15	0.67	0
AlmeidaA_2019__ERR1190603__bin.21	ERR1190603	AlmeidaA_2019	69.23	1.53	27.27
AlmeidaA_2019__ERR1190603__bin.22	ERR1190603	AlmeidaA_2019	63.48	0	0
AlmeidaA_2019__ERR1190604__bin.13	ERR1190604	AlmeidaA_2019	61.98	1.5	0
AlmeidaA_2019__ERR1190604__bin.20	ERR1190604	AlmeidaA_2019	66.67	0	0
AlmeidaA_2019__ERR1190604__bin.40	ERR1190604	AlmeidaA_2019	83.28	2.55	0
AlmeidaA_2019__ERR1190604__bin.41	ERR1190604	AlmeidaA_2019	68.1	0	0
AlmeidaA_2019__ERR1190605__bin.13	ERR1190605	AlmeidaA_2019	58.62	1.72	0
AlmeidaA_2019__ERR1190605__bin.19	ERR1190605	AlmeidaA_2019	93.82	2.25	0
AlmeidaA_2019__ERR1190605__bin.26	ERR1190605	AlmeidaA_2019	64.91	0	0
AlmeidaA_2019__ERR1190605__bin.3	ERR1190605	AlmeidaA_2019	54.49	0.8	0
AlmeidaA_2019__ERR1190605__bin.31	ERR1190605	AlmeidaA_2019	52.63	0	0
AlmeidaA_2019__ERR1190605__bin.37	ERR1190605	AlmeidaA_2019	75.93	0.78	0
AlmeidaA_2019__ERR1190605__bin.49	ERR1190605	AlmeidaA_2019	55.26	0	0
AlmeidaA_2019__ERR1190605__bin.52	ERR1190605	AlmeidaA_2019	91.51	0	0
AlmeidaA_2019__ERR1190605__bin.56	ERR1190605	AlmeidaA_2019	64.66	1.72	0
AlmeidaA_2019__ERR1190605__bin.59	ERR1190605	AlmeidaA_2019	73.97	4.31	66.67
AlmeidaA_2019__ERR1190605__bin.6	ERR1190605	AlmeidaA_2019	84.84	4.66	0
AlmeidaA_2019__ERR1190605__bin.62	ERR1190605	AlmeidaA_2019	61.21	0	0
AlmeidaA_2019__ERR1190605__bin.9	ERR1190605	AlmeidaA_2019	96.2	4.65	5.26
AlmeidaA_2019__ERR1190606__bin.1	ERR1190606	AlmeidaA_2019	63.97	1.01	0
AlmeidaA_2019__ERR1190606__bin.10	ERR1190606	AlmeidaA_2019	64.66	0	0
AlmeidaA_2019__ERR1190606__bin.18	ERR1190606	AlmeidaA_2019	94.88	0.25	50
AlmeidaA_2019__ERR1190606__bin.24	ERR1190606	AlmeidaA_2019	64.65	0	0
AlmeidaA_2019__ERR1190606__bin.28	ERR1190606	AlmeidaA_2019	61.8	0	0
AlmeidaA_2019__ERR1190606__bin.4	ERR1190606	AlmeidaA_2019	53.15	0	0
AlmeidaA_2019__ERR1190606__bin.6	ERR1190606	AlmeidaA_2019	97.58	0	0
AlmeidaA_2019__ERR1190606__bin.7	ERR1190606	AlmeidaA_2019	59.71	0.95	0
AlmeidaA_2019__ERR1190607__bin.14	ERR1190607	AlmeidaA_2019	90.56	0.97	100
AlmeidaA_2019__ERR1190607__bin.16	ERR1190607	AlmeidaA_2019	86.54	4.7	15.38
AlmeidaA_2019__ERR1190607__bin.2	ERR1190607	AlmeidaA_2019	73.68	0	0
AlmeidaA_2019__ERR1190607__bin.23	ERR1190607	AlmeidaA_2019	84.41	2.72	16.67
AlmeidaA_2019__ERR1190607__bin.39	ERR1190607	AlmeidaA_2019	87.46	4.06	0
AlmeidaA_2019__ERR1190607__bin.4	ERR1190607	AlmeidaA_2019	58.05	0	0
AlmeidaA_2019__ERR1190607__bin.47	ERR1190607	AlmeidaA_2019	81.63	2.06	20
AlmeidaA_2019__ERR1190608__bin.19	ERR1190608	AlmeidaA_2019	70	0.54	0
AlmeidaA_2019__ERR1190608__bin.4	ERR1190608	AlmeidaA_2019	62.5	0	0
AlmeidaA_2019__ERR1190608__bin.49	ERR1190608	AlmeidaA_2019	70.75	3.52	0
AlmeidaA_2019__ERR1190608__bin.51	ERR1190608	AlmeidaA_2019	93.96	1.01	0
AlmeidaA_2019__ERR1190608__bin.52	ERR1190608	AlmeidaA_2019	68.42	0.13	0
AlmeidaA_2019__ERR1190608__bin.54	ERR1190608	AlmeidaA_2019	96.4	0.02	100
AlmeidaA_2019__ERR1190608__bin.55	ERR1190608	AlmeidaA_2019	58.61	0	0
AlmeidaA_2019__ERR1190608__bin.58	ERR1190608	AlmeidaA_2019	93.34	3.74	20
AlmeidaA_2019__ERR1190608__bin.59	ERR1190608	AlmeidaA_2019	69.86	0	0
AlmeidaA_2019__ERR1190608__bin.61	ERR1190608	AlmeidaA_2019	63.92	0.63	0
AlmeidaA_2019__ERR1190608__bin.67	ERR1190608	AlmeidaA_2019	86.91	2.53	11.11
AlmeidaA_2019__ERR1190608__bin.73	ERR1190608	AlmeidaA_2019	96.59	2.81	9.09
AlmeidaA_2019__ERR1190608__bin.74	ERR1190608	AlmeidaA_2019	51.72	0	0
AlmeidaA_2019__ERR1190608__bin.79	ERR1190608	AlmeidaA_2019	56.25	0	0
AlmeidaA_2019__ERR1190609__bin.10	ERR1190609	AlmeidaA_2019	90.67	4.49	50
AlmeidaA_2019__ERR1190609__bin.24	ERR1190609	AlmeidaA_2019	51.81	0	0
AlmeidaA_2019__ERR1190609__bin.3	ERR1190609	AlmeidaA_2019	51.07	0.19	0
AlmeidaA_2019__ERR1190609__bin.32	ERR1190609	AlmeidaA_2019	68.74	1.32	0
AlmeidaA_2019__ERR1190609__bin.43	ERR1190609	AlmeidaA_2019	73.19	0	0
AlmeidaA_2019__ERR1190610__bin.11	ERR1190610	AlmeidaA_2019	73.62	0	0
AlmeidaA_2019__ERR1190610__bin.12	ERR1190610	AlmeidaA_2019	95.85	0	0
AlmeidaA_2019__ERR1190610__bin.17	ERR1190610	AlmeidaA_2019	98.1	0.15	100
AlmeidaA_2019__ERR1190610__bin.4	ERR1190610	AlmeidaA_2019	85.19	1.78	75
AlmeidaA_2019__ERR1190611__bin.19	ERR1190611	AlmeidaA_2019	79.02	1.5	0
AlmeidaA_2019__ERR1190611__bin.24	ERR1190611	AlmeidaA_2019	75	0	0
AlmeidaA_2019__ERR1190611__bin.25	ERR1190611	AlmeidaA_2019	65.52	1.72	0
AlmeidaA_2019__ERR1190611__bin.28	ERR1190611	AlmeidaA_2019	81.01	0	0
AlmeidaA_2019__ERR1190611__bin.33	ERR1190611	AlmeidaA_2019	76.02	0.12	0
AlmeidaA_2019__ERR1190611__bin.6	ERR1190611	AlmeidaA_2019	55.6	0.3	0
AlmeidaA_2019__ERR1190611__bin.7	ERR1190611	AlmeidaA_2019	57.89	0	0
AlmeidaA_2019__ERR1190612__bin.14	ERR1190612	AlmeidaA_2019	98.09	1.74	53.85
AlmeidaA_2019__ERR1190612__bin.19	ERR1190612	AlmeidaA_2019	73.66	1.02	33.33
AlmeidaA_2019__ERR1190612__bin.21	ERR1190612	AlmeidaA_2019	90.27	3.38	12.5
AlmeidaA_2019__ERR1190612__bin.36	ERR1190612	AlmeidaA_2019	96.63	3.37	33.33
AlmeidaA_2019__ERR1190612__bin.44	ERR1190612	AlmeidaA_2019	69.54	0.63	100
AlmeidaA_2019__ERR1190612__bin.54	ERR1190612	AlmeidaA_2019	66.55	1.72	0
AlmeidaA_2019__ERR1190612__bin.61	ERR1190612	AlmeidaA_2019	52.04	0	0
AlmeidaA_2019__ERR1190612__bin.65	ERR1190612	AlmeidaA_2019	81.19	0.63	0
AlmeidaA_2019__ERR1190613__bin.19	ERR1190613	AlmeidaA_2019	58.23	0.63	0
AlmeidaA_2019__ERR1190613__bin.25	ERR1190613	AlmeidaA_2019	73.55	1.24	25
AlmeidaA_2019__ERR1190613__bin.37	ERR1190613	AlmeidaA_2019	72.72	2.68	12.5
AlmeidaA_2019__ERR1190613__bin.44	ERR1190613	AlmeidaA_2019	82.15	4.77	44.74
AlmeidaA_2019__ERR1190613__bin.49	ERR1190613	AlmeidaA_2019	72.38	0.67	0
AlmeidaA_2019__ERR1190613__bin.51	ERR1190613	AlmeidaA_2019	58.82	1.08	22.22
AlmeidaA_2019__ERR1190614__bin.16	ERR1190614	AlmeidaA_2019	57.89	0.88	0
AlmeidaA_2019__ERR1190614__bin.2	ERR1190614	AlmeidaA_2019	88.58	0	0
AlmeidaA_2019__ERR1190614__bin.25	ERR1190614	AlmeidaA_2019	91.43	1.46	33.33
AlmeidaA_2019__ERR1190614__bin.39	ERR1190614	AlmeidaA_2019	91.29	2.24	0
AlmeidaA_2019__ERR1190614__bin.43	ERR1190614	AlmeidaA_2019	74.14	0	0
AlmeidaA_2019__ERR1190614__bin.44	ERR1190614	AlmeidaA_2019	63.16	1.75	0
AlmeidaA_2019__ERR1190614__bin.47	ERR1190614	AlmeidaA_2019	59.63	0	0
AlmeidaA_2019__ERR1190614__bin.50	ERR1190614	AlmeidaA_2019	89.93	2.27	20
AlmeidaA_2019__ERR1190614__bin.52	ERR1190614	AlmeidaA_2019	51.72	0	0
AlmeidaA_2019__ERR1190614__bin.54	ERR1190614	AlmeidaA_2019	79.79	4.89	25
AlmeidaA_2019__ERR1190614__bin.61	ERR1190614	AlmeidaA_2019	73.28	0	0
AlmeidaA_2019__ERR1190615__bin.18	ERR1190615	AlmeidaA_2019	93.51	3.48	22.22
AlmeidaA_2019__ERR1190615__bin.40	ERR1190615	AlmeidaA_2019	90.94	0.89	50
AlmeidaA_2019__ERR1190615__bin.5	ERR1190615	AlmeidaA_2019	82.62	0	0
AlmeidaA_2019__ERR1190615__bin.8	ERR1190615	AlmeidaA_2019	57.89	0	0
AlmeidaA_2019__ERR1190616__bin.1	ERR1190616	AlmeidaA_2019	88.03	3.07	0
AlmeidaA_2019__ERR1190616__bin.17	ERR1190616	AlmeidaA_2019	52.25	0	0
AlmeidaA_2019__ERR1190616__bin.18	ERR1190616	AlmeidaA_2019	70.01	0.48	0
AlmeidaA_2019__ERR1190616__bin.20	ERR1190616	AlmeidaA_2019	95.49	0.67	0
AlmeidaA_2019__ERR1190616__bin.35	ERR1190616	AlmeidaA_2019	60.53	0.67	0
AlmeidaA_2019__ERR1190616__bin.43	ERR1190616	AlmeidaA_2019	89.43	1.34	66.67
AlmeidaA_2019__ERR1190616__bin.62	ERR1190616	AlmeidaA_2019	56.9	0.86	0
AlmeidaA_2019__ERR1190616__bin.64	ERR1190616	AlmeidaA_2019	59.7	0	0
AlmeidaA_2019__ERR1190616__bin.8	ERR1190616	AlmeidaA_2019	88.48	2.18	0
AlmeidaA_2019__ERR1190617__bin.1	ERR1190617	AlmeidaA_2019	52.97	0.13	0
AlmeidaA_2019__ERR1190617__bin.11	ERR1190617	AlmeidaA_2019	56.42	0.6	0
AlmeidaA_2019__ERR1190617__bin.12	ERR1190617	AlmeidaA_2019	76.43	0	0
AlmeidaA_2019__ERR1190617__bin.30	ERR1190617	AlmeidaA_2019	77.19	1.95	28.57
AlmeidaA_2019__ERR1190617__bin.32	ERR1190617	AlmeidaA_2019	71.01	1.78	0
AlmeidaA_2019__ERR1190617__bin.42	ERR1190617	AlmeidaA_2019	63.81	2.63	0
AlmeidaA_2019__ERR1190617__bin.5	ERR1190617	AlmeidaA_2019	95.86	0	0
AlmeidaA_2019__ERR1190617__bin.50	ERR1190617	AlmeidaA_2019	62.91	1.79	0
AlmeidaA_2019__ERR1190617__bin.7	ERR1190617	AlmeidaA_2019	97.74	0.89	12.5
AlmeidaA_2019__ERR1190618__bin.10	ERR1190618	AlmeidaA_2019	70.69	0	0
AlmeidaA_2019__ERR1190618__bin.28	ERR1190618	AlmeidaA_2019	60.13	0	0
AlmeidaA_2019__ERR1190618__bin.29	ERR1190618	AlmeidaA_2019	75.17	3.38	45.45
AlmeidaA_2019__ERR1190618__bin.30	ERR1190618	AlmeidaA_2019	59.18	0	0
AlmeidaA_2019__ERR1190618__bin.33	ERR1190618	AlmeidaA_2019	87.46	1.12	77.78
AlmeidaA_2019__ERR1190618__bin.35	ERR1190618	AlmeidaA_2019	70.53	1.75	0
AlmeidaA_2019__ERR1190618__bin.40	ERR1190618	AlmeidaA_2019	72.78	1.34	0
AlmeidaA_2019__ERR1190618__bin.42	ERR1190618	AlmeidaA_2019	74.5	0.6	100
AlmeidaA_2019__ERR1190618__bin.48	ERR1190618	AlmeidaA_2019	79.15	3.65	16
AlmeidaA_2019__ERR1190618__bin.52	ERR1190618	AlmeidaA_2019	74.69	0.23	100
AlmeidaA_2019__ERR1190618__bin.56	ERR1190618	AlmeidaA_2019	69.93	0	0
AlmeidaA_2019__ERR1190618__bin.6	ERR1190618	AlmeidaA_2019	76.99	0.63	100
AlmeidaA_2019__ERR1190618__bin.60	ERR1190618	AlmeidaA_2019	54.39	0	0
AlmeidaA_2019__ERR1190618__bin.7	ERR1190618	AlmeidaA_2019	50.88	0	0
AlmeidaA_2019__ERR1190619__bin.12	ERR1190619	AlmeidaA_2019	86.61	1.8	33.33
AlmeidaA_2019__ERR1190619__bin.16	ERR1190619	AlmeidaA_2019	87.43	4.23	5.88
AlmeidaA_2019__ERR1190619__bin.22	ERR1190619	AlmeidaA_2019	76.12	1.07	50
AlmeidaA_2019__ERR1190619__bin.28	ERR1190619	AlmeidaA_2019	98.59	3.52	0
AlmeidaA_2019__ERR1190619__bin.3	ERR1190619	AlmeidaA_2019	79.49	1.41	17.39
AlmeidaA_2019__ERR1190619__bin.33	ERR1190619	AlmeidaA_2019	84.56	0.85	0
AlmeidaA_2019__ERR1190619__bin.39	ERR1190619	AlmeidaA_2019	59.85	0	0
AlmeidaA_2019__ERR1190619__bin.48	ERR1190619	AlmeidaA_2019	87	0.86	33.33
AlmeidaA_2019__ERR1190619__bin.5	ERR1190619	AlmeidaA_2019	87.08	2.85	8.33
AlmeidaA_2019__ERR1190619__bin.59	ERR1190619	AlmeidaA_2019	83.26	1.07	0
AlmeidaA_2019__ERR1190619__bin.61	ERR1190619	AlmeidaA_2019	56.14	0	0
AlmeidaA_2019__ERR1190619__bin.67	ERR1190619	AlmeidaA_2019	64.67	2.01	0
AlmeidaA_2019__ERR1190620__bin.12	ERR1190620	AlmeidaA_2019	75.26	0.34	0
AlmeidaA_2019__ERR1190620__bin.17	ERR1190620	AlmeidaA_2019	90.73	3.27	31.82
AlmeidaA_2019__ERR1190620__bin.2	ERR1190620	AlmeidaA_2019	60.89	1.79	0
AlmeidaA_2019__ERR1190620__bin.23	ERR1190620	AlmeidaA_2019	59.39	0	0
AlmeidaA_2019__ERR1190620__bin.26	ERR1190620	AlmeidaA_2019	97.02	3.69	33.33
AlmeidaA_2019__ERR1190620__bin.27	ERR1190620	AlmeidaA_2019	88.72	2.91	0
AlmeidaA_2019__ERR1190620__bin.3	ERR1190620	AlmeidaA_2019	83.69	3.36	0
AlmeidaA_2019__ERR1190620__bin.35	ERR1190620	AlmeidaA_2019	65.52	1.72	100
AlmeidaA_2019__ERR1190620__bin.36	ERR1190620	AlmeidaA_2019	81.42	0.31	0
AlmeidaA_2019__ERR1190620__bin.46	ERR1190620	AlmeidaA_2019	86.26	4.36	0
AlmeidaA_2019__ERR1190621__bin.12	ERR1190621	AlmeidaA_2019	57.94	0	0
AlmeidaA_2019__ERR1190621__bin.20	ERR1190621	AlmeidaA_2019	89.63	2.58	50
AlmeidaA_2019__ERR1190621__bin.23	ERR1190621	AlmeidaA_2019	56.19	0	0
AlmeidaA_2019__ERR1190621__bin.27	ERR1190621	AlmeidaA_2019	94.02	2.8	0
AlmeidaA_2019__ERR1190621__bin.42	ERR1190621	AlmeidaA_2019	97.9	2.21	20
AlmeidaA_2019__ERR1190621__bin.44	ERR1190621	AlmeidaA_2019	70.06	2.2	0
AlmeidaA_2019__ERR1190621__bin.45	ERR1190621	AlmeidaA_2019	96.95	0	0
AlmeidaA_2019__ERR1190621__bin.48	ERR1190621	AlmeidaA_2019	95.31	0	0
AlmeidaA_2019__ERR1190621__bin.50	ERR1190621	AlmeidaA_2019	77.92	0.19	100
AlmeidaA_2019__ERR1190621__bin.7	ERR1190621	AlmeidaA_2019	96.14	1.4	0
AlmeidaA_2019__ERR1190621__bin.8	ERR1190621	AlmeidaA_2019	89.21	4.64	0
AlmeidaA_2019__ERR1190622__bin.14	ERR1190622	AlmeidaA_2019	89.74	0.85	0
AlmeidaA_2019__ERR1190622__bin.16	ERR1190622	AlmeidaA_2019	53.77	0.48	0
AlmeidaA_2019__ERR1190622__bin.2	ERR1190622	AlmeidaA_2019	66.89	0.84	25
AlmeidaA_2019__ERR1190622__bin.22	ERR1190622	AlmeidaA_2019	90.84	1.77	28.57
AlmeidaA_2019__ERR1190622__bin.31	ERR1190622	AlmeidaA_2019	88.29	2.24	0
AlmeidaA_2019__ERR1190622__bin.40	ERR1190622	AlmeidaA_2019	92.19	4.11	50
AlmeidaA_2019__ERR1190622__bin.6	ERR1190622	AlmeidaA_2019	89.29	3.16	9.09
AlmeidaA_2019__ERR1190622__bin.9	ERR1190622	AlmeidaA_2019	94.46	0	0
AlmeidaA_2019__ERR1190623__bin.19	ERR1190623	AlmeidaA_2019	88.66	1.02	0
AlmeidaA_2019__ERR1190623__bin.23	ERR1190623	AlmeidaA_2019	95.93	0	0
AlmeidaA_2019__ERR1190623__bin.35	ERR1190623	AlmeidaA_2019	87.8	3.16	8.33
AlmeidaA_2019__ERR1190623__bin.36	ERR1190623	AlmeidaA_2019	79.01	4.25	33.33
AlmeidaA_2019__ERR1190623__bin.41	ERR1190623	AlmeidaA_2019	79.53	0.22	0
AlmeidaA_2019__ERR1190623__bin.42	ERR1190623	AlmeidaA_2019	85.35	1.01	0
AlmeidaA_2019__ERR1190623__bin.48	ERR1190623	AlmeidaA_2019	93.92	3.04	0
AlmeidaA_2019__ERR1190623__bin.49	ERR1190623	AlmeidaA_2019	77.79	1.23	0
AlmeidaA_2019__ERR1190623__bin.51	ERR1190623	AlmeidaA_2019	75.93	2.1	0
AlmeidaA_2019__ERR1190624__bin.11	ERR1190624	AlmeidaA_2019	72.08	0	0
AlmeidaA_2019__ERR1190624__bin.12	ERR1190624	AlmeidaA_2019	98.66	0	0
AlmeidaA_2019__ERR1190624__bin.14	ERR1190624	AlmeidaA_2019	80.99	0.68	0
AlmeidaA_2019__ERR1190624__bin.16	ERR1190624	AlmeidaA_2019	92.6	0	0
AlmeidaA_2019__ERR1190624__bin.2	ERR1190624	AlmeidaA_2019	60.56	0.93	0
AlmeidaA_2019__ERR1190624__bin.21	ERR1190624	AlmeidaA_2019	72.73	3.45	33.33
AlmeidaA_2019__ERR1190624__bin.23	ERR1190624	AlmeidaA_2019	74.77	1.34	0
AlmeidaA_2019__ERR1190624__bin.28	ERR1190624	AlmeidaA_2019	56.12	0	0
AlmeidaA_2019__ERR1190624__bin.33	ERR1190624	AlmeidaA_2019	55.37	0	0
AlmeidaA_2019__ERR1190624__bin.40	ERR1190624	AlmeidaA_2019	75.55	0.89	0
AlmeidaA_2019__ERR1190624__bin.41	ERR1190624	AlmeidaA_2019	51.64	0	0
AlmeidaA_2019__ERR1190624__bin.42	ERR1190624	AlmeidaA_2019	91.13	1.21	0
AlmeidaA_2019__ERR1190624__bin.44	ERR1190624	AlmeidaA_2019	60	0	0
AlmeidaA_2019__ERR1190624__bin.46	ERR1190624	AlmeidaA_2019	70.49	0.45	0
AlmeidaA_2019__ERR1190624__bin.47	ERR1190624	AlmeidaA_2019	84.56	0	0
AlmeidaA_2019__ERR1190624__bin.49	ERR1190624	AlmeidaA_2019	76.65	1.8	0
AlmeidaA_2019__ERR1190624__bin.5	ERR1190624	AlmeidaA_2019	88.29	1.78	0
AlmeidaA_2019__ERR1190624__bin.50	ERR1190624	AlmeidaA_2019	51.23	0	0
AlmeidaA_2019__ERR1190624__bin.51	ERR1190624	AlmeidaA_2019	70.18	1.75	0
AlmeidaA_2019__ERR1190624__bin.52	ERR1190624	AlmeidaA_2019	77.46	4.48	0
AlmeidaA_2019__ERR1190624__bin.54	ERR1190624	AlmeidaA_2019	52.15	0	0
AlmeidaA_2019__ERR1190624__bin.55	ERR1190624	AlmeidaA_2019	56.7	0	0
AlmeidaA_2019__ERR1190624__bin.56	ERR1190624	AlmeidaA_2019	73.68	1.01	0
AlmeidaA_2019__ERR1190624__bin.58	ERR1190624	AlmeidaA_2019	95.3	0	0
AlmeidaA_2019__ERR1190624__bin.60	ERR1190624	AlmeidaA_2019	80.13	0	0
AlmeidaA_2019__ERR1190624__bin.64	ERR1190624	AlmeidaA_2019	97.8	0.34	0
AlmeidaA_2019__ERR1190624__bin.67	ERR1190624	AlmeidaA_2019	96.44	1.86	0
AlmeidaA_2019__ERR1190624__bin.69	ERR1190624	AlmeidaA_2019	71.71	1.27	0
AlmeidaA_2019__ERR1190624__bin.7	ERR1190624	AlmeidaA_2019	90.49	0	0
AlmeidaA_2019__ERR1190624__bin.71	ERR1190624	AlmeidaA_2019	71.4	0	0
AlmeidaA_2019__ERR1190625__bin.10	ERR1190625	AlmeidaA_2019	68.04	0	0
AlmeidaA_2019__ERR1190625__bin.16	ERR1190625	AlmeidaA_2019	68.42	3.51	0
AlmeidaA_2019__ERR1190625__bin.28	ERR1190625	AlmeidaA_2019	62.57	0	0
AlmeidaA_2019__ERR1190625__bin.40	ERR1190625	AlmeidaA_2019	94.42	0.48	0
AlmeidaA_2019__ERR1190625__bin.58	ERR1190625	AlmeidaA_2019	79.13	4.75	0
AlmeidaA_2019__ERR1190625__bin.61	ERR1190625	AlmeidaA_2019	53.08	0	0
AlmeidaA_2019__ERR1190626__bin.18	ERR1190626	AlmeidaA_2019	79.92	4.81	0
AlmeidaA_2019__ERR1190626__bin.19	ERR1190626	AlmeidaA_2019	85.73	3.39	7.69
AlmeidaA_2019__ERR1190626__bin.21	ERR1190626	AlmeidaA_2019	51.68	0	0
AlmeidaA_2019__ERR1190626__bin.22	ERR1190626	AlmeidaA_2019	73.61	0.59	0
AlmeidaA_2019__ERR1190626__bin.23	ERR1190626	AlmeidaA_2019	68.1	0	0
AlmeidaA_2019__ERR1190626__bin.26	ERR1190626	AlmeidaA_2019	70.69	1.72	0
AlmeidaA_2019__ERR1190626__bin.28	ERR1190626	AlmeidaA_2019	89.24	2.01	0
AlmeidaA_2019__ERR1190626__bin.35	ERR1190626	AlmeidaA_2019	90.94	2.01	0
AlmeidaA_2019__ERR1190626__bin.42	ERR1190626	AlmeidaA_2019	66.77	0.92	0
AlmeidaA_2019__ERR1190626__bin.47	ERR1190626	AlmeidaA_2019	61.4	0	0
AlmeidaA_2019__ERR1190626__bin.48	ERR1190626	AlmeidaA_2019	93.53	3.28	37.5
AlmeidaA_2019__ERR1190626__bin.51	ERR1190626	AlmeidaA_2019	65.37	1.88	0
AlmeidaA_2019__ERR1190626__bin.57	ERR1190626	AlmeidaA_2019	69.56	1.36	0
AlmeidaA_2019__ERR1190626__bin.64	ERR1190626	AlmeidaA_2019	79.31	0	0
AlmeidaA_2019__ERR1190626__bin.65	ERR1190626	AlmeidaA_2019	83.04	2.96	0
AlmeidaA_2019__ERR1190626__bin.7	ERR1190626	AlmeidaA_2019	51.02	0	0
AlmeidaA_2019__ERR1190626__bin.9	ERR1190626	AlmeidaA_2019	64.81	2.03	20
AlmeidaA_2019__ERR1190627__bin.11	ERR1190627	AlmeidaA_2019	72.53	3.33	71.88
AlmeidaA_2019__ERR1190627__bin.24	ERR1190627	AlmeidaA_2019	67.53	0	0
AlmeidaA_2019__ERR1190627__bin.28	ERR1190627	AlmeidaA_2019	64.91	1.75	100
AlmeidaA_2019__ERR1190627__bin.37	ERR1190627	AlmeidaA_2019	83.52	1.9	33.33
AlmeidaA_2019__ERR1190627__bin.50	ERR1190627	AlmeidaA_2019	93.97	1.34	0
AlmeidaA_2019__ERR1190627__bin.56	ERR1190627	AlmeidaA_2019	78.42	1.2	0
AlmeidaA_2019__ERR1190627__bin.58	ERR1190627	AlmeidaA_2019	63.68	1.75	0
AlmeidaA_2019__ERR1190627__bin.6	ERR1190627	AlmeidaA_2019	75.77	3.09	6.67
AlmeidaA_2019__ERR1190627__bin.60	ERR1190627	AlmeidaA_2019	87.28	3.86	7.14
AlmeidaA_2019__ERR1190627__bin.63	ERR1190627	AlmeidaA_2019	99.33	2.01	0
AlmeidaA_2019__ERR1190627__bin.66	ERR1190627	AlmeidaA_2019	79.19	0.34	100
AlmeidaA_2019__ERR1190628__bin.10	ERR1190628	AlmeidaA_2019	80.73	0.94	0
AlmeidaA_2019__ERR1190628__bin.27	ERR1190628	AlmeidaA_2019	90.84	1.62	25
AlmeidaA_2019__ERR1190628__bin.30	ERR1190628	AlmeidaA_2019	85.1	0.89	50
AlmeidaA_2019__ERR1190628__bin.34	ERR1190628	AlmeidaA_2019	92.68	2.22	0
AlmeidaA_2019__ERR1190628__bin.38	ERR1190628	AlmeidaA_2019	89.84	0.97	33.33
AlmeidaA_2019__ERR1190628__bin.46	ERR1190628	AlmeidaA_2019	50.81	0	0
AlmeidaA_2019__ERR1190628__bin.49	ERR1190628	AlmeidaA_2019	88.5	3.59	7.14
AlmeidaA_2019__ERR1190628__bin.52	ERR1190628	AlmeidaA_2019	69.79	3.15	0
AlmeidaA_2019__ERR1190628__bin.53	ERR1190628	AlmeidaA_2019	62.08	0.67	0
AlmeidaA_2019__ERR1190628__bin.68	ERR1190628	AlmeidaA_2019	77.85	3.28	0
AlmeidaA_2019__ERR1190628__bin.71	ERR1190628	AlmeidaA_2019	97.29	2.02	0
AlmeidaA_2019__ERR1190628__bin.72	ERR1190628	AlmeidaA_2019	70.77	1.88	0
AlmeidaA_2019__ERR1190628__bin.77	ERR1190628	AlmeidaA_2019	85.06	2.8	14.29
AlmeidaA_2019__ERR1190628__bin.79	ERR1190628	AlmeidaA_2019	82.85	1.53	0
AlmeidaA_2019__ERR1190628__bin.82	ERR1190628	AlmeidaA_2019	68.6	0.88	0
AlmeidaA_2019__ERR1190628__bin.90	ERR1190628	AlmeidaA_2019	78.41	1.34	0
AlmeidaA_2019__ERR1190629__bin.11	ERR1190629	AlmeidaA_2019	56.48	0.65	50
AlmeidaA_2019__ERR1190629__bin.15	ERR1190629	AlmeidaA_2019	59.48	1.72	100
AlmeidaA_2019__ERR1190629__bin.16	ERR1190629	AlmeidaA_2019	98.07	0	0
AlmeidaA_2019__ERR1190629__bin.20	ERR1190629	AlmeidaA_2019	77.35	1.63	50
AlmeidaA_2019__ERR1190629__bin.25	ERR1190629	AlmeidaA_2019	75.84	0.67	0
AlmeidaA_2019__ERR1190629__bin.8	ERR1190629	AlmeidaA_2019	86.77	4.7	20
AlmeidaA_2019__ERR1190630__bin.1	ERR1190630	AlmeidaA_2019	56.14	0	0
AlmeidaA_2019__ERR1190630__bin.12	ERR1190630	AlmeidaA_2019	95.97	2.01	25
AlmeidaA_2019__ERR1190630__bin.2	ERR1190630	AlmeidaA_2019	52.91	0	0
AlmeidaA_2019__ERR1190630__bin.28	ERR1190630	AlmeidaA_2019	88.91	1.46	50
AlmeidaA_2019__ERR1190630__bin.33	ERR1190630	AlmeidaA_2019	66.67	0.88	100
[truncated: 558,077+ more rows]
